# Supplementary material for: Evolutionary insights into the emergence of virulent Leptospira spirochetes
Source: PLoS Pathog. 2024 Jul 17;20(7):e1012161. doi: 10.1371/journal.ppat.1012161 (PMC11285912; doi:10.1371/journal.ppat.1012161)
Supplement: S1 Table — (XLSX) [file ppat.1012161.s001.xlsx]

## Sheet: Feuil1
Table S1. Oligonucleotide sequences. The table lists all primers used in this study.
Gene	Forward	Reverse	Utilization in the study
flaB2 (L. interrogans)	5-TGCTGCCCTTACGAAGATCA-3	5-TATTTGCCTGCGCCAACATT-3	qRT-PCR / qPCR
flaB2 (L. noguchii, L. mayottensis, L. adleri, L. gomenensis, L. yasudae)	5-GGACACAGATATGGCGGAGG-3	5-ACGTTAGCCTGAGCAAGCAT-3	qRT-PCR / qPCR
flaB2 (L. weilli)	5-CTCCCATCGCGTTCTGAAGT-3	5-GCGACTTCGCGGTCATAGTA-3	qRT-PCR / qPCR
flaB2 (L. santarosai)	5-CCTTGTCTTCCGGTATGCGT-3	5-CTGAGACCTTTCACCTGCGT-3	qRT-PCR / qPCR
flaB2 (L. tipperaryensis)	5-GGGACACAGATATGGCGGAG-3	5-GAGCAAGCATTGCAGTTCCC-3	qRT-PCR / qPCR
flaB2 (L. biflexa)	5-TCAGGCGGAAAGGAATACGG-3	5-TCCACCAGCGCAGATACTTC-3	qRT-PCR / qPCR
flaB2 (L. licerasiae)	5-GCACCGTAGATTCCGTTGGA-3	5-AAACACTGAGGACGGCATGT-3	qRT-PCR / qPCR
flaB2 (L. fluminis)	5-TCAACGAGCAAGCTGTGGAT-3	5-TTCTCGGAGACAGCCAAACC-3	qRT-PCR / qPCR
16S rna (L. interrogans)	5-GGCGGCGCGTCTTAAACATG-3	5-TTCCCCCCATTGAGCAAGATT-3	qRT-PCR
gapdh	5-GACAAGCTTCCCGTTCTCAG-3	5-CAATGACCCCTTCATTGACC-3	qRT-PCR / qPCR
LIMLP_09380	5-ATGCTTCTCAAAGGGGGTGGG-3	5-CCGCTAATTCGTGTCCCTGA-3	qRT-PCR
LIMLP_03665	5-TATCTCCAGACACGGGAGCA-3	5-CGAATTTACGGACCGGACGA-3	qRT-PCR
LIMLP_11655	5-TTGGGGCGTTGCCTATACTG-3	5-TCCATGTCTCTGCGGAATCG-3	qRT-PCR
Tnf-alpha	5-CCTCTCTCTAATCAGCCCTCTG-3	5-GAGGACCTGGGAGTAGATGAG-3	qRT-PCR
Ccl3	5-CTTGCTGTCCTCCTCTGCAC-3	5-TCACTGGGGTCAGCACAGAC-3	qRT-PCR
IL12beta	5-GACATTCTGCGTTCAGGTCCAG-3	5-CATTTTTGCGGCAGATGACCGTG-3	qRT-PCR
Cd38	5-TGCTGATGACCTCACATGGT-3	5-CCATTGAGCATCACATGGAC-3	qRT-PCR
IL6	5-ACTCACCTCTTCAGAACGAATTG-3	5-CCATCTTTGGAAGGTTCAGGTTG-3	qRT-PCR
Cxcl8	5-GAGAGTGATTGAGAGTGGACCAC-3	5-CACAACCCTCTGCACCCAGTTT-3	qRT-PCR
Ccl2	5-CAGCCAGATGCAATCAATGCC-3	5-TGGAATCCTGAACCCACTTCT-3	qRT-PCR
Ccl4	5-CCCAGCCAGCTGTGGTATTC-3	5-AGCAGCTCAGTTCAGTTCCA-3	qRT-PCR
Cxcl9	5-CCAGTAGTGAGAAAGGGTCGC-3	5-AGGGCTTGGGGCAAATTGTT-3	qRT-PCR
IL1beta	5-AGCTACGAATCTCCGACCAC-3	5-CGTTATCCCATGTGTCGAAGAA-3	qRT-PCR
NFKbeta1	5-TGAGTCCTGCTCCTTCCA-3	5-GCTTCGGTGTAGCCCATT-3	qRT-PCR
IL7R	5-ATCGCAGCACTCACTGACCTGT-3	5-TCAGGCACTTTACCTCCACGAG-3	qRT-PCR
