# Supplementary material for: Evolutionary insights into the emergence of virulent Leptospira spirochetes
Source: PLoS Pathog. 2024 Jul 17;20(7):e1012161. doi: 10.1371/journal.ppat.1012161 (PMC11285912; doi:10.1371/journal.ppat.1012161)
Supplement: S3 Table — Presence/absence of genes was determined by a 60% similarity threshold, observed in at least 80% of the members within the target group. Furthermore, to ensure specificity, presence/absence of these genes should not surpass 20% in other groups. The “P” corresponds to P2, P1- and P1+ species. (XLSX) [file ppat.1012161.s003.xlsx]

## Sheet: Acquired by 80% P
		Linterrogans	Lkirschneri	Lnoguchii	Lsantarosai	Lmayottensis	Lborgpetersenii	Lalexanderi	Lweilii	Lalstonii	Lyasudae	Lbarantonii	Lkmetyi	Ltipperaryensis	Lainlahdjerensis	Lstimsonii	Lainazelensis	Ladleri	Lellisii	Lgomenensis	Llicerasiae	Lhartskeerlii	Ldzoumogneensis	Lvenezuelensis	Lselangorensis	Lhaakeii	Landrefontaineae	Lsaintgironsiae	Lkoniamboensis	Lneocaledonica	Ljohnsonii	Lsarikeiensis	Llangatensis	Lsemungkikensis	Lwolffii	Lfletcheri	Lfluminis	Lbroomii	Linadai	Lfainei	Lperolatii	Lbiflexa	Lbouyouniensis	Ljelokensis	Lyanagawae	Lkemamanensis	Llevettii	Lellinghauseni	Lbrenneri
Query_name	Product	Positives(Percentage)	Positives(Percentage)	Positives(Percentage)	Positives(Percentage)	Positives(Percentage)	Positives(Percentage)	Positives(Percentage)	Positives(Percentage)	Positives(Percentage)	Positives(Percentage)	Positives(Percentage)	Positives(Percentage)	Positives(Percentage)	Positives(Percentage)	Positives(Percentage)	Positives(Percentage)	Positives(Percentage)	Positives(Percentage)	Positives(Percentage)	Positives(Percentage)	Positives(Percentage)	Positives(Percentage)	Positives(Percentage)	Positives(Percentage)	Positives(Percentage)	Positives(Percentage)	Positives(Percentage)	Positives(Percentage)	Positives(Percentage)	Positives(Percentage)	Positives(Percentage)	Positives(Percentage)	Positives(Percentage)	Positives(Percentage)	Positives(Percentage)	Positives(Percentage)	Positives(Percentage)	Positives(Percentage)	Positives(Percentage)	Positives(Percentage)	Positives(Percentage)	Positives(Percentage)	Positives(Percentage)	Positives(Percentage)	Positives(Percentage)	Positives(Percentage)	Positives(Percentage)	Positives(Percentage)
LA_0004	Uncharacterized protein	1	0.96	0.96	0.92	0.92	0.9	0.91	0.91	0.96	0.97	0.97	0.96	0.94	0.93	0.94	0.94	0.94	0.9	0.91	0.73	0.72	0.72	0.73	0.72	0.71	0.71	0.72	0.72	0.73	0.71	0.73	0.71	0.72	0.69	0.66	0.67	0.69	0.67	0.7	0.66	0	0	0	0	0	0	0	0
LA_0013	Transcriptional regulator	1	0.98	0.97	0.91	0.91	0.9	0.91	0.91	0.92	0.91	0.93	0.92	0.9	0.88	0.89	0.89	0.88	0.86	0.86	0.64	0.65	0.64	0.65	0.65	0.64	0.65	0.64	0.65	0.64	0.64	0.64	0.63	0.62	0.63	0.63	0.63	0.64	0.63	0.63	0.64	0.51	0.51	0.49	0.49	0.51	0.5	0.48	0.47
LA_0014	DNA-directed DNA polymerase delta subunit	1	0.98	0.98	0.95	0.95	0.95	0.95	0.95	0.95	0.95	0.96	0.96	0.95	0.94	0.95	0.94	0.95	0.92	0.93	0.72	0.72	0.72	0.72	0.72	0.73	0.72	0.72	0.72	0.72	0.72	0.7	0.73	0.73	0.71	0.73	0.73	0.74	0.75	0.74	0.71	0.55	0.56	0.55	0.54	0.54	0.56	0.55	0.55
LA_0031	Urate_ox_N domain-containing protein	1	0.98	0.99	0.95	0.96	0.94	0.94	0.94	0.96	0.94	0.94	0.95	0.94	0.94	0.94	0.93	0	0.94	0.94	0.74	0.73	0.74	0.73	0.73	0.73	0.73	0.74	0.73	0.73	0.73	0.74	0.75	0.75	0.75	0.75	0.75	0.75	0.74	0.75	0.73	0	0	0	0	0	0	0	0
LA_0032	Hypothetical lipoprotein	1	0.95	0.93	0.86	0.87	0.85	0.89	0.88	0.88	0.88	0.87	0.89	0.82	0.84	0.86	0.88	0	0.86	0.91	0.65	0.71	0.7	0.64	0.7	0.69	0.72	0.7	0.64	0.71	0.71	0.62	0.68	0.69	0.66	0.72	0.71	0.76	0.71	0.71	0.75	0	0	0	0	0	0	0	0
LA_0034	Uncharacterized protein	1	0.98	0.97	0.92	0.93	0.93	0.94	0.93	0.94	0.9	0.9	0.9	0.88	0.9	0.89	0.88	0	0.86	0.85	0.66	0.65	0.67	0.64	0.66	0.66	0.66	0.65	0.64	0.64	0.66	0.63	0.65	0.64	0.67	0.68	0.68	0.69	0.68	0.69	0.69	0.58	0.58	0.58	0.59	0.59	0.59	0.59	0.59
LA_0036	33 kDa chaperonin	1	0.98	0.97	0.95	0.96	0.96	0.96	0.96	0.96	0.96	0.96	0.95	0.94	0.94	0.95	0.93	0	0.91	0.91	0.73	0.73	0.72	0.72	0.72	0.72	0.72	0.72	0.72	0.73	0.74	0.74	0.74	0.75	0.73	0.77	0.78	0.78	0.78	0.78	0.77	0.52	0.52	0.53	0.53	0.53	0.53	0.53	0.52
LA_0039	Metal-dependent molecular chaperone	1	0.97	0.96	0.92	0.93	0.92	0.93	0.89	0.94	0.94	0.94	0.92	0.9	0.91	0.89	0.89	0	0.91	0.88	0.72	0.72	0.72	0.71	0.72	0.72	0.72	0.72	0.72	0.72	0.73	0.7	0.72	0.71	0.66	0.75	0.74	0.75	0.76	0.76	0.69	0.51	0.55	0.52	0.51	0.51	0.5	0.49	0.53
LA_0043	TPR-repeat-containing protein	1	0.97	0.97	0.93	0.92	0.92	0.93	0.93	0.93	0.93	0.93	0.93	0.91	0.91	0.91	0.92	0	0.92	0.92	0.76	0.76	0.77	0.77	0.77	0.77	0.77	0.77	0.77	0.76	0.77	0.77	0.76	0.76	0.78	0.77	0.79	0.77	0.77	0.78	0.76	0.52	0.54	0.53	0.53	0.53	0.55	0.54	0.54
LA_0048	Uncharacterized protein	1	0.96	0.96	0.88	0.89	0.88	0.89	0.91	0.92	0.82	0.84	0.85	0.77	0.77	0.76	0.75	0	0.76	0.72	0.62	0.61	0.63	0.64	0.62	0.62	0.62	0.62	0.63	0.6	0.6	0.65	0.58	0.56	0.56	0.61	0.6	0.61	0.61	0.63	0.58	0.54	0.55	0.54	0.52	0.52	0.51	0.52	0.53
LA_0049	Methyl-accepting chemotaxis protein	1	0.98	0.98	0.91	0.9	0.9	0.92	0.91	0.93	0.89	0.91	0.91	0.89	0.89	0.89	0.89	0.56	0.89	0.88	0.68	0.68	0.69	0.68	0.69	0.68	0.68	0.69	0.68	0.69	0.68	0.69	0.69	0.68	0.71	0.7	0.7	0.71	0.7	0.71	0.53	0.53	0.55	0.56	0.54	0.54	0.55	0.53	0.54
LA_0055	Uncharacterized protein	1	0.99	0.99	0.97	0.97	0.96	0.97	0.97	0.96	0.96	0.94	0.96	0.92	0.93	0.93	0.93	0.49	0.97	0.92	0.71	0.71	0.71	0.71	0.71	0.71	0.72	0.71	0.71	0.71	0.71	0.71	0.71	0.71	0.72	0.72	0.72	0.71	0.7	0.7	0.7	0.56	0.55	0.55	0.56	0.55	0.56	0.56	0.55
LA_0059	TPR-repeat-containing protein	1	0.96	0.94	0.93	0.91	0.93	0.89	0.94	0.94	0.91	0.85	0.92	0.9	0.91	0.87	0.92	0	0.85	0.88	0.69	0.7	0.7	0.68	0.7	0.7	0.7	0.7	0.7	0.69	0.71	0.69	0.7	0.68	0.68	0.66	0.66	0.66	0.66	0.67	0.69	0.5	0.49	0.47	0.47	0.48	0.5	0.5	0.47
LA_0065	drug:Na+ antiporter of the multi antimicrobial extrusion family	1	0.93	0.93	0.89	0.87	0.89	0.88	0.87	0.9	0.87	0.87	0.86	0.84	0.83	0.8	0.83	0	0.8	0.78	0.69	0.68	0.68	0.69	0.69	0.69	0.69	0.69	0.68	0.68	0.69	0.67	0.65	0.65	0.68	0.67	0.67	0.68	0.67	0.68	0.67	0	0	0	0	0	0	0	0
LA_0068	Uncharacterized protein	1	0.98	0.97	0.93	0.93	0.93	0.93	0.89	0.94	0.92	0.91	0.92	0.9	0.9	0.89	0.88	0	0.9	0.88	0.67	0.67	0.67	0.67	0.66	0.67	0.67	0.67	0.67	0.67	0.67	0.63	0.7	0.66	0.68	0.62	0.61	0.63	0.64	0.63	0.62	0	0	0.49	0.45	0.47	0	0	0
LA_0075	Uncharacterized protein	1	1	1	1	1	1	1	1	0.98	1	0.97	0.98	0.97	0.98	0.98	0.98	0	0.97	0.97	0.65	0.65	0.63	0.62	0.63	0.63	0.62	0.63	0.62	0.65	0.63	0.63	0.66	0.66	0.72	0.75	0.75	0.75	0.75	0.76	0.71	0	0	0	0	0	0	0	0
LA_0077	Uncharacterized protein	1	0.98	0.96	0.91	0.91	0.9	0.92	0.86	0.91	0.89	0.9	0.91	0.91	0.88	0.89	0.9	0	0.82	0.81	0.62	0.61	0.62	0.62	0.63	0.63	0.63	0.63	0.62	0.62	0.6	0.61	0.62	0.62	0.6	0.58	0.59	0.61	0.63	0.62	0.63	0	0	0	0	0	0	0	0
LA_0078	Uncharacterized protein	1	0.97	0.96	0.91	0.9	0.9	0.91	0.9	0.92	0.88	0.9	0.89	0.89	0.88	0.88	0.89	0	0.85	0.85	0.7	0.71	0.72	0.72	0.71	0.72	0.72	0.71	0.7	0.71	0.71	0.7	0.71	0.71	0.72	0.69	0.69	0.71	0.71	0.71	0.72	0	0	0	0	0	0	0	0
LA_0080	Hydrolase	1	0.96	0.95	0.86	0.86	0.86	0.87	0.88	0.87	0.82	0.88	0.87	0.79	0.8	0.79	0.79	0	0.78	0.77	0.64	0.64	0.64	0.64	0.64	0.64	0.64	0.64	0.64	0.65	0.64	0.63	0.59	0.61	0.62	0.62	0.63	0.69	0.69	0.67	0.66	0.51	0	0.5	0.49	0.5	0.54	0.53	0.5
LA_0095	Uncharacterized protein	1	0.97	0.97	0.92	0.93	0.93	0.92	0.92	0.94	0.88	0.91	0.91	0.88	0.89	0.9	0.88	0	0.87	0.88	0.66	0.65	0.65	0.65	0.65	0.65	0.64	0.65	0.63	0.65	0.66	0.66	0.65	0.67	0.67	0.7	0.69	0.65	0.65	0.65	0.65	0.52	0	0	0	0	0	0	0
LA_0097	Uncharacterized protein	1	0.97	0.97	0.89	0.93	0.92	0.91	0.91	0.92	0.92	0.91	0.93	0.9	0.89	0.87	0.87	0	0.91	0.91	0.74	0.74	0.73	0.74	0.74	0.74	0.74	0.74	0.74	0.74	0.74	0.74	0.75	0.75	0.73	0.76	0.76	0.73	0.75	0.74	0.74	0	0	0	0	0	0	0	0
LA_0098	tRNA (uracil-5-)-methyltransferase	1	0.96	0.92	0.84	0.86	0.85	0.86	0.85	0.88	0.8	0.87	0.85	0.8	0.8	0.78	0.81	0.37	0.75	0.73	0.61	0.6	0.6	0.61	0.6	0.6	0.6	0.6	0.6	0.6	0.61	0.59	0.59	0.6	0.6	0.61	0.6	0.64	0.65	0.61	0.6	0.56	0.54	0.55	0.53	0.55	0.54	0.55	0.56
LA_0103	Putative lipoprotein	1	0.98	0.96	0.91	0.92	0.91	0.92	0.92	0.93	0.91	0.93	0.93	0.91	0.9	0.89	0.89	0.52	0.88	0.9	0.6	0.61	0.6	0.64	0.61	0.61	0.61	0.61	0.64	0.63	0.6	0.59	0.59	0.59	0.64	0.61	0.64	0.68	0.7	0.69	0.65	0	0	0	0	0	0	0	0
LA_0104	Metallo-beta-lactamase	1	0.92	0.91	0.86	0.86	0.86	0.87	0.87	0.82	0.81	0.88	0.85	0.87	0.83	0.84	0.88	0	0.82	0.85	0.61	0.63	0.6	0.6	0.61	0.6	0.61	0.6	0.62	0.62	0.61	0.55	0.64	0.66	0.55	0.59	0.62	0.64	0.64	0.63	0.63	0	0	0	0	0	0	0	0
LA_0109	RNA 2',3'-cyclic phosphodiesterase	1	0.96	0.95	0.87	0.88	0.86	0.83	0.85	0.9	0.87	0.88	0.87	0.84	0.83	0.82	0.83	0	0.82	0.82	0.71	0.71	0.71	0.72	0.71	0.72	0.71	0.72	0.71	0.72	0.71	0.68	0.73	0.72	0.7	0.69	0.69	0.7	0.71	0.71	0.72	0	0	0	0	0	0	0	0
LA_0113	Cystathionine gamma-synthase	1	0.98	0.97	0.93	0.92	0.92	0.93	0.93	0.93	0.92	0.92	0.93	0.91	0.91	0.9	0.9	0	0.9	0.89	0.77	0.77	0.77	0.77	0.77	0.78	0.77	0.77	0.77	0.77	0.77	0.77	0.77	0.77	0.76	0.75	0.76	0.75	0.75	0.75	0.75	0	0	0	0	0	0	0	0
LA_0115	Uncharacterized protein	1	0.97	0.97	0.92	0.94	0.93	0.92	0.92	0.92	0.93	0.94	0.93	0.92	0.92	0.92	0.93	0	0.94	0.94	0.65	0.65	0.65	0.65	0.66	0.66	0.66	0.63	0.66	0.64	0.64	0.63	0.62	0.64	0.62	0.64	0.64	0.62	0.62	0.61	0.65	0.59	0.59	0.59	0.59	0.59	0.59	0.59	0.59
LA_0116	Uncharacterized protein	1	0.95	0.95	0.93	0.91	0.93	0.93	0.93	0.91	0.91	0.93	0.93	0.93	0.93	0.92	0.92	0	0.93	0.9	0.75	0.77	0.77	0.77	0.77	0.77	0.78	0.77	0.77	0.77	0.77	0.76	0.75	0.75	0.76	0.76	0.75	0.76	0.77	0.77	0.75	0.56	0.56	0.56	0.56	0.55	0.57	0.57	0.56
LA_0128	Uncharacterized protein	1	0.96	0.95	0.87	0.88	0.88	0.88	0.93	0.86	0.85	0.81	0.82	0.84	0.81	0.82	0.81	0	0.75	0.75	0.73	0.62	0.61	0.61	0.62	0.62	0.58	0.62	0.63	0.73	0.7	0.71	0.7	0.59	0.72	0.61	0.6	0.72	0.71	0.72	0.6	0	0	0	0	0	0	0	0
LA_0129	Uncharacterized protein	1	0.97	0.97	0.91	0.93	0.92	0.92	0.92	0.92	0.91	0.92	0.92	0.9	0.89	0.9	0.9	0	0.88	0.88	0.74	0.74	0.74	0.73	0.74	0.74	0.73	0.74	0.74	0.74	0.73	0.74	0.73	0.72	0.72	0.71	0.71	0.72	0.72	0.72	0.73	0	0	0	0	0	0	0	0
LA_0135	Uncharacterized protein	1	0.98	0.97	0.93	0.93	0.93	0.94	0.93	0.92	0.92	0.93	0.94	0.9	0.9	0.9	0.9	0	0.91	0.9	0.78	0.78	0.78	0.78	0.78	0.78	0.78	0.78	0.78	0.78	0.78	0.79	0.76	0.79	0.78	0.76	0.77	0.78	0.78	0.78	0.77	0.58	0.57	0.58	0.58	0.56	0.57	0.57	0.57
LA_0137	Hypothetical lipoprotein	1	0.98	0.98	0.94	0.92	0.92	0.93	0.92	0.94	0.92	0.93	0.93	0.89	0.89	0.89	0.89	0	0.88	0.87	0.63	0.64	0.63	0.63	0.63	0.63	0.63	0.63	0.64	0.63	0.63	0.62	0.64	0.64	0.62	0.6	0.6	0.6	0.6	0.61	0.63	0.46	0.46	0.47	0.46	0.47	0.47	0.47	0.46
LA_0138	TPR-repeat-containing protein	1	0.98	0.97	0.95	0.95	0.95	0.95	0.95	0.96	0.94	0.96	0.95	0.93	0.92	0.93	0.93	0	0.92	0.92	0.74	0.74	0.74	0.74	0.74	0.74	0.74	0.74	0.74	0.74	0.74	0.75	0.74	0.74	0.74	0.74	0.74	0.75	0.74	0.75	0.74	0.6	0.59	0.59	0.58	0.58	0.57	0.59	0.56
LA_0142	PilZ domain-containing protein	1	0.98	0.97	0.95	0.94	0.91	0.94	0.92	0.9	0.92	0.95	0.94	0.92	0.94	0.92	0.94	0	0.92	0.94	0.68	0.66	0.68	0.7	0.65	0.69	0.69	0.7	0.66	0.65	0.63	0.68	0.67	0.67	0.73	0.65	0.62	0.71	0.71	0.73	0.73	0	0	0	0	0	0	0	0
LA_0143	Uncharacterized protein	1	0.97	0.95	0.83	0.82	0.84	0.84	0.85	0.87	0.87	0.84	0.85	0.84	0.84	0.84	0.84	0	0.81	0.81	0.68	0.66	0.67	0.66	0.67	0.66	0.67	0.66	0.66	0.67	0.65	0.67	0.67	0.66	0.69	0.65	0.67	0.63	0.64	0.64	0.67	0.57	0.53	0.58	0.58	0.57	0.57	0.58	0.53
LA_0145	tRNA(Ile)-lysidine synthase	1	0.97	0.97	0.91	0.9	0.9	0.9	0.77	0.88	0.91	0.92	0.92	0.91	0.91	0.9	0.91	0	0.85	0.88	0.65	0.67	0.67	0.67	0.65	0.65	0.65	0.65	0.67	0.66	0.67	0.65	0.66	0.67	0.65	0.66	0.66	0.66	0.68	0.67	0.63	0.54	0.53	0.52	0.53	0.54	0.53	0.53	0.54
LA_0149	SET domain-containing protein	1	0.96	0.97	0.94	0.96	0.93	0.96	0.95	0.96	0.92	0.94	0.95	0.94	0.93	0.9	0.94	0	0.87	0.9	0.78	0.76	0.76	0.78	0.76	0.77	0.77	0.76	0.76	0.77	0.76	0.78	0.78	0.76	0.8	0.76	0.76	0.76	0.76	0.77	0.73	0	0	0	0	0	0	0	0
LA_0150	ATPase and permease components of ABC-type multidrug transport system	1	0.99	0.98	0.96	0.96	0.96	0.96	0.96	0.96	0.96	0.97	0.97	0.95	0.95	0.96	0.95	0.52	0.96	0.94	0.78	0.78	0.79	0.78	0.78	0.76	0.78	0.78	0.78	0.78	0.78	0.79	0.79	0.79	0.79	0.79	0.79	0.78	0.76	0.75	0.77	0.5	0.52	0.51	0.51	0.52	0.52	0.52	0.51
LA_0151	ACT domain-containing protein	1	0.98	0.98	0.96	0.94	0.93	0.95	0.95	0.94	0.93	0.94	0.94	0.92	0.91	0.92	0.92	0	0.93	0.93	0.82	0.82	0.82	0.82	0.81	0.82	0.82	0.81	0.82	0.82	0.81	0.83	0.82	0.82	0.81	0.83	0.83	0.83	0.84	0.83	0.79	0.54	0.53	0.54	0.53	0.54	0.53	0.53	0.53
LA_0171	Valine--pyruvate aminotransferase	1	0.98	0.97	0.91	0.91	0.66	0.89	0.91	0.92	0.9	0.89	0.9	0.88	0.87	0.88	0.86	0.41	0.87	0.85	0.7	0.71	0.71	0.69	0.7	0.7	0.7	0.7	0.69	0.7	0.7	0.68	0.68	0.69	0.69	0.69	0.69	0.68	0.68	0.69	0.67	0.55	0.56	0.55	0.57	0.56	0.55	0.56	0.58
LA_0184	Uncharacterized protein	1	0.98	0.98	0.94	0.95	0.94	0.94	0.94	0.95	0.95	0.96	0.96	0.93	0.93	0.93	0.93	0	0.92	0.91	0.71	0.72	0.7	0.71	0.72	0.71	0.71	0.71	0.7	0.71	0.71	0.7	0.73	0.72	0.7	0.71	0.71	0.74	0.73	0.73	0.71	0	0	0	0	0	0	0	0
LA_0231	Glycosyltransferase	1	0.94	0.93	0.85	0.86	0.79	0.86	0.84	0.83	0.83	0.86	0.87	0.84	0.85	0.86	0.84	0	0.79	0.82	0.66	0.65	0.66	0.66	0.66	0.65	0.66	0.66	0.66	0.65	0.66	0.65	0.67	0.66	0.66	0.67	0.67	0.66	0.66	0.66	0.66	0.56	0.56	0.56	0.56	0.56	0.57	0.56	0.58
LA_0233	Glycosyltransferase	1	0.95	0.95	0.89	0.9	0.9	0.9	0.9	0.9	0.89	0.9	0.89	0.86	0.84	0.87	0.84	0	0.85	0.84	0.6	0.6	0.6	0.6	0.6	0.6	0.61	0.6	0.61	0.61	0.6	0.6	0.61	0.6	0.62	0.63	0.62	0.63	0.63	0.63	0.62	0.56	0.52	0.56	0.55	0.54	0.57	0.56	0.54
LA_0234	Uncharacterized protein	1	0.98	0.98	0.96	0.96	0.95	0.96	0.95	0.95	0.96	0.97	0.97	0.95	0.95	0.95	0.95	0	0.95	0.96	0.75	0.75	0.75	0.75	0.75	0.75	0.75	0.75	0.75	0.75	0.75	0.74	0.75	0.74	0.74	0.75	0.75	0.74	0.74	0.75	0.75	0.55	0.55	0.56	0.57	0.56	0.57	0.56	0.58
LA_0248	Uncharacterized protein	1	0.96	0.94	0.89	0.88	0.89	0.87	0.87	0.87	0.87	0.88	0.87	0.85	0.85	0.86	0.84	0.85	0.85	0.85	0.61	0.63	0.63	0.64	0.64	0.6	0.63	0.62	0.64	0.64	0.61	0.66	0.63	0.64	0.61	0.64	0.64	0.66	0.67	0.68	0.65	0.54	0.54	0.56	0.54	0.55	0.54	0.54	0.53
LA_0253	Putative lipoprotein	1	0.94	0.91	0.85	0.86	0.89	0.85	0.86	0.86	0.91	0.86	0.87	0.83	0.87	0.82	0.87	0.88	0.81	0.83	0.7	0.7	0.68	0.69	0.68	0.72	0.68	0.69	0.69	0.69	0.71	0.71	0.71	0.69	0.68	0.69	0.68	0.69	0.7	0.67	0.68	0.54	0.55	0.57	0.57	0.58	0.53	0.55	0.57
LA_0254	Uncharacterized protein	1	0.89	0.93	0.81	0.79	0.74	0.79	0.73	0.73	0.77	0.79	0.77	0.82	0.82	0.8	0.8	0.8	0.73	0.73	0.69	0.68	0.69	0.68	0.81	0.72	0.66	0.67	0.7	0.67	0.66	0.84	0.67	0.68	0.64	0.61	0.72	0.69	0.7	0.66	0.71	0	0	0	0	0	0	0	0
LA_0271	Uncharacterized protein	1	0.98	0.98	0.93	0.93	0.93	0.94	0.92	0.95	0.92	0.94	0.93	0.89	0.9	0.9	0.9	0.91	0.88	0.88	0.62	0.61	0.61	0.62	0.6	0.6	0.62	0.61	0.59	0.62	0.61	0.61	0.65	0.65	0.62	0.63	0.64	0.65	0.65	0.65	0.62	0.55	0.55	0.55	0.55	0.55	0.51	0.51	0.54
LA_0272	Uncharacterized protein	1	0.98	0.97	0.88	0.9	0.92	0.9	0.91	0.92	0.87	0.87	0.86	0.82	0.84	0.85	0.84	0.86	0.82	0.81	0.72	0.71	0.72	0.73	0.71	0.73	0.72	0.71	0.71	0.73	0.71	0.72	0.73	0.72	0.74	0.72	0.72	0.7	0.73	0.72	0.72	0.53	0.53	0.53	0.53	0.53	0.53	0.53	0.52
LA_0276	Uncharacterized protein	1	0.95	0.95	0.83	0.83	0.83	0.84	0.84	0.83	0.84	0.81	0.82	0.85	0.9	0.84	0.85	0.88	0.84	0.83	0.63	0.62	0.63	0.6	0.62	0.61	0.62	0.61	0.63	0.65	0.63	0.62	0.6	0.63	0.63	0.65	0.64	0.64	0.63	0.65	0.67	0.56	0.56	0.48	0	0	0.51	0.53	0.54
LA_0279	Uncharacterized protein	1	0.96	0.9	0.86	0.85	0.87	0.87	0.85	0.88	0.87	0.88	0.8	0.86	0.88	0.85	0.82	0.86	0.84	0.85	0.67	0.65	0.65	0.65	0.69	0.65	0.7	0.67	0.63	0.69	0.69	0.69	0.67	0.69	0.72	0.63	0.65	0.67	0.66	0.67	0.76	0.53	0.53	0.53	0.51	0.51	0.54	0.51	0.57
LA_0299	Carbon starvation protein A	1	0.92	0.9	0.91	0.84	0.85	0.85	0.84	0.87	0.84	0.82	0.93	0.89	0.89	0.89	0.89	0.89	0.84	0.84	0.81	0.78	0.79	0.8	0.8	0.8	0.81	0.8	0.8	0.8	0.78	0.74	0.8	0.81	0.82	0.81	0.8	0.83	0.83	0.82	0.79	0	0	0	0	0	0	0	0
LA_0300	ADP-ribose pyrophosphatase	1	0.98	0.99	0.95	0.95	0.95	0.95	0.95	0.95	0.94	0.93	0.93	0.88	0.89	0.9	0.9	0.89	0.93	0.91	0.85	0.84	0.85	0.85	0.85	0.86	0.86	0.84	0.86	0.85	0.85	0.84	0.87	0.86	0.85	0.84	0.84	0.86	0.85	0.85	0.83	0	0	0	0	0	0	0	0
LA_0301	OmpA family protein	1	0.97	0.96	0.91	0.91	0.91	0.91	0.92	0.92	0.9	0.9	0.9	0.89	0.87	0.87	0.89	0.88	0.87	0.85	0.63	0.63	0.64	0.64	0.64	0.64	0.64	0.64	0.64	0.64	0.64	0.63	0.64	0.64	0.62	0.63	0.64	0.64	0.64	0.63	0.62	0	0	0	0	0	0	0	0
LA_0302	Uncharacterized protein	1	0.95	0.95	0.88	0.88	0.85	0.87	0.86	0.85	0.86	0.85	0.86	0.84	0.84	0.85	0.83	0.84	0.77	0.79	0.73	0.73	0.72	0.73	0.73	0.75	0.73	0.73	0.74	0.75	0.73	0.73	0.74	0.74	0.75	0.72	0.72	0.72	0.71	0.7	0.7	0	0	0	0	0	0	0	0
LA_0312	Cell wall hydrolase	1	0.91	0.93	0.86	0.89	0.87	0.89	0.89	0.84	0.82	0.82	0.82	0.84	0.84	0.81	0.86	0.82	0.78	0.79	0.66	0.65	0.66	0.65	0.65	0.66	0.64	0.63	0.66	0.63	0.67	0.6	0.64	0.63	0.64	0.62	0.63	0.65	0.65	0.69	0.62	0.52	0.51	0.57	0.56	0.54	0.54	0.53	0.55
LA_0316	Transcriptional regulator with HTH domain	1	0.95	0.94	0.74	0.73	0.73	0.73	0.85	0.82	0.85	0.72	0.78	0.72	0.73	0.85	0.85	0.78	0.83	0.84	0.72	0.71	0.79	0.79	0.74	0.77	0.7	0.65	0.67	0.68	0.72	0.7	0	0.78	0.79	0.78	0.7	0.71	0.64	0.8	0.74	0	0	0	0	0	0	0	0
LA_0320	Thioredoxin	1	0.96	0.94	0.85	0.86	0.85	0.78	0.78	0.83	0.76	0.8	0.83	0.77	0.79	0.8	0.8	0.79	0.79	0.82	0.67	0.67	0.67	0.67	0.67	0.67	0.67	0.67	0.67	0.68	0.65	0.65	0.68	0.68	0.68	0.66	0.67	0.71	0.7	0.7	0.65	0.58	0.56	0.55	0.57	0.57	0.58	0.57	0.55
LA_0322	Fibronectin binding protein	1	0.98	0.98	0.89	0.91	0.88	0.88	0.86	0.95	0.95	0.96	0.96	0.94	0.94	0.94	0.93	0.93	0.93	0.91	0.64	0.65	0.64	0.65	0.64	0.64	0.63	0.63	0.66	0.62	0.64	0.66	0.66	0.64	0.64	0.73	0.73	0.71	0.72	0.63	0.69	0	0	0	0	0	0	0	0
LA_0343	GFA domain-containing protein	1	0.97	0.97	0.92	0.92	0.94	0.93	0.93	0.94	0.9	0.93	0.91	0.92	0.9	0.91	0.9	0.91	0.92	0.91	0.85	0.85	0.84	0.84	0.85	0.84	0.83	0.85	0.85	0.84	0.86	0.84	0.84	0.84	0.83	0.77	0.75	0.82	0.82	0.83	0.84	0	0	0	0	0	0	0	0
LA_0348	Antagonist of anti-sigma factor	1	0.98	0.98	0.96	0.95	0.95	0.94	0.94	0.94	0.94	0.94	0.94	0.92	0.93	0.92	0.93	0.92	0.92	0.92	0.74	0.74	0.75	0.74	0.75	0.75	0.75	0.75	0.75	0.75	0.75	0.76	0.78	0.78	0.76	0.77	0.77	0.77	0.77	0.79	0.69	0	0	0	0	0	0	0	0
LA_0351	TPR-repeat-containing protein	1	0.99	0.99	0.92	0.89	0.89	0.92	0.93	0.93	0.88	0.92	0.92	0.89	0.89	0.88	0.88	0.91	0.9	0.89	0.8	0.8	0.77	0.81	0.78	0.78	0.78	0.78	0.78	0.77	0.77	0.82	0.77	0.77	0.8	0.79	0.79	0.86	0.86	0.87	0.8	0.49	0.47	0.48	0.46	0.49	0.47	0.48	0.46
LA_0353	Uncharacterized protein	1	0.98	0.96	0.94	0.95	0.94	0.94	0.95	0.94	0.97	0.96	0.97	0.97	0.94	0.97	0.94	0.95	0.95	0.94	0.82	0.82	0.82	0.81	0.82	0.83	0.82	0.82	0.82	0.81	0.82	0.82	0.84	0.84	0.84	0.81	0.83	0.83	0.83	0.82	0	0	0	0	0	0	0	0	0
LA_0379	Uncharacterized protein	1	0.96	0.96	0.91	0.9	0.9	0.9	0.9	0.89	0.86	0.88	0.88	0.83	0.83	0.83	0.83	0.83	0.84	0.83	0.7	0.67	0.69	0.7	0.7	0.7	0.7	0.69	0.7	0.7	0.7	0.67	0.69	0.71	0.71	0.68	0.68	0.7	0.72	0.7	0.7	0.58	0.57	0.57	0.57	0.58	0.58	0.57	0.59
LA_0389	TPR_REGION domain-containing protein	1	0.93	0.91	0.91	0.89	0.91	0.84	0.91	0.92	0.82	0.92	0.93	0.86	0.84	0.84	0.84	0.85	0.89	0.89	0.76	0.76	0.79	0.76	0.76	0.76	0.75	0.76	0.76	0.77	0.69	0.76	0.77	0.75	0.8	0.7	0.8	0.78	0.76	0.79	0.77	0.51	0.52	0.51	0.52	0.53	0.52	0.52	0.5
LA_0396	ArnT-like protein	1	0.96	0.96	0.89	0.91	0.91	0.95	0.91	0.93	0.89	0.88	0.89	0.9	0.88	0.89	0.89	0.88	0.92	0.85	0.71	0.72	0.72	0.71	0.71	0.71	0.72	0.72	0.72	0.72	0.71	0.71	0.73	0.72	0.7	0.69	0.68	0.71	0.71	0.71	0.7	0.54	0.54	0.58	0.57	0.55	0.55	0.55	0.55
LA_0399	Paraoxonase	1	0.96	0.95	0.86	0.84	0.85	0.85	0.85	0.86	0.83	0.86	0.85	0.81	0.81	0.82	0.81	0.84	0.82	0.82	0.72	0.72	0.7	0.72	0.72	0.73	0.72	0.72	0.71	0.72	0.71	0.71	0.66	0.66	0.7	0.72	0.7	0.72	0.71	0.72	0.69	0.58	0.58	0.59	0.59	0.59	0.58	0.58	0.59
LA_0402	ATP-binding protein of an ABC transporter complex	1	0.98	0.97	0.94	0.92	0.93	0.93	0.92	0.94	0.95	0.95	0.95	0.94	0.94	0.93	0.93	0.94	0.92	0.92	0.75	0.75	0.75	0.74	0.74	0.74	0.75	0.74	0.75	0.74	0.75	0.75	0.74	0.76	0.78	0.73	0.73	0.73	0.73	0.73	0.72	0.58	0.59	0.58	0.58	0.59	0.59	0.59	0.58
LA_0405	Dimethyladenosine transferase	1	0.97	0.96	0.92	0.94	0.94	0.93	0.94	0.93	0.93	0.92	0.91	0.88	0.89	0.87	0.87	0.9	0.86	0.86	0.68	0.67	0.68	0.68	0.68	0.68	0.66	0.69	0.68	0.67	0.68	0.69	0.68	0.68	0.69	0.69	0.69	0.69	0.69	0.69	0.7	0.5	0.5	0.5	0.51	0.49	0.5	0.5	0.53
LA_0427	Polyphosphate kinase 2	1	0.98	0.97	0.91	0.92	0.93	0	0	0.93	0.89	0.92	0.92	0.87	0.87	0.88	0.88	0.89	0.86	0.85	0.67	0.69	0.68	0.7	0.69	0.68	0.69	0.69	0.7	0.7	0.69	0.68	0.7	0.72	0.67	0.71	0.71	0.68	0.68	0.68	0.66	0.54	0.57	0.56	0.56	0.57	0.57	0.56	0.55
LA_0433	AraC_E_bind domain-containing protein	1	0.98	0.98	0.96	0.94	0.95	0.95	0.93	0.96	0.91	0.94	0.93	0.87	0.86	0.88	0.87	0.87	0.86	0.85	0.81	0.81	0.81	0.81	0.82	0.82	0.81	0.82	0.81	0.83	0.79	0.79	0.79	0.8	0.78	0	0	0.77	0	0.8	0.54	0.47	0.51	0.49	0.49	0.48	0.43	0.45	0
LA_0441	Uncharacterized protein	1	0.98	0.98	0.92	0.91	0.91	0.91	0.91	0.94	0.88	0.89	0.89	0.84	0.85	0.85	0.85	0.84	0.83	0.82	0.64	0.63	0.64	0.64	0.64	0.64	0.64	0.64	0.64	0.65	0.64	0.64	0.63	0.63	0.64	0.63	0.63	0.65	0.65	0.65	0.62	0.42	0.42	0.41	0.42	0.42	0.42	0.43	0.42
LA_0443	RNA polymerase sigma subunit	1	0.98	0.98	0.94	0.96	0.96	0.97	0.97	0.94	0.94	0.95	0.95	0.95	0.95	0.95	0.95	0.95	0.92	0.92	0.72	0.73	0.73	0.72	0.73	0.73	0.73	0.73	0.73	0.74	0.73	0.73	0.75	0.77	0.74	0.73	0.73	0.74	0.75	0.74	0.73	0.57	0.57	0.57	0.57	0.57	0.57	0.57	0.55
LA_0444	LipL45-related protein	1	0.95	0.94	0.86	0.88	0.88	0.9	0.88	0.89	0.89	0.89	0.9	0.88	0.89	0.88	0.89	0.9	0.9	0.89	0.71	0.71	0.71	0.7	0.71	0.71	0.71	0.71	0.71	0.71	0.7	0.72	0.71	0.71	0.71	0.71	0.71	0.73	0.73	0.73	0.72	0.49	0.49	0.49	0.44	0.43	0.47	0.47	0.51
LA_0447	Uncharacterized protein	1	0.98	1	0.92	0.98	0.98	0.96	0.98	0.98	0.98	0.96	0.96	0.98	0.98	1	1	0.98	0.98	0.96	0.79	0.79	0.79	0.79	0.79	0.79	0.79	0.79	0.79	0.79	0.79	0.79	0.79	0.79	0.8	0.78	0.78	0.82	0.82	0.82	0.78	0	0	0	0	0	0	0	0
LA_0462	Uncharacterized protein	1	0.99	0.97	0.92	0.92	0.93	0.92	0.92	0.92	0.93	0.94	0.95	0.89	0.9	0.9	0.9	0.9	0.88	0.92	0.72	0.7	0.71	0.71	0.7	0.69	0.7	0.7	0.7	0.71	0.71	0.71	0.72	0.72	0.73	0.7	0.7	0.71	0.67	0.71	0.75	0	0	0	0	0	0	0	0
LA_0466	FOG:HEAT repeat protein	1	0.95	0.96	0.89	0.89	0.9	0.9	0.89	0.92	0.89	0.92	0.92	0.9	0.9	0.9	0.9	0.91	0.89	0.89	0.7	0.69	0.69	0.7	0.7	0.71	0.7	0.7	0.69	0.7	0.71	0.71	0.71	0.71	0.71	0.7	0.7	0.71	0.71	0.7	0.72	0	0	0	0	0	0	0	0
LA_0471	Uncharacterized protein	1	0.98	0.97	0.93	0.95	0.95	0.93	0.93	0.93	0.96	0.93	0.95	0.92	0.92	0.93	0.95	0.95	0.93	0.93	0.79	0.8	0.79	0.78	0.78	0.8	0.79	0.79	0.78	0.8	0.8	0.81	0.82	0.81	0.88	0.82	0.82	0.83	0.83	0.83	0.81	0	0	0	0	0	0	0	0
LA_0478	Uncharacterized protein	1	0.98	0.98	0.92	0.89	0.91	0.9	0.9	0.93	0.91	0.92	0.93	0.9	0.89	0.9	0.89	0.9	0.87	0.86	0.78	0.78	0.78	0.78	0.78	0.78	0.78	0.78	0.78	0.78	0.78	0.77	0.8	0.79	0.8	0.77	0.77	0.79	0.79	0.81	0.77	0.58	0.56	0.56	0.55	0.58	0.58	0.58	0.58
LA_0482	Uncharacterized protein	1	0.97	0.89	0.9	0.88	0.88	0.91	0.91	0.9	0.84	0.87	0.85	0.87	0.88	0.88	0.87	0.87	0.8	0.79	0.68	0.68	0.65	0.65	0.65	0.65	0.66	0.65	0.65	0.68	0.68	0.63	0.66	0.66	0.65	0.68	0.66	0.69	0.69	0.68	0.71	0	0	0	0	0	0	0	0
LA_0488	DNA helicase UvrD	1	0.96	0.95	0.87	0.87	0.46	0.89	0.89	0.91	0.85	0.86	0.87	0.83	0.81	0.83	0.81	0.82	0.8	0.81	0.69	0.68	0.68	0.69	0.69	0.69	0.69	0.68	0.68	0.68	0.68	0.68	0.69	0.7	0.72	0.69	0.7	0.73	0.69	0.71	0.7	0.58	0.58	0.58	0.57	0.57	0.6	0.59	0.57
LA_0495	Uncharacterized protein	1	0.96	0.94	0.8	0.81	0.83	0.79	0.83	0	0.77	0.76	0.73	0.81	0.82	0.79	0.79	0.8	0.77	0.75	0.6	0.6	0.67	0.64	0.63	0.62	0.62	0.63	0.61	0.69	0.62	0.68	0.59	0.62	0.64	0.66	0.65	0.63	0.63	0.66	0.72	0.56	0.6	0.58	0.52	0.49	0.58	0.5	0
LA_0496	Uncharacterized protein	1	0.97	0.94	0.88	0.86	0.85	0.84	0.84	0.87	0.83	0.84	0.84	0.85	0.83	0.82	0.83	0.83	0.79	0.82	0.76	0.76	0.75	0.75	0.76	0.77	0.76	0.75	0.76	0.75	0.76	0.76	0.76	0.75	0.76	0.75	0.75	0.76	0.73	0.76	0.74	0.55	0.56	0.55	0.55	0.55	0.55	0.55	0.59
LA_0506	Uncharacterized protein	1	0.98	0.98	0.96	0.96	0.96	0.96	0.95	0.95	0.94	0.96	0.95	0.94	0.94	0.94	0.95	0.92	0.92	0.92	0.74	0.73	0.74	0.75	0.74	0.74	0.74	0.75	0.75	0.75	0.74	0.76	0.78	0.75	0.76	0.77	0.77	0.75	0.78	0.76	0.73	0.6	0.59	0.58	0.58	0.59	0.57	0.56	0.59
LA_0511	Transcriptional regulator	1	0.97	0.98	0.93	0.94	0.95	0.96	0.91	0.94	0.9	0.88	0.87	0.86	0.86	0.85	0.87	0.84	0.68	0.85	0.7	0.77	0.7	0.75	0.7	0.71	0.7	0.71	0.75	0.78	0.77	0.74	0.74	0.76	0.71	0.71	0.75	0.69	0.69	0.69	0.76	0	0	0	0	0	0	0	0
LA_0517	Uncharacterized protein	1	0.91	0.9	0.85	0.85	0.85	0.86	0.85	0.87	0.83	0.82	0.79	0.83	0.8	0.81	0.84	0.81	0.79	0.81	0.67	0.68	0.68	0.66	0.69	0.69	0.65	0.69	0.69	0.64	0.7	0.71	0.64	0.63	0.64	0.64	0.65	0.66	0.66	0.69	0.63	0.55	0.57	0.57	0.53	0.58	0.57	0.56	0.56
LA_0518	Predicted acetyltransferase	1	0.93	0.94	0.91	0.86	0.86	0.85	0.84	0.9	0.89	0.93	0.93	0.89	0.88	0.88	0.88	0.85	0.84	0.79	0.65	0.65	0.64	0.65	0.65	0.65	0.65	0.65	0.65	0.65	0.65	0.64	0.67	0.67	0.68	0.64	0.62	0.69	0.71	0.68	0.75	0	0	0	0	0	0	0	0
LA_0537	Predicted hydrolase	1	0.97	0.96	0.93	0.92	0.91	0.93	0.93	0.93	0.93	0.93	0.93	0.9	0.9	0.88	0.89	0.89	0.85	0.84	0.67	0.67	0.67	0.67	0.67	0.66	0.67	0.66	0.67	0.68	0.67	0.69	0.67	0.68	0.67	0.68	0.67	0.65	0.64	0.65	0.66	0	0	0	0	0	0	0	0
LA_0549	Uncharacterized protein	1	0.96	0.92	0.83	0.85	0.86	0.87	0.87	0.86	0.83	0.86	0.85	0.84	0.82	0.8	0.8	0.8	0.82	0.8	0.63	0.63	0.64	0.63	0.65	0.65	0.64	0.62	0.63	0.62	0.62	0.62	0.61	0.61	0.62	0.63	0.62	0.61	0.62	0.61	0.62	0.57	0.57	0.57	0.56	0.58	0.57	0.56	0.54
LA_0551	Phosphoribosyl-AMP cyclohydrolase	1	0.95	0.94	0.88	0.88	0.88	0.87	0.88	0.9	0.88	0.88	0.87	0.85	0.85	0.84	0.84	0.85	0.83	0.83	0.63	0.61	0.62	0.62	0.59	0.6	0.61	0.62	0.61	0.61	0.61	0.62	0.62	0.64	0.61	0.67	0.66	0.64	0.64	0.62	0.62	0.55	0.54	0.53	0.52	0.57	0.54	0.54	0.58
LA_0573	Uncharacterized protein	1	1	0.99	0.85	0.87	0.89	0.86	0.87	0.87	0.84	0.86	0.88	0.85	0.86	0.82	0.85	0.87	0.83	0.83	0.78	0.77	0.76	0.77	0.76	0.78	0.77	0.76	0.77	0.77	0.76	0.78	0.77	0.75	0.76	0	0	0.76	0.75	0.77	0.69	0	0	0	0	0	0	0	0
LA_0574	Cytoplasmic membrane protein	1	0.99	1	0.97	0.96	0.95	0.95	0.95	0.96	0.97	0.96	0.96	0.97	0.97	0.97	0.97	0.97	0.97	0.97	0.88	0.88	0.86	0.86	0.86	0.86	0.87	0.86	0.86	0.87	0.88	0.86	0.86	0.86	0.87	0.86	0.87	0.87	0.87	0.88	0.86	0	0	0	0	0	0	0	0
LA_0595	Glutathione S-transferase-like protein	1	0.99	0.96	0.88	0.89	0.86	0.88	0.89	0.93	0.88	0.87	0.89	0.87	0.89	0.88	0.88	0.88	0.85	0.87	0.74	0.74	0.73	0.73	0.74	0.73	0.74	0.74	0.74	0.74	0.74	0.74	0.7	0.71	0.71	0.68	0.68	0.71	0.69	0.72	0.68	0	0.45	0	0	0	0	0	0
LA_0605	SET family protein	1	0.98	0.99	0.98	0.98	0.98	0.98	0.98	0.98	0.98	0.98	0.98	0.97	0.97	0.97	0.97	0.97	0.97	0.97	0.87	0.87	0.87	0.87	0.87	0.87	0.87	0.87	0.87	0.87	0.87	0.86	0.88	0.87	0.87	0.89	0.89	0.88	0.88	0.88	0.88	0	0	0	0	0	0	0	0
LA_0606	UPF0316 protein LA_0606	1	0.96	0.97	0.88	0.89	0.91	0.89	0.91	0.91	0.91	0.94	0.93	0.91	0.91	0.92	0.91	0.91	0.92	0.92	0.78	0.8	0.8	0.79	0.8	0.8	0.78	0.79	0.8	0.78	0.8	0.77	0.81	0.82	0.77	0.77	0.74	0.72	0.8	0.8	0.78	0	0	0	0	0	0	0	0
LA_0610	Cell division protein FtsQ	1	0.98	0.98	0.95	0.97	0.95	0.97	0.96	0.97	0.97	0.96	0.97	0.95	0.95	0.95	0.95	0.94	0.93	0.94	0.78	0.79	0.78	0.78	0.79	0.79	0.78	0.79	0.78	0.79	0.79	0.78	0.78	0.78	0.79	0.79	0.8	0.78	0.78	0.79	0.76	0.55	0.59	0.58	0.57	0.57	0.54	0.54	0.55
LA_0615	Uncharacterized protein	1	0.95	0.95	0.93	0.93	0.94	0.96	0.94	0.88	0.87	0.86	0.89	0.9	0.86	0.87	0.85	0.85	0.85	0.84	0.66	0.65	0.64	0.64	0.65	0.66	0.65	0.66	0.66	0.65	0.65	0.66	0.66	0.65	0.71	0.66	0.66	0.66	0.67	0.66	0.66	0	0	0	0	0	0	0	0
LA_0616	LipL41	1	0.99	0.99	0.98	0.98	0.98	0.98	0.98	0.97	0.96	0.96	0.96	0.96	0.95	0.95	0.95	0.96	0.97	0.96	0.84	0.84	0.83	0.83	0.83	0.84	0.83	0.83	0.82	0.84	0.83	0.83	0.81	0.81	0.83	0.84	0.84	0.83	0.84	0.83	0.87	0	0	0	0	0	0	0	0
LA_0630	Oxidoreductase-related protein	1	0.96	0.96	0.91	0.91	0.92	0.92	0.92	0.93	0.94	0.93	0.93	0.93	0.92	0.92	0.93	0.92	0.9	0.89	0.68	0.68	0.68	0.69	0.69	0.68	0.68	0.69	0.69	0.68	0.67	0.7	0.68	0.68	0.68	0.67	0.66	0.66	0.66	0.66	0.68	0.52	0.53	0.54	0.53	0.53	0.53	0.52	0.51
LA_0635	S-layer-like protein	1	0.97	0.98	0.91	0.91	0.91	0.91	0.89	0.93	0.91	0.92	0.93	0.9	0.89	0.89	0.9	0.88	0.89	0.88	0.65	0.65	0.65	0.65	0.65	0.65	0.65	0.65	0.65	0.65	0.65	0.65	0.65	0.64	0.65	0.65	0.65	0.65	0.64	0.64	0.63	0.53	0.54	0.54	0.54	0.55	0.53	0.53	0.54
LA_0650	Intramembrane serine protease	1	0.93	0.93	0.94	0.95	0.93	0.94	0.94	0.95	0.94	0.95	0.95	0.92	0.93	0.92	0.93	0.92	0.9	0.89	0.73	0.72	0.75	0.74	0.74	0.73	0.74	0.73	0.74	0.73	0.73	0.75	0.73	0.73	0.69	0.68	0.66	0.66	0.66	0.65	0.7	0	0.49	0	0.5	0.52	0.51	0.5	0.5
LA_0654	Uncharacterized protein	1	1	0.98	0.94	0.93	0.93	0.94	0.95	0.95	0.91	0.93	0.93	0.92	0.92	0.93	0.92	0.92	0.91	0.91	0.73	0.72	0.72	0.72	0.71	0.72	0.71	0.72	0.72	0.72	0.72	0.73	0.72	0.73	0.73	0.68	0.69	0.68	0.66	0.67	0.7	0.49	0.51	0.5	0.5	0.49	0.49	0.5	0.5
LA_0659	Uncharacterized protein	1	0.99	0.95	0.77	0.9	0.85	0.91	0.9	0.93	0.9	0.94	0.94	0.9	0.89	0.9	0.88	0.89	0.87	0.85	0.76	0.78	0.78	0.79	0.78	0.77	0.78	0.78	0.78	0.8	0.8	0.8	0.78	0.78	0.78	0.8	0.82	0.8	0.79	0.76	0.82	0	0	0	0	0	0	0	0
LA_0694	Sodium/glucose cotransport protein	1	0.98	0.97	0.94	0.93	0.93	0.94	0.94	0.95	0.94	0.95	0.95	0.92	0.92	0.92	0.92	0.92	0.9	0.9	0.78	0.78	0.78	0.77	0.78	0.78	0.78	0.78	0.77	0.78	0.77	0.77	0.79	0.78	0.78	0.8	0.77	0.81	0.81	0.79	0.8	0.54	0.54	0.52	0.52	0.52	0.54	0.55	0.54
LA_0736	Elongation factor G	1	0.97	0.96	0.9	0.92	0.91	0.91	0.92	0.92	0.88	0.86	0.87	0.88	0.87	0.87	0.87	0.88	0.9	0.89	0.73	0.74	0.73	0.73	0.73	0.73	0.73	0.73	0.73	0.73	0.73	0.74	0.74	0.74	0.75	0.74	0.74	0.75	0.75	0.74	0.74	0.56	0.55	0.55	0.55	0.55	0.55	0.55	0.55
LA_0773	DUF5009 domain-containing protein	1	0.92	0.93	0.81	0.81	0.81	0.81	0.78	0.82	0.8	0.8	0.8	0.72	0.71	0.71	0.7	0.7	0.7	0.74	0.65	0.64	0.64	0.63	0.64	0.64	0.64	0.63	0.64	0.63	0.64	0.64	0.62	0.62	0.66	0.64	0.63	0.65	0.63	0.65	0.64	0	0	0	0	0	0	0	0
LA_0779	Fatty acid desaturase	1	0.91	0.93	0.87	0.8	0	0.81	0.81	0	0.82	0.86	0.8	0.77	0.74	0.77	0.74	0.78	0.8	0.78	0.63	0.69	0.69	0.7	0.69	0.68	0.69	0.68	0.69	0.69	0.69	0.68	0.7	0.7	0.63	0.66	0.66	0.65	0.62	0.61	0	0	0	0	0	0.44	0	0	0.44
LA_0785	Predicted Zn-dependent hydrolase	1	0.97	0.95	0.93	0.92	0.92	0.92	0.92	0.93	0.91	0.93	0.93	0.94	0.91	0.91	0.92	0.92	0.89	0.89	0.7	0.7	0.69	0.68	0.69	0.69	0.7	0.69	0.68	0.69	0.7	0.7	0.69	0.7	0.69	0.64	0.65	0.64	0.66	0.65	0.68	0.55	0.52	0.53	0.52	0.52	0.51	0.51	0.52
LA_0786	Arabinose kinase	1	0.95	0.94	0.87	0.89	0.89	0.88	0.87	0.9	0.87	0.89	0.89	0.85	0.85	0.85	0.85	0.85	0.81	0.82	0.64	0.63	0.65	0.65	0.64	0.65	0.65	0.65	0.65	0.64	0.66	0.66	0.62	0.62	0.63	0.61	0.61	0.62	0.61	0.63	0.61	0.55	0.56	0.57	0.57	0.56	0.56	0.57	0.56
LA_0789	Predicted SAM-dependent methyltransferase	1	0.97	0.92	0.74	0.75	0.76	0.75	0.75	0.78	0.78	0.75	0.82	0.81	0.9	0.81	0.81	0.8	0.78	0.75	0.68	0.67	0.66	0.67	0.68	0.67	0.66	0.67	0.67	0.67	0.67	0.65	0.64	0.64	0.65	0.66	0.65	0.62	0.66	0.66	0.61	0.46	0.47	0.47	0.48	0.46	0.47	0.46	0.47
LA_0801	Uncharacterized protein	1	0.98	0.98	0.9	0.91	0.91	0.91	0.91	0.9	0.9	0.9	0.91	0.91	0.91	0.91	0.9	0.89	0.87	0.88	0.78	0.8	0.79	0.8	0.8	0.79	0.8	0.79	0.8	0.78	0.79	0.78	0.75	0.78	0.73	0.75	0.75	0.75	0.75	0.75	0.77	0.55	0.54	0.55	0.55	0.54	0.54	0.54	0.55
LA_0803	Uncharacterized protein	1	0.98	0.99	0.86	0.9	0.88	0.91	0.92	0.86	0.84	0.84	0.83	0.78	0.8	0.79	0.8	0.77	0.89	0.82	0.63	0.66	0.66	0.66	0.66	0.66	0.66	0.66	0.66	0.66	0.66	0.65	0.66	0.66	0.65	0.63	0.64	0.64	0.64	0.65	0.67	0.54	0	0.52	0	0	0	0	0
LA_0815	Histidine kinase sensor protein	1	0.95	0.92	0.84	0.87	0.86	0.86	0.89	0.84	0.8	0.81	0.81	0.8	0.78	0.78	0.78	0.78	0.75	0.76	0.62	0.63	0.64	0.62	0.63	0.63	0.63	0.63	0.62	0.63	0.62	0.63	0.62	0.61	0.61	0.64	0.64	0.66	0.66	0.66	0.44	0.42	0.43	0.45	0.42	0.44	0.42	0.42	0.41
LA_0818	Uncharacterized protein	1	0.97	0.95	0.93	0.93	0.94	0.93	0.93	0.93	0.93	0.92	0.93	0.92	0.92	0.92	0.92	0.92	0.89	0.89	0.75	0.75	0.75	0.75	0.75	0.75	0.75	0.74	0.74	0.75	0.74	0.75	0.74	0.73	0.73	0.75	0.74	0.72	0.73	0.73	0.74	0.5	0.51	0.51	0.51	0.51	0.5	0.5	0.52
LA_0819	Uncharacterized protein	1	1	0.98	0.9	0.9	0.9	0.9	0.9	0.92	0.93	0.9	0.92	0.92	0.92	0.92	0.92	0.92	0.95	0.95	0.74	0.72	0.75	0.74	0.75	0.75	0.75	0.75	0.75	0.75	0.74	0.77	0.77	0.74	0.72	0	0.66	0.74	0.72	0.71	0.78	0	0	0	0	0	0	0	0
LA_0820	Uncharacterized protein	1	0.98	0.96	0.87	0.84	0.86	0.83	0.84	0.87	0.84	0.88	0.88	0.87	0.85	0.85	0.86	0.85	0.83	0.83	0.68	0.63	0.63	0.65	0.63	0.64	0.62	0.63	0.64	0.68	0.67	0.69	0.73	0.72	0.7	0.67	0.68	0.71	0.67	0.73	0.65	0.48	0.48	0.5	0.5	0.53	0.5	0.5	0.51
LA_0821	N6-adenine-specific methylase	1	0.96	0.97	0.91	0.91	0.9	0.91	0.91	0.95	0.95	0.92	0.94	0.9	0.9	0.9	0.9	0.91	0.89	0.89	0.71	0.71	0.71	0.71	0.71	0.71	0.72	0.71	0.71	0.71	0.72	0.7	0.72	0.71	0.67	0.67	0.68	0.7	0.7	0.71	0.69	0.58	0.57	0.55	0.55	0.55	0.56	0.54	0.53
LA_0823	Alpha/beta hydrolase-related protein	1	0.96	0.95	0.85	0.86	0.82	0.88	0.89	0.94	0.84	0.86	0.83	0.9	0.81	0.84	0.82	0.87	0.8	0.78	0.75	0.68	0.74	0.72	0.73	0.73	0.73	0.73	0.76	0.69	0.71	0.71	0.73	0.72	0.72	0.75	0.74	0.75	0.75	0.74	0.76	0	0	0	0	0	0	0	0
LA_0827	Predicted thioesterase	1	0.99	0.97	0.94	0.94	0.94	0.94	0.93	0.95	0.96	0.97	0.97	0.96	0.96	0.95	0.95	0.95	0.94	0.93	0.62	0.62	0.62	0.62	0.62	0.62	0.62	0.62	0.62	0.62	0.62	0.62	0.63	0.63	0.62	0.63	0.64	0.61	0.62	0.61	0.62	0.55	0.54	0.51	0.52	0.51	0.53	0.54	0.52
LA_0832	biotin--[acetyl-CoA-carboxylase] ligase	1	0.99	0.98	0.95	0.96	0.94	0.96	0.95	0.94	0.95	0.94	0.94	0.89	0.92	0.91	0.9	0.9	0.92	0.93	0.69	0.69	0.68	0.68	0.68	0.68	0.69	0.69	0.69	0.69	0.69	0.66	0.71	0.71	0.67	0.69	0.68	0.65	0.66	0.65	0.65	0.58	0.57	0.58	0.58	0.59	0.58	0.58	0.58
LA_0842	Hypothetical lipoprotein	1	0.98	0.95	0.88	0.89	0.87	0.9	0.9	0.92	0.89	0.89	0.89	0.93	0.9	0.9	0.9	0.93	0.86	0.89	0.62	0.61	0.64	0.6	0.64	0.64	0.63	0.62	0.62	0.65	0.62	0.62	0.63	0.61	0.61	0.69	0.72	0.7	0.68	0.71	0.71	0	0.53	0.53	0	0	0	0	0
LA_0846	Uncharacterized protein	1	0.94	0.96	0.89	0.89	0.89	0.9	0.89	0.88	0.84	0.84	0.85	0.78	0.81	0.82	0.81	0.78	0.77	0.77	0.6	0.61	0.6	0.6	0.62	0.6	0.6	0.6	0.6	0.6	0.6	0.61	0.64	0.64	0.62	0.61	0.61	0.62	0.63	0.62	0.63	0.55	0.55	0.56	0.53	0.57	0.58	0.57	0.58
LA_0850	Predicted ribosomal protein	1	0.97	0.96	0.89	0.9	0.92	0.89	0.9	0.89	0.93	0.9	0.92	0.88	0.88	0.88	0.88	0.88	0.87	0.86	0.68	0.69	0.7	0.71	0.69	0.7	0.7	0.69	0.7	0.7	0.68	0.67	0.71	0.72	0.66	0.73	0.73	0.73	0.74	0.73	0.71	0.53	0.57	0.59	0.57	0.61	0.61	0.6	0.59
LA_0861	Anti-sigma factor antagonist	1	0.99	0.98	0.9	0.88	0.85	0.88	0.85	0.93	0.9	0.9	0.89	0.86	0.84	0.85	0.84	0.85	0.84	0.82	0.6	0.6	0.6	0.61	0.6	0.61	0.61	0.61	0.61	0.6	0.6	0.6	0.6	0.6	0.62	0.62	0.62	0.62	0.6	0.61	0.59	0.59	0.59	0.59	0.59	0.6	0.59	0.59	0.59
LA_0888	NADH-quinone oxidoreductase subunit J	1	0.97	0.8	0.81	0.8	0.78	0.84	0.82	0.84	0.79	0.79	0.78	0.76	0.77	0.77	0.76	0.77	0.75	0.78	0.69	0.7	0.7	0.69	0.69	0.7	0.71	0.7	0.68	0.69	0.68	0.69	0.68	0.68	0.69	0.67	0.67	0.68	0.67	0.67	0.7	0.57	0.57	0.57	0.55	0.57	0.57	0.56	0.55
LA_0899	MaoC-like acyl dehydratase	1	0.98	0.98	0.98	0.98	0.96	0.98	0.98	0.98	0.98	0.98	0.98	0.97	0.98	0.98	0.98	0.96	0.97	0.97	0.92	0.92	0.92	0.92	0.92	0.92	0.92	0.92	0.92	0.92	0.92	0.92	0.92	0.91	0.9	0.92	0.92	0.93	0.93	0.93	0.94	0	0	0	0	0	0	0	0
LA_0900	Transcriptional regulator of MarR family	1	0.99	1	0.93	0.94	0.94	0.94	0.93	0.94	0.91	0.92	0.92	0.91	0.91	0.9	0.91	0.88	0.86	0.87	0.84	0.84	0.84	0.84	0.84	0.84	0.84	0.84	0.79	0.84	0.84	0.84	0.83	0.84	0.82	0.85	0.85	0.84	0.84	0.84	0.85	0	0	0	0	0	0	0	0
LA_0908	Uncharacterized protein	1	0.97	0.97	0.88	0.9	0.9	0.9	0.91	0.91	0.88	0.87	0.88	0.86	0.87	0.85	0.86	0.85	0.85	0.83	0.62	0.63	0.64	0.66	0.63	0.64	0.64	0.63	0.66	0.64	0.64	0.62	0.7	0.68	0.69	0.64	0.66	0.68	0.67	0.7	0.67	0.57	0.57	0.56	0.57	0.59	0.56	0.56	0.57
LA_0912	TPR-repeat-containing protein	1	0.97	0.96	0.89	0.9	0.9	0.9	0.9	0.91	0.89	0.91	0.9	0.91	0.89	0.88	0.89	0.88	0.88	0.86	0.65	0.64	0.65	0.64	0.65	0.65	0.65	0.63	0.64	0.64	0.64	0.65	0.64	0.63	0.62	0.66	0.66	0.66	0.66	0.65	0.64	0.46	0.47	0.47	0.47	0.47	0.46	0.45	0.47
LA_0927	TPR_REGION domain-containing protein	1	0.97	0.95	0.87	0.88	0.89	0.9	0.91	0.89	0.85	0.88	0.88	0.85	0.86	0.86	0.84	0.84	0.85	0.85	0.63	0.64	0.64	0.64	0.64	0.64	0.64	0.64	0.64	0.64	0.63	0.63	0.64	0.64	0.65	0.64	0.63	0.62	0.64	0.63	0.64	0.55	0.56	0.56	0.56	0.56	0.56	0.56	0.56
LA_0932	Lysophospholipase	1	0.98	0.97	0.91	0.93	0.92	0.95	0.93	0.94	0.9	0.92	0.93	0.93	0.89	0.89	0.9	0.94	0.91	0.87	0.72	0.71	0.71	0.71	0.7	0.72	0.71	0.71	0.7	0.72	0.72	0.72	0.72	0.74	0.73	0.74	0.74	0.74	0.73	0.74	0.74	0.54	0.54	0.54	0.54	0.54	0.54	0.54	0.55
LA_0954	Uncharacterized protein	1	0.95	0.95	0.88	0.88	0.89	0.89	0.88	0.88	0.88	0.89	0.89	0.87	0.86	0.87	0.87	0.86	0.86	0.86	0.66	0.66	0.66	0.67	0.67	0.67	0.67	0.67	0.67	0.67	0.66	0.67	0.66	0.67	0.67	0.66	0.66	0.65	0.66	0.66	0.68	0.48	0.48	0.49	0.49	0.49	0.49	0.49	0.5
LA_0971	Short chain dehydrogenase	1	0.96	0.94	0.5	0.89	0.87	0.84	0.87	0.89	0.85	0.85	0.84	0.86	0.85	0.84	0.86	0.84	0.81	0.81	0.78	0.76	0.77	0.77	0.77	0.78	0.77	0.77	0.77	0.76	0.76	0.75	0.77	0.75	0.74	0.51	0.51	0.76	0.76	0.78	0.5	0.49	0.53	0.49	0.49	0.46	0.48	0.44	0.49
LA_0990	TMEM189_B_dmain domain-containing protein	1	0.97	0.94	0.9	0.9	0.89	0.9	0.89	0.93	0.87	0.89	0.87	0.86	0.85	0.86	0.87	0.86	0.84	0.84	0.7	0.7	0.7	0.71	0.71	0.71	0.72	0.71	0.71	0.72	0.71	0.73	0.72	0.71	0.7	0	0	0.71	0	0.64	0.71	0	0	0	0	0	0	0	0
LA_1008	Cofac_haem_bdg domain-containing protein	1	0.93	0.88	0.82	0.8	0.81	0.82	0.82	0.84	0.82	0.79	0.8	0.81	0.8	0.82	0.83	0.8	0.81	0.81	0.71	0.71	0.69	0.71	0.71	0.7	0.71	0.71	0.65	0.71	0.7	0.63	0.69	0.72	0.71	0.62	0.68	0.69	0.63	0.69	0.62	0.56	0.54	0.53	0.56	0.56	0.54	0.55	0.58
LA_1013	Uncharacterized protein	1	0.94	0.95	0.88	0.9	0.89	0.89	0.9	0.92	0.88	0.89	0.88	0.88	0.89	0.86	0.87	0.86	0.82	0.8	0.74	0.74	0.74	0.76	0.74	0.74	0.74	0.74	0.74	0.75	0.75	0.75	0.74	0.74	0.75	0	0	0.72	0.72	0.73	0.71	0	0	0	0	0	0	0	0
LA_1031	Uncharacterized protein	1	0.98	0.96	0.96	0.94	0.94	0.94	0.94	0.96	0.94	0.94	0.94	0.94	0.94	0.94	0.96	0.96	0.69	0.71	0.74	0.74	0.74	0.74	0.74	0.74	0.72	0.74	0.74	0.74	0.74	0.74	0.76	0.76	0.76	0.77	0.77	0.76	0.77	0.74	0.77	0	0	0	0	0	0	0	0
LA_1073	Uncharacterized protein	1	0.98	0.94	0.86	0.86	0.83	0.84	0.85	0.86	0.85	0.85	0.86	0.85	0.85	0.85	0.85	0.86	0.76	0.79	0.65	0.65	0.65	0.66	0.65	0.64	0.65	0.64	0.65	0.65	0.65	0.64	0.66	0.63	0.65	0.62	0.64	0.63	0.63	0.63	0.63	0.46	0.52	0	0	0	0.52	0.54	0
LA_1080	Aminopeptidase N	1	0.96	0.95	0.89	0.89	0.89	0.89	0.93	0.92	0.88	0.88	0.88	0.87	0.87	0.86	0.87	0.87	0.85	0.85	0.75	0.74	0.75	0.75	0.75	0.75	0.75	0.75	0.75	0.75	0.74	0.75	0.75	0.75	0.76	0.75	0.75	0.74	0.75	0.74	0.74	0.52	0.52	0.52	0.51	0.51	0.52	0.51	0.52
LA_1086	TPR-repeat lipoprotein	1	0.98	0.98	0.9	0.91	0.91	0.92	0.92	0.93	0.92	0.92	0.92	0.92	0.91	0.92	0.92	0.92	0.91	0.89	0.81	0.81	0.81	0.81	0.81	0.81	0.81	0.81	0.81	0.8	0.8	0.81	0.82	0.81	0.84	0.85	0.85	0.83	0.83	0.83	0.83	0.55	0.54	0.54	0.55	0.54	0.55	0.54	0.51
LA_1103	Uncharacterized protein	1	0.99	0.98	0.95	0.97	0.96	0.97	0.97	0.97	0.96	0.97	0.96	0.95	0.96	0.97	0.94	0.96	0.94	0.94	0.8	0.81	0.81	0.81	0.82	0.81	0.81	0.81	0.81	0.81	0.81	0.8	0.79	0.8	0.8	0.8	0.81	0.81	0.82	0.82	0.81	0	0	0	0	0	0	0	0
LA_1123	Predicted exonuclease	1	1	0.98	0.93	0.92	0.92	0.93	0.92	0.95	0.92	0.92	0.92	0.91	0.9	0.9	0.9	0.89	0.89	0.88	0.74	0.74	0.74	0.74	0.74	0.74	0.74	0.74	0.75	0.74	0.74	0.74	0.74	0.74	0.73	0.72	0.71	0.73	0.72	0.73	0.7	0.57	0.58	0.57	0.57	0.57	0.58	0.57	0.58
LA_1126	Erythronate-4-phosphate dehydrogenase	1	0.94	0.93	0.89	0.88	0.88	0.88	0.88	0.91	0.86	0.88	0.88	0.84	0.83	0.83	0.82	0.83	0.78	0.8	0.72	0.73	0.72	0.73	0.72	0.74	0.73	0.74	0.73	0.73	0.74	0.74	0.75	0.75	0.72	0.69	0.69	0.73	0.73	0.71	0.69	0.42	0.44	0.43	0.43	0.42	0.43	0.42	0.42
LA_1161	Fatty acid transport protein	1	0.98	0.98	0.88	0.88	0.88	0.88	0.89	0.88	0	0.62	0.62	0.9	0.89	0.89	0.89	0.89	0.62	0	0.74	0.75	0.74	0.74	0.75	0.74	0.74	0.74	0.74	0.74	0.74	0.74	0.62	0.61	0.74	0.74	0.73	0.74	0.74	0.74	0.5	0.51	0.52	0	0.51	0.53	0.5	0.46	0.59
LA_1172	Uncharacterized protein	1	0.97	0.97	0.92	0.92	0	0.94	0.93	0.94	0.93	0.93	0.93	0.96	0.93	0.95	0.94	0.96	0.9	0.88	0.63	0.63	0.63	0.63	0.63	0.63	0.63	0.63	0.63	0.63	0.63	0.66	0.68	0.68	0.67	0.66	0.67	0.65	0.65	0.64	0.7	0	0	0	0	0	0	0	0
LA_1182	Histidinol-phosphate aminotransferase	1	0.97	0.96	0.91	0.91	0.91	0.92	0.84	0.92	0.9	0.92	0.92	0.9	0.9	0.91	0.9	0.92	0.83	0.83	0.73	0.73	0.74	0.73	0.73	0.73	0.72	0.73	0.72	0.72	0.72	0.73	0.73	0.72	0.72	0.73	0.73	0.73	0.73	0.73	0.75	0.46	0.48	0.48	0.47	0.5	0.49	0.48	0.48
LA_1188	Uncharacterized protein	1	0.97	0.96	0.95	0.95	0.95	0.94	0.95	0.93	0.94	0.95	0.95	0.92	0.93	0.93	0.93	0.93	0.93	0.93	0.8	0.78	0.79	0.79	0.79	0.79	0.79	0.78	0.77	0.77	0.79	0.78	0.77	0.78	0.75	0.77	0.77	0.77	0.77	0.77	0.74	0	0	0	0	0	0	0	0
LA_1190	TPR_REGION domain-containing protein	1	0.98	0.97	0.93	0.94	0.93	0.94	0.94	0.94	0.94	0.93	0.94	0.93	0.93	0.93	0.94	0.93	0.91	0.9	0.68	0.68	0.68	0.67	0.67	0.68	0.68	0.68	0.68	0.68	0.68	0.67	0.66	0.66	0.68	0.66	0.66	0.66	0.65	0.65	0.67	0.51	0.57	0.57	0.57	0.58	0.57	0.58	0.56
LA_1196	Uncharacterized protein	1	0.96	0.96	0.83	0.82	0.81	0.82	0.82	0.82	0.78	0.78	0.78	0.78	0.76	0.76	0.78	0.77	0.74	0.73	0.61	0.62	0.6	0.6	0.62	0.62	0.6	0.61	0.62	0.63	0.61	0.63	0.62	0.61	0.58	0.63	0.61	0.63	0.62	0.65	0.63	0.57	0.55	0.54	0.55	0.55	0.57	0.56	0.56
LA_1197	Serine phosphatase RsbU	1	0.99	0.98	0.94	0.94	0.93	0.94	0.94	0.95	0.94	0.95	0.95	0.93	0.93	0.94	0.94	0.94	0.92	0.93	0.76	0.76	0.76	0.76	0.77	0.77	0.76	0.77	0.76	0.77	0.76	0.77	0.76	0.75	0.77	0.77	0.77	0.78	0.78	0.78	0.76	0.58	0.58	0.58	0.57	0.58	0.57	0.57	0.57
LA_1209	Uncharacterized protein	1	0.96	0.95	0	0.84	0.8	0.8	0.75	0.82	0.84	0.83	0.83	0.84	0.84	0.85	0.85	0.84	0.87	0.88	0.66	0.66	0.67	0.66	0.66	0.67	0.66	0.67	0.67	0.66	0.67	0.65	0.66	0.66	0.66	0.65	0.64	0.65	0.65	0.65	0	0.61	0.58	0.63	0.61	0.61	0.58	0.58	0.56
LA_1210	Peroxiredoxin-like protein	1	0.99	0.98	0.87	0.88	0.89	0.9	0.88	0.89	0.85	0.86	0.85	0.86	0.82	0.83	0.85	0.84	0.74	0.73	0.67	0.66	0.65	0.67	0.66	0.67	0.67	0.67	0.66	0.68	0.66	0.65	0.64	0.63	0.63	0.65	0.67	0.67	0.68	0.67	0.64	0	0	0	0	0	0	0	0
LA_1247	5-formyltetrahydrofolate cyclo-ligase	1	0.96	0.95	0.86	0.88	0.86	0.88	0.88	0.89	0.89	0.9	0.88	0.88	0.86	0.86	0.86	0.87	0.88	0.88	0.62	0.65	0.63	0.64	0.64	0.63	0.64	0.65	0.65	0.62	0.62	0.61	0.66	0.63	0.65	0.61	0.62	0.61	0.57	0.6	0.6	0.58	0.59	0.58	0.59	0.58	0.59	0.6	0.6
LA_1276	Sulfatase	1	0.98	0.97	0.86	0.86	0.79	0.87	0.86	0.87	0.85	0.86	0.87	0.84	0.82	0.84	0.83	0.84	0.84	0.81	0.7	0.7	0.7	0.7	0.7	0.7	0.71	0.7	0.7	0.69	0.7	0.7	0.7	0.71	0.71	0.39	0	0.73	0.72	0.72	0.69	0.43	0.42	0.39	0.39	0.4	0.39	0.39	0.38
LA_1286	Uncharacterized protein	1	0.93	0.92	0.82	0.81	0.82	0.84	0.87	0.88	0.82	0.82	0.83	0.79	0.79	0.78	0.78	0.79	0.75	0.75	0.66	0.67	0.67	0.67	0.68	0.67	0.67	0.67	0.68	0.67	0.68	0.68	0.71	0.67	0.67	0.65	0.65	0.67	0.67	0.67	0.62	0.43	0.42	0.42	0.43	0.47	0.43	0.48	0.43
LA_1306	Uncharacterized protein	1	1	1	0.98	0.98	0.98	0.98	0.98	0.98	1	1	1	0.97	0.97	0.97	0.97	0.97	0.97	0.98	0.82	0.82	0.82	0.82	0.82	0.82	0.82	0.82	0.82	0.82	0.84	0.84	0.85	0.85	0.85	0.88	0.88	0.87	0.87	0.84	0.85	0	0	0	0	0	0	0	0
LA_1312	Uncharacterized protein	1	0.97	1	0.93	0.94	0.93	0.94	0.93	0.95	0.93	0.92	0.92	0.87	0.88	0.88	0.89	0.89	0.84	0.88	0.63	0.64	0.63	0.63	0.64	0.64	0.64	0.63	0.62	0.63	0.64	0.67	0.7	0.67	0.7	0.66	0.65	0.7	0.7	0.71	0.69	0	0	0	0	0	0	0	0
LA_1326	Hypothetical lipoprotein	1	0.99	0.98	0.91	0.9	0.89	0.88	0.9	0.91	0.89	0.9	0.9	0.86	0.87	0.87	0.87	0.86	0.87	0.88	0.68	0.69	0.69	0.69	0.68	0.69	0.69	0.65	0.65	0.69	0.68	0.7	0.66	0.67	0.69	0.67	0.66	0.63	0.63	0.63	0.63	0.51	0.54	0.54	0.51	0.53	0.55	0.55	0.51
LA_1332	Ankyrin repeat-containing protein	1	0.99	0.98	0.92	0.92	0.92	0.92	0.91	0.93	0.91	0.92	0.92	0.88	0.86	0.88	0.86	0.88	0.85	0.87	0.68	0.68	0.7	0.7	0.68	0.7	0.7	0.69	0.69	0.7	0.68	0.68	0.69	0.68	0.69	0.66	0.66	0.68	0.67	0.68	0.67	0.44	0.45	0.47	0.47	0.47	0.44	0.45	0.44
LA_1334	Oxidoreductase	1	0.76	0.82	0.74	0.81	0.81	0.82	0.85	0.88	0.8	0.81	0.84	0.79	0.79	0.92	0.8	0.85	0.8	0.77	0.58	0.61	0.61	0.61	0.61	0.61	0.61	0.61	0.62	0.61	0.62	0.6	0.61	0.62	0.6	0.62	0.61	0.6	0.62	0.61	0.6	0.51	0.52	0.52	0.54	0.53	0.51	0.52	0.52
LA_1347	Signal receiver component of two-component system	1	0.99	0.97	0.94	0.93	0.92	0.93	0.92	0.92	0.92	0.91	0.92	0.91	0.91	0.88	0.92	0.91	0.91	0.89	0.8	0.79	0.79	0.79	0.79	0.79	0.79	0.79	0.79	0.79	0.8	0.79	0.81	0.82	0.79	0.8	0.8	0.79	0.78	0.8	0.76	0.52	0.52	0.52	0.52	0.52	0.52	0.52	0.54
LA_1348	Histidine kinase sensor protein	1	0.98	0.96	0.85	0.86	0.85	0.86	0.86	0.87	0.82	0.81	0.8	0.78	0.77	0.78	0.78	0.78	0.79	0.77	0.71	0.7	0.68	0.69	0.67	0.68	0.7	0.68	0.69	0.7	0.71	0.7	0.71	0.69	0.68	0.68	0.68	0.71	0.68	0.7	0.72	0.53	0.51	0.54	0.55	0.56	0.53	0.56	0.53
LA_1351	Capsule biosynthesis protein CapA (poly-gamma-glutamate biosynthesis protein)	1	0.99	0.98	0.94	0.93	0.95	0.94	0.94	0.94	0.96	0.95	0.96	0.94	0.94	0.95	0.95	0.95	0.98	0.97	0.83	0.83	0.83	0.84	0.83	0.83	0.83	0.84	0.83	0.83	0.83	0.83	0.82	0.84	0.84	0.82	0.81	0.82	0.83	0.81	0.79	0.47	0.44	0.45	0.46	0.46	0.45	0.45	0.45
LA_1358	Ankyrin repeat-containing protein	1	0.96	0.97	0.89	0.9	0.89	0.91	0.47	0.9	0.88	0.9	0.91	0.88	0.88	0.88	0.88	0.88	0.88	0.88	0.66	0.67	0.66	0.68	0.66	0.64	0.67	0.68	0.68	0.68	0.67	0.66	0.67	0.66	0.66	0.64	0.65	0.67	0.67	0.66	0.69	0.56	0.46	0.53	0.51	0	0.47	0.51	0.51
LA_1365	Predicted membrane protein involved in D-alaninealginate export/acetyltransferase of MBOAT family	1	0.97	0.97	0.92	0.91	0.91	0.91	0.92	0.9	0.9	0.9	0.9	0.9	0.9	0.9	0.9	0.89	0.88	0.88	0.62	0.62	0.61	0.61	0.62	0.63	0.63	0.63	0.62	0.62	0.62	0.62	0.61	0.62	0.6	0.62	0.61	0.61	0.61	0.6	0.54	0.59	0.56	0.57	0.57	0.57	0.56	0.57	0.58
LA_1389	Uncharacterized protein	1	0.97	0.95	0.94	0.95	0.94	0.95	0.95	0.93	0.92	0.93	0.93	0.9	0.91	0.91	0.91	0.9	0.9	0.89	0.67	0.67	0.66	0.66	0.66	0.66	0.67	0.66	0.65	0.67	0.67	0.65	0.67	0.68	0.68	0.7	0.7	0.69	0.7	0.7	0.68	0.59	0.58	0.59	0.59	0.57	0.59	0.58	0.59
LA_1397	Export protein	1	0.97	0.98	0.95	0.96	0.95	0.93	0.94	0.97	0.94	0.96	0.95	0.95	0.93	0.93	0.93	0.95	0.93	0.92	0.83	0.83	0.83	0.83	0.83	0.83	0.82	0.82	0.83	0.83	0.83	0.83	0.81	0.82	0.82	0.82	0.82	0.82	0.82	0.82	0.81	0	0	0	0	0	0	0	0
LA_1398	Uncharacterized protein	1	0.97	0.95	0.89	0.91	0.97	0.93	0.87	0.89	0.9	0.9	0.89	0.89	0.9	0.89	0.87	0.89	0.88	0.85	0.71	0.72	0.72	0.8	0.72	0.73	0.73	0.71	0.73	0.69	0.7	0.71	0.76	0.75	0.78	0.71	0.71	0.7	0.81	0.72	0.74	0	0	0	0	0	0	0	0
LA_1413	Endo/exonuclease/phosphatase domain-containing protein	1	0.98	0.97	0.91	0.92	0.91	0.93	0.93	0.93	0.93	0.94	0.94	0.9	0.9	0.9	0.91	0.91	0.9	0.89	0.7	0.68	0.71	0.7	0.7	0.7	0.69	0.7	0.7	0.69	0.68	0.71	0.7	0.7	0.72	0.73	0.73	0.71	0.7	0.71	0.73	0	0	0	0	0	0	0	0
LA_1420	DUF1987 domain-containing protein	1	1	0.99	0.97	0.98	0.98	0.98	0.98	0.97	0.97	0.98	0.99	0.95	0.96	0.96	0.96	0.96	0.96	0.96	0.91	0.91	0.92	0.91	0.91	0.91	0.92	0.91	0.91	0.91	0.91	0.91	0.89	0.9	0.9	0.9	0.9	0.87	0.88	0.87	0.9	0	0	0	0	0	0	0	0
LA_1421	Uncharacterized protein	1	0.99	1	0	0.96	0.96	0.96	0.96	0.97	0.96	0.97	0.96	0.96	0.96	0.95	0.96	0.95	0.96	0.97	0.86	0.86	0.86	0.86	0.87	0.86	0.86	0.87	0.87	0.86	0.86	0.85	0.87	0.87	0.86	0.85	0.85	0.86	0.86	0.86	0.83	0	0	0	0	0	0	0	0
LA_1422	Serine/threonine kinase with GAF and PP2C domains	1	0.99	0.99	0.49	0.96	0.96	0.96	0.96	0.96	0.95	0.94	0.95	0.94	0.94	0.9	0.94	0.94	0.94	0.93	0.79	0.79	0.79	0.79	0.79	0.79	0.79	0.79	0.79	0.79	0.79	0.79	0.79	0.79	0.79	0.79	0.79	0.8	0.8	0.8	0.8	0.52	0.52	0.53	0.52	0.52	0.52	0.52	0.52
LA_1423	3-oxoacyl-[acyl-carrier-protein] synthase	1	0.99	0.99	0	0.96	0.96	0.96	0.96	0.95	0.96	0.96	0.96	0.95	0.95	0.95	0.95	0.95	0.95	0.95	0.9	0.88	0.89	0.89	0.88	0.89	0.88	0.88	0.89	0.88	0.88	0.89	0.89	0.88	0.89	0.88	0.87	0.92	0.92	0.92	0.91	0	0	0	0	0	0	0	0
LA_1424	3-oxoacid CoA-transferase	1	0.98	0.98	0	0.95	0.96	0.96	0.95	0.95	0.94	0.95	0.95	0.92	0.93	0.92	0.92	0.93	0.91	0.92	0.8	0.81	0.8	0.8	0.81	0.81	0.81	0.8	0.81	0.8	0.8	0.8	0.81	0.8	0.81	0.82	0.81	0.82	0.81	0.82	0.81	0	0	0	0	0	0	0	0
LA_1428	Serine/threonine phosphatase	1	0.98	0.98	0	0.93	0.92	0.93	0.94	0.93	0.92	0.93	0.93	0.91	0.9	0.9	0.9	0.91	0.88	0.89	0.68	0.68	0.68	0.68	0.68	0.68	0.64	0.66	0.68	0.69	0.69	0.67	0.68	0.67	0.69	0.68	0.68	0.69	0.69	0.68	0.72	0	0	0	0	0	0	0	0
LA_1429	Uncharacterized protein	1	1	0.99	0	0.94	0.94	0.93	0.94	0.94	0.91	0.92	0.92	0.88	0.89	0.88	0.87	0.86	0.87	0.87	0.66	0.66	0.65	0.65	0.67	0.65	0.67	0.66	0.67	0.67	0.67	0.64	0.62	0.64	0.61	0.58	0.58	0.64	0.62	0.65	0.58	0	0	0	0	0	0	0	0
LA_1430	Beta-ketoacyl synthase	1	0.99	0.99	0	0.96	0.95	0.96	0.95	0.98	0.97	0.98	0.98	0.97	0.97	0.97	0.97	0.97	0.96	0.96	0.86	0.85	0.86	0.86	0.86	0.86	0.86	0.86	0.86	0.86	0.86	0.87	0.86	0.86	0.87	0.87	0.87	0.87	0.87	0.87	0.87	0	0.42	0	0	0	0.43	0	0
LA_1439	Uncharacterized protein	1	1	0.98	0.96	0.93	0.94	0.95	0.95	0.95	0.9	0.93	0.91	0.92	0.9	0.9	0.91	0.9	0.89	0.87	0.65	0.63	0.64	0.64	0.64	0.64	0.66	0.65	0.65	0.65	0.66	0.62	0.59	0.62	0.65	0.63	0.63	0.63	0.63	0.63	0.66	0	0	0.48	0.47	0	0	0	0
LA_1448	Putative lipoprotein	1	0.93	0.96	0.84	0.86	0.84	0.84	0.83	0.87	0.85	0.84	0.85	0.78	0.78	0.8	0.79	0.8	0.77	0.81	0.6	0.6	0.6	0.59	0.6	0.6	0.6	0.6	0.62	0.6	0.6	0.6	0.63	0.63	0.63	0.63	0.63	0.63	0.6	0.61	0.51	0.54	0.55	0.54	0.54	0.54	0.55	0.55	0.56
LA_1455	Uncharacterized protein	1	0.97	0.97	0.97	0.97	0.92	0.97	0.97	0.97	0.97	0.97	0.97	0.97	0.97	0.97	0.97	0.97	0.97	0.97	0.91	0.91	0.91	0.91	0.91	0.91	0.91	0.91	0.91	0.91	0.91	0.91	0.89	0.89	0.91	0.89	0.91	0.91	0.91	0.91	0.89	0	0	0	0	0	0	0	0
LA_1456	DNA repair protein RadC	1	0.98	0.99	0.98	0.98	0.98	0.98	0.98	0.97	0.95	0.95	0.94	0.94	0.93	0.93	0.93	0.93	0.93	0.92	0.71	0.72	0.71	0.72	0.72	0.7	0.7	0.71	0.7	0.71	0.71	0.72	0.71	0.71	0.71	0.74	0.74	0.72	0.73	0.72	0.73	0	0	0	0	0	0	0	0
LA_1470	TPR_REGION domain-containing protein	1	0.97	0.96	0.9	0.88	0.89	0.89	0.89	0.9	0.86	0.86	0.87	0.84	0.83	0.84	0.84	0.84	0.82	0.81	0.62	0.62	0.63	0.62	0.62	0.63	0.62	0.62	0.62	0.62	0.62	0.62	0.62	0.62	0.63	0.59	0.59	0.6	0.6	0.58	0.62	0.47	0.47	0	0	0.47	0.47	0.46	0.46
LA_1476	Dehalogenase-like hydrolase	1	0.97	0.97	0.95	0.95	0.94	0.95	0.94	0.92	0.92	0.95	0.95	0.93	0.93	0.93	0.92	0.93	0.86	0.87	0.76	0.76	0.76	0.76	0.77	0.76	0.76	0.76	0.77	0.75	0.76	0.76	0.79	0.79	0.74	0.74	0.73	0.74	0.73	0.74	0.77	0	0	0	0	0	0	0	0
LA_1477	3-deoxy-D-manno-octulosonic acid transferase	1	0.95	0.95	0.89	0.92	0.9	0.88	0.88	0.91	0.91	0.91	0.9	0.86	0.87	0.86	0.87	0.86	0.88	0.86	0.69	0.69	0.69	0.68	0.69	0.69	0.69	0.7	0.7	0.7	0.69	0.69	0.69	0.7	0.68	0.66	0.66	0.69	0.68	0.68	0.68	0.56	0.56	0.56	0.57	0.56	0.57	0.59	0.56
LA_1478	Uncharacterized protein	1	0.97	0.97	0.93	0.93	0.94	0.95	0.94	0.93	0.92	0.9	0.9	0.9	0.89	0.89	0.92	0.91	0.88	0.88	0.8	0.79	0.79	0.79	0.79	0.79	0.79	0.79	0.78	0.79	0.8	0.79	0.77	0.78	0.78	0.76	0.8	0.78	0.79	0.8	0.8	0.58	0.59	0.57	0.57	0.59	0.59	0.59	0.58
LA_1490	Ribosomal large subunit pseudouridine synthase	1	0.93	0.95	0.78	0.77	0.77	0.77	0.76	0.76	0.77	0.74	0.75	0.74	0.73	0.72	0.72	0.71	0.69	0.72	0.64	0.61	0.63	0.62	0.62	0.63	0.61	0.64	0.62	0.62	0.62	0.62	0.59	0.62	0.63	0.62	0.61	0.6	0.59	0.59	0.6	0.51	0.52	0.5	0.5	0.5	0.49	0.5	0.49
LA_1508	Uncharacterized protein	1	0.98	0.98	0.87	0.85	0.85	0.85	0.85	0.87	0.86	0.84	0.84	0.85	0.84	0.87	0.83	0.86	0.82	0.82	0.67	0.62	0.6	0.61	0.59	0.6	0.6	0.61	0.6	0.61	0.62	0.61	0.6	0.57	0.63	0.63	0.63	0.64	0.61	0.62	0.61	0.51	0.52	0.52	0.52	0.52	0.5	0.5	0.5
LA_1512	Uncharacterized protein	1	0.98	0.97	0.91	0.93	0.93	0.93	0.92	0.9	0.92	0.93	0.92	0.89	0.88	0.89	0.89	0.88	0.84	0.84	0.63	0.61	0.63	0.61	0.61	0.62	0.62	0.64	0.62	0.6	0.63	0.63	0.61	0.63	0.64	0.63	0.63	0.64	0.64	0.64	0.6	0.46	0.43	0.43	0.41	0.43	0.43	0.43	0.44
LA_1522	Uncharacterized protein	1	0.96	0.95	0.88	0.87	0.88	0.88	0.88	0.88	0.87	0.89	0.88	0.85	0.85	0.84	0.85	0.86	0.76	0.83	0.69	0.69	0.68	0.69	0.69	0.68	0.69	0.68	0.69	0.69	0.7	0.69	0.68	0.68	0.69	0.68	0.68	0.67	0.67	0.68	0.68	0.55	0.52	0.55	0.52	0.56	0.52	0.52	0.51
LA_1528	Two-component response regulator	1	0.99	0.98	0.92	0.92	0.92	0.92	0.9	0.94	0.92	0.92	0.93	0.9	0.9	0.9	0.91	0.9	0.9	0.9	0.74	0.73	0.74	0.74	0.74	0.74	0.74	0.74	0.74	0.75	0.74	0.74	0.74	0.74	0.73	0.75	0.75	0.75	0.75	0.73	0.72	0.51	0.52	0.65	0.65	0.65	0.51	0.51	0.5
LA_1533	Thymidylate synthase	1	0.98	0.99	0.97	0.96	0.96	0.96	0.96	0.96	0.97	0.96	0.96	0.95	0.95	0.95	0.95	0.95	0.95	0.94	0.87	0.87	0.87	0.87	0.87	0.88	0.87	0.87	0.87	0.87	0.87	0.88	0.88	0.87	0.87	0.86	0.85	0.87	0.87	0.87	0.87	0	0	0	0	0	0	0	0
LA_1547	DNA methyltransferase	1	0.98	0.96	0.89	0.88	0.87	0.89	0.9	0.89	0.89	0.87	0.86	0.84	0.85	0.85	0.85	0.85	0.81	0.83	0.68	0.68	0.68	0.68	0.69	0.7	0.68	0.67	0.68	0.68	0.69	0.69	0.69	0.68	0.69	0.68	0.66	0.7	0.71	0.68	0.7	0	0	0	0	0	0	0	0
LA_1550	Uncharacterized protein	1	0.97	0.98	0.94	0.91	0.92	0.92	0.9	0.95	0.85	0.88	0.91	0.87	0.86	0.85	0.86	0.87	0.83	0.83	0.64	0.62	0.65	0.63	0.64	0.64	0.64	0.64	0.64	0.65	0.63	0.62	0.63	0.63	0.62	0.62	0.63	0.61	0.62	0.62	0.67	0	0	0	0	0	0	0	0
LA_1554	PLDc_N domain-containing protein	1	1	0.98	0.98	0.95	0.95	0.94	0.92	0.98	0.97	0.96	0.96	0.98	0.95	0.95	0.97	0.95	0.95	0.96	0.79	0.79	0.78	0.78	0.78	0.77	0.77	0.78	0.78	0.77	0.77	0.77	0.8	0.81	0.78	0.76	0.75	0.75	0.75	0.75	0.84	0.51	0.54	0.55	0.52	0.54	0.54	0.55	0.53
LA_1564	Hsp20/alpha crystallin molecular chaperone	1	0.96	0.94	0.85	0.9	0.86	0.91	0.91	0.9	0.83	0.83	0.84	0.84	0.86	0.86	0.85	0.85	0.83	0.83	0.67	0.67	0.67	0.67	0.68	0.67	0.66	0.68	0.67	0.67	0.67	0.65	0.63	0.62	0.67	0.67	0.66	0.67	0.66	0.69	0.64	0.54	0.56	0.57	0.56	0.54	0.56	0.56	0.52
LA_1586	Transketolase C-terminal subunit	1	0.96	0.97	0.63	0.63	0.63	0.96	0.62	0.95	0.63	0.62	0.63	0.63	0.62	0.61	0.62	0.62	0.62	0.62	0.61	0.61	0.61	0.61	0.61	0.61	0.61	0.61	0.61	0.61	0.61	0.61	0.61	0.61	0.61	0.59	0.6	0.6	0.6	0.6	0.6	0.58	0.59	0.58	0.58	0.58	0.59	0.58	0.58
LA_1667	Sodium:sulfate symporter	1	0.95	0.96	0.91	0.91	0.92	0.92	0.92	0.91	0.9	0.88	0.89	0.88	0.88	0.87	0.89	0.89	0.87	0.85	0.67	0.67	0.69	0.67	0.68	0.67	0.67	0.69	0.67	0.68	0.68	0.66	0.7	0.7	0.68	0.71	0.71	0.68	0.69	0.69	0.69	0.56	0.55	0.57	0.55	0.54	0.54	0.56	0.56
LA_1674	Poly-gamma-glutamate synthesis protein	1	0.96	0.94	0.85	0.89	0.88	0.86	0.87	0.84	0.87	0.86	0.88	0.83	0.83	0.86	0.81	0.83	0.86	0.87	0.69	0.63	0.67	0.66	0.69	0.68	0.64	0.68	0.65	0.64	0.63	0.67	0.66	0.65	0.66	0.65	0.65	0.65	0.63	0.65	0.6	0.59	0.6	0.58	0.57	0.59	0.6	0.59	0.59
LA_1681	Phosphate starvation-inducibleprotein	1	1	0.97	0.98	0.95	0.95	0.96	0.96	0.96	0.92	0.92	0.92	0.92	0.92	0.92	0.92	0.92	0.92	0.92	0.81	0.78	0.81	0.81	0.82	0.82	0.82	0.82	0.77	0.82	0.83	0.81	0.82	0.82	0.78	0.84	0.83	0.82	0.82	0.8	0.78	0.56	0.57	0.57	0.57	0.55	0.56	0.55	0.56
LA_1685	DNA repair protein RecO	1	0.98	0.98	0.92	0.93	0.92	0.93	0.94	0.96	0.92	0.91	0.93	0.91	0.91	0.91	0.91	0.92	0.93	0.94	0.76	0.75	0.75	0.75	0.75	0.76	0.75	0.75	0.75	0.75	0.75	0.75	0.76	0.76	0.77	0.73	0.73	0.74	0.73	0.73	0.73	0.52	0.51	0.53	0.53	0.51	0.52	0.52	0.54
LA_1690	Uncharacterized protein	1	0.96	0.94	0.88	0.88	0.88	0.87	0.87	0.91	0.87	0.86	0.87	0.84	0.85	0.85	0.84	0.84	0.83	0.84	0.63	0.64	0.64	0.64	0.64	0.64	0.64	0.64	0.64	0.64	0.64	0.65	0.65	0.65	0.66	0.68	0.69	0.66	0.66	0.66	0.65	0.56	0.57	0.58	0.58	0.57	0.58	0.58	0.56
LA_1710	Histidine kinase sensor protein	1	0.98	0.98	0.92	0.9	0.92	0.9	0.9	0.96	0.82	0.89	0.87	0.83	0.82	0.85	0.82	0.83	0.84	0.84	0.61	0.61	0.62	0.61	0.6	0.62	0.61	0.61	0.59	0.61	0.61	0.62	0.59	0.61	0.61	0.77	0.76	0.64	0.64	0.65	0.65	0.48	0.47	0.5	0.52	0.49	0.49	0.49	0.49
LA_1711	Histidine kinase sensor protein	1	0.98	0.99	0.95	0.95	0.95	0.94	0.95	0.95	0.89	0.94	0.93	0.9	0.88	0.87	0.87	0.89	0.88	0.85	0.71	0.71	0.73	0.71	0.71	0.71	0.72	0.71	0.72	0.72	0.72	0.73	0.5	0.51	0.72	0.85	0.85	0.74	0.74	0.75	0.74	0.47	0.47	0.58	0.56	0.54	0.48	0.53	0.55
LA_1712	Signal peptidase I	1	0.98	0.98	0.89	0.89	0.9	0.93	0.93	0.93	0.96	0.9	0.9	0.9	0.9	0.9	0.89	0.89	0.86	0.86	0.67	0.66	0.66	0.67	0.66	0.67	0.68	0.67	0.68	0.67	0.67	0.65	0.68	0.68	0.68	0.69	0.69	0.67	0.67	0.67	0.66	0.5	0.51	0.5	0.5	0.49	0.47	0.47	0.47
LA_1715	Uncharacterized protein	1	0.98	0.98	0.94	0.94	0.94	0.94	0.94	0.93	0.93	0.94	0.93	0.91	0.91	0.9	0.9	0.91	0.91	0.91	0.81	0.82	0.82	0.82	0.82	0.82	0.82	0.82	0.82	0.82	0.82	0.83	0.82	0.83	0.82	0.8	0.8	0.82	0.82	0.83	0.8	0	0	0	0	0	0	0	0
LA_1721	DNA topoisomerase 1	1	0.95	0.95	0.9	0.91	0.9	0.9	0.87	0.9	0.86	0.86	0.87	0.86	0.85	0.86	0.85	0.85	0.82	0.8	0.66	0.66	0.66	0.66	0.66	0.66	0.66	0.66	0.66	0.66	0.66	0.66	0.66	0.66	0.66	0.65	0.65	0.65	0.66	0.65	0.65	0.55	0.57	0.56	0.56	0.56	0.55	0.54	0.54
LA_1874	Uncharacterized protein	1	0.96	0.96	0.91	0.91	0.91	0.91	0.91	0.93	0.91	0.92	0.92	0.9	0.9	0.89	0.9	0.9	0.88	0.87	0.66	0.66	0.65	0.67	0.66	0.65	0.66	0.67	0.66	0.66	0.66	0.68	0.68	0.69	0.66	0.65	0.66	0.65	0.65	0.64	0.69	0.51	0.52	0.53	0.52	0.53	0.51	0.5	0.52
LA_1899	Aldo/keto oxidoreductase	1	0.96	0.95	0.87	0.89	0.89	0.89	0.88	0.87	0.87	0.87	0.88	0.84	0.84	0.83	0.83	0.84	0.79	0.78	0.63	0.61	0.63	0.6	0.61	0.61	0.63	0.63	0.62	0.63	0.61	0.6	0.6	0.6	0.58	0	0	0.61	0.61	0.64	0.6	0	0	0	0	0	0	0	0
LA_1900	Uncharacterized protein	1	0.94	0.93	0.88	0.9	0.88	0.88	0.89	0.86	0.84	0.85	0.83	0.86	0.86	0.85	0.84	0.86	0.82	0.83	0.68	0.66	0.66	0.67	0.67	0.67	0.67	0.66	0.66	0.66	0.66	0.66	0.67	0.69	0.63	0.66	0.72	0.64	0.63	0.65	0.64	0	0	0	0	0	0	0	0
LA_1910	Uncharacterized protein	1	0.99	0.99	0.95	0.96	0.96	0.95	0.95	0.99	0.98	0.97	0.96	0.97	0.97	0.96	0.97	0.97	0.98	0.98	0.81	0.83	0.83	0.81	0.83	0.82	0.82	0.81	0.82	0.81	0.82	0.8	0.82	0.82	0.82	0.79	0.79	0.86	0.85	0.86	0.82	0	0	0	0	0	0	0	0
LA_1912	Hypothetical lipoprotein	1	0.96	0.95	0.81	0.84	0.81	0.82	0.84	0.83	0.83	0.85	0.84	0.8	0.83	0.8	0.83	0.82	0.76	0.76	0.67	0.67	0.65	0.68	0.66	0.65	0.68	0.65	0.68	0.65	0.66	0.65	0.69	0.66	0.69	0.62	0.64	0.63	0.63	0.62	0.62	0.55	0.58	0.58	0.58	0.58	0.58	0.58	0.56
LA_1915	TPR-repeat-containing protein	1	0.94	0.92	0.85	0.88	0.86	0.87	0.87	0.88	0.89	0.89	0.89	0.88	0.87	0.87	0.87	0.87	0.96	0.85	0.68	0.68	0.67	0.67	0.68	0.67	0.67	0.67	0.67	0.67	0.67	0.67	0.65	0.64	0.66	0.65	0.65	0.66	0.65	0.66	0.66	0.57	0.58	0.58	0.57	0.56	0.58	0.57	0.58
LA_1917	Uncharacterized protein	1	0.96	0.96	0.9	0.88	0.91	0.89	0.89	0.89	0.92	0.91	0.91	0.91	0.9	0.9	0.91	0.9	0.87	0.87	0.66	0.67	0.65	0.65	0.65	0.65	0.66	0.66	0.66	0.66	0.66	0.64	0.65	0.65	0.64	0.67	0.67	0.65	0.65	0.65	0.63	0.55	0.52	0.55	0.54	0.54	0.54	0.54	0.56
LA_1919	DNA-binding transcriptional activator	1	0.93	0.9	0.81	0	0.81	0.8	0.8	0.83	0.82	0.82	0.82	0.82	0.81	0.84	0.83	0.82	0.76	0.71	0.7	0.71	0.71	0.7	0.7	0.7	0.7	0.71	0.71	0.7	0.71	0.7	0.71	0.72	0.7	0.7	0.71	0.71	0.7	0.7	0.69	0	0	0	0	0	0	0	0
LA_1924	Uncharacterized protein	1	0.96	0.97	0.88	0.89	0.88	0.89	0.87	0.89	0.86	0.88	0.89	0.88	0.88	0.87	0.88	0.87	0.83	0.83	0.66	0.64	0.65	0.64	0.65	0.65	0.64	0.64	0.64	0.65	0.64	0.63	0.66	0.66	0.67	0	0	0.67	0	0	0.62	0.47	0.48	0.47	0.48	0.47	0.47	0.47	0.48
LA_1946	Uncharacterized protein	1	0.95	0.91	0.92	0.89	0.87	0.88	0.89	0.89	0.86	0.86	0.86	0.85	0.87	0.86	0.85	0.86	0.87	0.85	0.69	0.69	0.75	0.75	0.75	0.75	0.69	0.69	0.69	0.74	0.69	0.76	0.75	0.7	0.72	0.71	0.72	0.65	0.66	0.66	0.71	0.53	0.52	0.52	0.53	0.53	0.52	0.52	0.53
LA_1949	Uncharacterized protein	1	0.95	0.95	0.88	0.88	0.88	0.88	0.89	0.89	0.84	0.84	0.82	0.83	0.83	0.8	0.82	0.81	0.76	0.72	0.64	0.64	0.64	0.64	0.63	0.65	0.64	0.64	0.64	0.63	0.62	0.63	0.58	0.62	0.61	0.64	0.64	0.66	0.63	0.67	0.62	0.52	0.55	0.52	0.53	0.5	0.59	0.58	0.55
LA_1954	Uncharacterized protein	1	0.96	0.97	0.85	0.88	0.87	0.86	0.84	0.87	0.86	0.88	0.86	0.85	0.85	0.85	0.85	0.8	0.77	0.75	0.62	0.62	0.63	0.63	0.62	0.67	0.64	0.63	0.63	0	0.6	0.6	0.62	0.64	0.66	0.64	0.64	0.69	0.69	0.69	0.61	0	0	0	0	0	0	0	0
LA_1957	Putative lipoprotein	1	0.98	0.98	0.89	0.89	0.89	0.9	0.91	0.9	0.88	0.87	0.86	0.87	0.9	0.9	0.89	0.88	0.89	0.91	0.71	0.72	0.72	0.72	0.72	0.72	0.72	0.72	0.72	0.72	0.72	0.72	0.69	0.71	0.69	0.75	0.74	0.69	0.68	0.7	0.73	0.55	0.5	0.57	0.55	0.51	0.54	0.55	0.5
LA_1968	Uncharacterized protein	1	0.97	0.97	0.91	0.92	0.92	0.92	0.92	0.92	0.92	0.91	0.91	0.89	0.87	0.93	0.91	0.92	0.79	0.8	0.74	0.74	0.73	0.7	0.73	0.73	0.7	0.74	0.73	0.71	0.74	0.72	0.71	0.7	0.7	0.72	0.72	0.69	0.72	0.7	0.74	0.49	0.5	0.53	0.52	0.53	0.5	0.5	0.53
LA_1971	Uncharacterized protein	1	0.92	0.87	0.84	0.83	0.83	0.85	0.84	0.81	0.84	0.73	0.75	0.76	0.76	0.77	0.78	0.78	0	0.77	0.69	0.65	0.64	0.67	0.65	0.67	0.68	0.68	0.68	0.68	0.66	0.64	0.67	0.66	0.53	0.58	0.56	0.67	0.6	0.59	0.68	0	0	0	0	0	0	0	0
LA_1974	Aspartate/glutamate leucyltransferase	1	0.95	0.95	0.87	0.89	0.89	0.88	0.88	0.89	0.85	0.86	0.86	0.86	0.86	0.85	0.87	0.87	0.8	0.82	0.68	0.67	0.66	0.65	0.64	0.65	0.68	0.67	0.66	0.65	0.65	0.63	0.68	0.65	0.66	0.62	0.63	0.62	0.64	0.62	0.61	0	0	0	0	0	0	0	0
LA_1988	Ribosomal RNA small subunit methyltransferase E	1	0.97	0.95	0.88	0.88	0.87	0.88	0.89	0.89	0.83	0.81	0.81	0.83	0.82	0.83	0.84	0.85	0.77	0.77	0.63	0.63	0.62	0.62	0.61	0.62	0.63	0.63	0.62	0.64	0.62	0.65	0.65	0.65	0.59	0.62	0.61	0.63	0.65	0.64	0.64	0.56	0.54	0.55	0.54	0.56	0.58	0.58	0.56
LA_1996	Uncharacterized protein	1	0.99	0.98	0.94	0.93	0.93	0.95	0.94	0.95	0.93	0.95	0.96	0.91	0.9	0.92	0.91	0.91	0.9	0.88	0.61	0.62	0.63	0.63	0.63	0.63	0.62	0.63	0.63	0.62	0.61	0.62	0.63	0.62	0.6	0.63	0.61	0.6	0.6	0.6	0.62	0.49	0.48	0.47	0.47	0.49	0.49	0.49	0.45
LA_2030	Putative lipoprotein	1	0.95	0.95	0.91	0.94	0.91	0.93	0.93	0.94	0.92	0.92	0.92	0.91	0.91	0.91	0.92	0.91	0.92	0.91	0.68	0.67	0.66	0.68	0.67	0.67	0.64	0.67	0.68	0.66	0.68	0.68	0.67	0.66	0.66	0.7	0.68	0.68	0.69	0.68	0.67	0.45	0.44	0.43	0.45	0.46	0.47	0.46	0.46
LA_2034	Putative hydrolase	1	0.98	0.97	0.95	0.94	0.95	0.95	0.95	0.94	0.96	0.97	0.96	0.93	0.94	0.93	0.94	0.94	0.93	0.94	0.84	0.86	0.84	0.86	0.86	0.86	0.86	0.86	0.85	0.84	0.85	0.85	0.87	0.87	0.87	0.86	0.85	0.84	0.84	0.84	0.83	0	0	0	0	0.46	0	0	0
LA_2054	3-hydroxyisobutyrate dehydrogenase	1	0.95	0.96	0.91	0.9	0.91	0.89	0.89	0.89	0.88	0.89	0.89	0.86	0.87	0.88	0.87	0.84	0.82	0.82	0.77	0.77	0.76	0.78	0.8	0.78	0.78	0.78	0.78	0.77	0.77	0.77	0.73	0.73	0.76	0.74	0.73	0.77	0.77	0.76	0.77	0	0	0	0	0	0	0	0
LA_2083	LipL45-related lipoprotein	1	0.99	0.97	0.92	0.94	0.94	0.93	0.94	0.94	0.94	0.94	0.94	0.92	0.92	0.94	0.94	0.94	0.91	0.91	0.78	0.77	0.77	0.76	0.77	0.77	0.77	0.76	0.76	0.77	0.78	0.77	0.76	0.76	0.77	0.76	0.76	0.78	0.78	0.77	0.78	0.49	0.5	0.51	0.5	0.51	0.48	0.48	0.49
LA_2089	O-antigen ligase/O-antigen polymerase	1	0.92	0.87	0.72	0.72	0.73	0.82	0.78	0.71	0.83	0.84	0.84	0.72	0.69	0.79	0.71	0.78	0.72	0.65	0.61	0.61	0.53	0.62	0.62	0.63	0.64	0.62	0.62	0.62	0.62	0.62	0.62	0.62	0.62	0.64	0.6	0.59	0.61	0.62	0.62	0.54	0.51	0.51	0.53	0.53	0.52	0.54	0.54
LA_2091	Uncharacterized protein	1	0.97	0.96	0.94	0.92	0.93	0.92	0.84	0.97	0.93	0.94	0.95	0.9	0.92	0.92	0.91	0.91	0.87	0.9	0.71	0.71	0.71	0.71	0.71	0.7	0.7	0.71	0.72	0.7	0.71	0.71	0.71	0.7	0.71	0.67	0.68	0.7	0.7	0.69	0.68	0.6	0.55	0.55	0.55	0.55	0.55	0.55	0.56
LA_2093	ABC transporter ATP-binding protein	1	0.97	0.97	0.88	0.86	0.87	0.87	0.87	0.88	0.88	0.9	0.9	0.86	0.85	0.86	0.86	0.86	0.82	0.81	0.63	0.62	0.61	0.63	0.62	0.63	0.62	0.62	0.63	0.62	0.62	0.63	0.67	0.62	0.63	0.66	0.65	0.62	0.62	0.6	0.63	0.55	0.54	0.55	0.56	0.58	0.57	0.55	0.54
LA_2098	DNA and RNA helicase	1	0.95	0.94	0.9	0.9	0.89	0.91	0.9	0.91	0.93	0.92	0.92	0.9	0.9	0.88	0.89	0.89	0.85	0.83	0.63	0.62	0.62	0.63	0.62	0.62	0.62	0.62	0.62	0.62	0.63	0.63	0.65	0.65	0.63	0.63	0.64	0.64	0.63	0.64	0.62	0.49	0.48	0.47	0.48	0.49	0.48	0.48	0.55
LA_2101	RNA polymerase ECF-type sigma factor	1	0.98	0.95	0.92	0.94	0.91	0.94	0.94	0.92	0.94	0.9	0.91	0.92	0.92	0.92	0.92	0.9	0.88	0.88	0.72	0.73	0.73	0.73	0.73	0.73	0.73	0.73	0.73	0.74	0.71	0.71	0.68	0.69	0.69	0.7	0.7	0.72	0.72	0.71	0.74	0	0	0	0	0	0	0	0
LA_2106	Glutamate--cysteine ligase	1	0.98	0.98	0.94	0.94	0.95	0.95	0.94	0.94	0.94	0.94	0.93	0.92	0.92	0.92	0.92	0.93	0.89	0.89	0.75	0.76	0.75	0.75	0.75	0.75	0.75	0.75	0.76	0.76	0.75	0.75	0.73	0.73	0.75	0.75	0.76	0.75	0.75	0.75	0.74	0.58	0.58	0.59	0.59	0.59	0.58	0.6	0.57
LA_2116	Zn-dependent hydrolase	1	0.96	0.94	0.9	0.9	0.89	0.91	0.9	0.9	0.88	0.88	0.88	0.86	0.83	0.8	0.84	0.81	0.71	0.74	0.66	0.67	0.67	0.67	0.67	0.66	0.66	0.67	0.66	0.66	0.67	0.66	0.64	0.64	0.62	0.65	0.66	0.63	0.64	0.63	0.62	0.5	0.53	0.56	0.54	0.56	0.53	0.52	0.54
LA_2117	Anti-sigma factor antagonist	1	0.99	1	0.99	0.99	0.98	0.98	0.98	1	1	1	1	1	1	1	1	1	1	0.99	0.86	0.86	0.86	0.86	0.86	0.86	0.86	0.86	0.86	0.86	0.86	0.86	0.84	0.84	0.86	0.86	0.86	0.85	0.85	0.85	0.84	0.56	0.55	0.56	0.56	0.54	0.56	0.56	0.56
LA_2120	Uncharacterized protein	1	0.96	0.97	0.88	0.88	0.87	0.89	0.89	0.89	0.87	0.9	0.9	0.86	0.83	0.84	0.85	0.84	0.83	0.82	0.69	0.7	0.69	0.71	0.71	0.7	0.7	0.69	0.7	0.71	0.69	0.7	0.71	0.71	0.7	0.7	0.7	0.71	0.73	0.72	0.7	0.55	0.53	0.55	0.56	0.53	0.55	0.55	0.58
LA_2122	Sigma factor regulatory protein	1	0.97	0.96	0.85	0.87	0.86	0.86	0.86	0.9	0.86	0.89	0.89	0.85	0.83	0.84	0.86	0.85	0.8	0.79	0.7	0.7	0.7	0.7	0.69	0.74	0.73	0.73	0.7	0.7	0.7	0.74	0.7	0.7	0.7	0.67	0.71	0.67	0.66	0.67	0.72	0.46	0.44	0.45	0.47	0.47	0.42	0.43	0.49
LA_2131	Uncharacterized protein	1	0.98	0.97	0.89	0.89	0.89	0.89	0.89	0.91	0.89	0.92	0.91	0.87	0.87	0.87	0.87	0.86	0.85	0.85	0.65	0.65	0.65	0.66	0.65	0.65	0.66	0.65	0.66	0.66	0.65	0.64	0.64	0.64	0.64	0.63	0.64	0.65	0.65	0.64	0.64	0.52	0.5	0.5	0.49	0.49	0.52	0.52	0.49
LA_2141	ATP-dependent dethiobiotin synthetase BioD	1	0.99	0.98	0.9	0.9	0.9	0.9	0.89	0.9	0.88	0.89	0.87	0.82	0.86	0.84	0.85	0.85	0.81	0.81	0.73	0.74	0.73	0.73	0.74	0.73	0.73	0.73	0.74	0.74	0.73	0.72	0.74	0.75	0.72	0.72	0.71	0.68	0.67	0.67	0.7	0.56	0.56	0.58	0.55	0.59	0.57	0.57	0.56
LA_2150	Uncharacterized protein	1	0.94	0.93	0.9	0.88	0.88	0.88	0.82	0.86	0.85	0.87	0.86	0.8	0.78	0.78	0.78	0.79	0.75	0.75	0.63	0.64	0.64	0.64	0.64	0.64	0.65	0.64	0.64	0.64	0.65	0.63	0.62	0.63	0.64	0.61	0.61	0.62	0.61	0.61	0.66	0.53	0.56	0.55	0.61	0.56	0.55	0.55	0.54
LA_2176	Uncharacterized protein	1	0.96	0.95	0.85	0.86	0.86	0.85	0.86	0.86	0.81	0.85	0.85	0.82	0.81	0.82	0.81	0.8	0.74	0.73	0.65	0.64	0.65	0.65	0.64	0.65	0.65	0.64	0.64	0.65	0.66	0.66	0.63	0.62	0.63	0.61	0.61	0.63	0.63	0.62	0.64	0.45	0.46	0.52	0.49	0.45	0.48	0.49	0.5
LA_2177	Long-chain-fatty-acid CoA ligase	1	0.98	0.96	0.94	0.93	0.93	0.94	0.91	0.95	0.95	0.95	0.95	0.94	0.93	0.93	0.94	0.93	0.92	0.93	0.7	0.7	0.7	0.7	0.7	0.7	0.7	0.7	0.7	0.7	0.7	0.7	0.7	0.7	0.7	0.71	0.7	0.71	0.72	0.72	0.73	0.57	0.58	0.59	0.57	0.59	0.57	0.59	0.59
LA_2184	Predicted Zn-dependent protease	1	0.98	0.97	0.95	0.95	0.95	0.95	0.95	0.94	0.93	0.94	0.94	0.93	0.93	0.93	0.93	0.93	0.93	0.92	0.84	0.83	0.83	0.83	0.83	0.83	0.83	0.83	0.83	0.83	0.83	0.83	0.84	0.84	0.83	0.83	0.82	0.83	0.83	0.83	0.81	0.47	0.47	0.47	0.47	0.48	0.47	0.48	0.47
LA_2185	Predicted Zn-dependent protease	1	0.98	0.97	0.95	0.95	0.95	0.96	0.87	0.95	0.96	0.96	0.96	0.93	0.93	0.93	0.93	0.93	0.93	0.93	0.75	0.74	0.75	0.74	0.74	0.74	0.74	0.74	0.74	0.75	0.75	0.74	0.74	0.73	0.75	0.77	0.77	0.78	0.77	0.77	0.76	0.45	0.45	0.46	0.46	0.43	0.43	0.43	0.43
LA_2203	Uncharacterized protein	1	0.97	0.93	0.84	0.88	0.9	0.85	0.84	0.9	0.85	0.79	0.82	0.82	0.82	0.82	0.82	0.82	0.76	0.81	0.7	0.65	0.68	0.65	0.71	0.69	0.68	0.7	0.7	0.71	0.66	0.74	0.66	0.68	0.62	0.66	0.62	0.71	0.67	0.66	0.69	0	0	0	0	0	0	0	0
LA_2211	Periplasmic serine protease	1	0.98	0.98	0.89	0.9	0.89	0.9	0.91	0.92	0.9	0.9	0.89	0.89	0.89	0.89	0.89	0.89	0.86	0.84	0.67	0.68	0.68	0.68	0.68	0.68	0.67	0.68	0.68	0.66	0.68	0.66	0.68	0.69	0.68	0.69	0.69	0.67	0.67	0.68	0.67	0.55	0.56	0.55	0.55	0.54	0.56	0.56	0.56
LA_2213	Uncharacterized protein	1	0.97	0.97	0.89	0.93	0.93	0.93	0.93	0.95	0.92	0.91	0.9	0.89	0.88	0.89	0.9	0.88	0.83	0.83	0.6	0.61	0.62	0.61	0.61	0.62	0.61	0.61	0.62	0.61	0.62	0.62	0.6	0.6	0.63	0.63	0.63	0.62	0.62	0.62	0.63	0.43	0.46	0	0.46	0	0.46	0.45	0.46
LA_2222	Sensor histidine kinase and response regulator of a two component complex	1	0.98	0.95	0.9	0.92	0.92	0.93	0.92	0.91	0.88	0.88	0.89	0.82	0.81	0.79	0.82	0.79	0.76	0.79	0.62	0.62	0.62	0.62	0.62	0.63	0.62	0.61	0.62	0.62	0.63	0.62	0.61	0.61	0.62	0.73	0.73	0.75	0.75	0.76	0.57	0.5	0.51	0.55	0.55	0.56	0.54	0.54	0.7
LA_2223	Sensor histidine kinase of a two component response regulator	1	0.99	0.99	0.98	0.98	0.98	0.98	0.98	0.97	0.93	0.94	0.94	0.88	0.87	0.88	0.86	0.87	0.85	0.84	0.76	0.76	0.77	0.76	0.76	0.76	0.76	0.77	0.76	0.77	0.77	0.76	0.75	0.76	0.77	0.76	0.75	0.74	0.75	0.74	0.72	0.52	0.48	0.53	0.5	0.5	0.53	0.5	0.51
LA_2227	Uncharacterized protein	1	0.99	0.99	0.91	0.93	0.93	0.92	0.92	0.95	0.93	0.92	0.93	0.95	0.95	0.91	0.95	0.94	0.89	0.88	0.88	0.88	0.88	0.86	0.88	0.88	0.85	0.88	0.88	0.88	0.85	0.88	0.84	0.84	0.87	0.85	0.85	0.87	0.87	0.88	0.88	0.48	0	0	0.47	0.5	0	0	0.49
LA_2248	Uncharacterized protein	1	0.96	0.97	0.92	0.93	0.91	0.94	0.94	0.92	0.92	0.92	0.92	0.87	0.88	0.88	0.88	0	0.89	0.89	0.78	0.79	0.78	0.73	0.78	0.78	0.78	0.73	0.76	0.7	0.78	0.73	0.83	0.75	0.76	0.78	0.78	0.76	0.72	0.79	0.78	0	0	0	0	0	0	0	0
LA_2257	Uncharacterized protein	1	0.99	0.98	0.94	0.94	0.94	0.93	0.93	0.96	0.96	0.95	0.95	0.94	0.94	0.94	0.94	0.95	0.93	0.91	0.75	0.75	0.79	0.75	0.75	0.75	0.75	0.78	0.75	0.78	0.78	0.78	0.77	0.77	0.72	0.75	0.78	0.75	0.78	0.77	0.79	0	0	0	0	0	0	0	0
LA_2258	Uncharacterized protein	1	0.96	0.95	0.84	0.87	0.86	0.87	0.85	0.89	0.89	0.88	0.88	0.87	0.88	0.86	0.85	0.86	0.88	0.89	0.69	0.68	0.69	0.68	0.69	0.69	0.67	0.69	0.67	0.68	0.68	0.69	0.68	0.68	0.68	0.69	0.7	0.71	0.71	0.7	0.7	0.58	0.57	0.57	0.57	0.56	0.56	0.57	0.59
LA_2262	Alkylglycerone-phosphate synthase	1	0.97	0.95	0.91	0.93	0.93	0.94	0.92	0.93	0.93	0.93	0.93	0.91	0.92	0.91	0.91	0.92	0.93	0.93	0.79	0.79	0.8	0.79	0.79	0.79	0.79	0.79	0.8	0.79	0.79	0.79	0.78	0.79	0.79	0.78	0.77	0.79	0.79	0.79	0.79	0.53	0.53	0.52	0.51	0.53	0.53	0.53	0.53
LA_2266	Putative lipoprotein	1	0.95	0.95	0.91	0.93	0.92	0.92	0.93	0.93	0.92	0.92	0.92	0.92	0.9	0.9	0.91	0.9	0.89	0.89	0.66	0.66	0.66	0.67	0.64	0.66	0.66	0.65	0.65	0.65	0.67	0.67	0.68	0.66	0.66	0.71	0.71	0.7	0.7	0.71	0.7	0.56	0.57	0.56	0.55	0.56	0.57	0.58	0.57
LA_2267	TPR-repeat-containing protein	1	0.96	0.95	0.86	0.87	0.88	0.87	0.86	0.89	0.86	0.87	0.87	0.85	0.83	0.83	0.83	0.84	0.8	0.82	0.67	0.67	0.67	0.67	0.66	0.65	0.66	0.67	0.66	0.67	0.66	0.65	0.67	0.66	0.66	0.63	0.64	0.67	0.65	0.68	0.69	0.53	0.53	0.53	0.54	0.52	0.54	0.53	0.54
LA_2276	HNH family endonuclease	1	0.99	0.99	0.97	0.97	0.97	0.98	0.98	0.98	0.97	0.97	0.97	0.98	0.98	0.98	0.98	0.98	0.96	0.96	0.85	0.85	0.85	0.85	0.85	0.85	0.85	0.85	0.85	0.85	0.86	0.85	0.86	0.86	0.86	0.86	0.86	0.85	0.84	0.85	0.84	0	0	0	0	0	0	0	0
LA_2278	J domain-containing protein	1	0.96	0.93	0.85	0.86	0.86	0.86	0.86	0.88	0.8	0.86	0.85	0.83	0.79	0.81	0.82	0.81	0.79	0.79	0.61	0.62	0.61	0.62	0.61	0.62	0.62	0.63	0.63	0.65	0.63	0.63	0.64	0.64	0.65	0.63	0.62	0.64	0.62	0.63	0.62	0.54	0.52	0.51	0.52	0.51	0.54	0.56	0.56
LA_2279	Uncharacterized protein	1	0.95	0.94	0.91	0.9	0.89	0.89	0.89	0.9	0.88	0.88	0.86	0.84	0.87	0.84	0.88	0.87	0.86	0.84	0.72	0.72	0.72	0.72	0.73	0.73	0.74	0.73	0.74	0.73	0.73	0.75	0.74	0.76	0.72	0.71	0.72	0.71	0.7	0.7	0.78	0	0	0.57	0	0	0	0	0
LA_2284	Uncharacterized protein	1	0.98	0.97	0.93	0.91	0.91	0.92	0.92	0.94	0.93	0.94	0.94	0.92	0.91	0.9	0.91	0.92	0.92	0.91	0.73	0.75	0.75	0.74	0.71	0.71	0.71	0.75	0.74	0.74	0.75	0.75	0.75	0.76	0.68	0.72	0.73	0.75	0.75	0.75	0.76	0	0	0	0	0	0	0	0
LA_2290	Predicted membrane protein involved in D-alaninealginate export/acetyltransferase of MBOAT family	1	0.98	0.96	0.93	0.93	0.92	0.94	0.93	0.93	0.92	0.92	0.92	0.9	0.9	0.91	0.91	0.91	0.58	0.9	0.67	0.68	0.68	0.68	0.67	0.67	0.68	0.68	0.68	0.69	0.68	0.67	0.7	0.69	0.68	0.68	0.66	0.69	0.69	0.68	0.7	0.52	0.6	0.53	0.53	0.53	0.61	0.53	0.53
LA_2300	Uncharacterized protein	1	0.99	0.99	0.95	0.95	0.95	0.94	0.95	0.95	0.96	0.96	0.96	0.94	0.95	0.95	0.95	0.95	0.95	0.94	0.87	0.86	0.88	0.87	0.88	0.88	0.88	0.87	0.86	0.86	0.86	0.88	0.88	0.88	0.91	0.88	0.89	0.89	0.89	0.89	0.88	0	0	0	0	0	0	0	0
LA_2301	Uncharacterized protein	1	0.99	0.99	0.96	0.97	0.96	0.98	0.98	0.98	0.98	0.98	0.98	0.97	0.97	0.97	0.97	0.97	0.97	0.97	0.9	0.9	0.9	0.9	0.91	0.91	0.9	0.9	0.9	0.9	0.9	0.91	0.89	0.9	0.89	0.9	0.89	0.88	0.88	0.87	0.88	0	0	0	0	0	0	0	0
LA_2302	Uncharacterized protein	1	0.97	0.98	0.94	0.94	0.94	0.94	0.94	0.95	0.95	0.95	0.95	0.93	0.93	0.93	0.93	0.93	0.93	0.93	0.81	0.82	0.82	0.82	0.8	0.8	0.82	0.81	0.81	0.82	0.82	0.81	0.8	0.81	0.81	0.81	0.82	0.81	0.81	0.81	0.83	0	0	0	0	0	0	0	0
LA_2303	Short chain dehydrogenase	1	0.97	0.98	0.5	0.77	0.48	0.93	0.92	0.93	0.91	0.92	0.93	0.9	0.91	0.9	0.9	0.91	0.9	0.89	0.74	0.75	0.75	0.73	0.74	0.74	0.74	0.74	0.74	0.74	0.74	0.72	0.75	0.75	0.74	0.72	0.71	0.73	0.72	0.73	0.75	0.5	0.48	0.48	0.48	0.47	0.48	0.49	0.5
LA_2312	Thioredoxin	1	1	0.98	0.9	0.93	0.9	0.93	0.93	0.92	0.93	0.92	0.9	0.87	0.86	0.86	0.86	0.84	0.86	0.84	0.66	0.66	0.65	0.65	0.66	0.66	0.66	0.63	0.66	0.67	0.67	0.65	0.63	0.64	0.66	0.66	0.66	0.65	0.68	0.68	0.69	0.55	0.53	0.52	0.53	0.57	0.53	0.53	0.55
LA_2315	Inositol monophosphatase family protein	1	0.97	0.96	0.88	0.9	0.9	0.9	0.91	0.9	0.86	0.88	0.86	0.85	0.83	0.82	0.84	0.83	0.82	0.81	0.61	0.61	0.61	0.63	0.62	0.62	0.61	0.6	0.62	0.63	0.63	0.62	0.63	0.62	0.64	0.6	0.61	0.64	0.63	0.63	0.61	0.56	0.58	0.57	0.56	0.57	0.57	0.57	0.57
LA_2316	Uncharacterized protein	1	0.99	0.97	0.9	0.9	0.9	0.9	0.83	0.92	0.89	0.92	0.92	0.89	0.89	0.88	0.89	0.89	0.91	0.92	0.77	0.78	0.78	0.78	0.77	0.78	0.76	0.77	0.78	0.79	0.79	0.78	0.78	0.79	0.8	0.78	0.83	0.82	0.81	0.81	0.77	0.58	0.58	0.56	0.56	0.57	0.56	0.58	0.55
LA_2353	Uncharacterized protein	1	0.95	0.95	0.85	0.84	0.83	0.82	0.91	0.82	0.86	0.77	0.77	0.89	0.71	0.71	0.74	0.73	0.72	0.73	0.62	0.62	0.62	0.6	0.61	0.61	0.61	0.61	0.61	0.61	0.62	0.64	0.64	0.64	0.67	0.68	0.67	0.64	0.6	0.59	0.7	0	0	0	0	0	0	0	0
LA_2365	Uncharacterized protein	1	0.94	0.96	0.94	0.93	0.92	0.93	0.93	0.95	0.89	0.92	0.93	0.85	0.89	0.88	0.9	0.89	0.89	0.89	0.63	0.63	0.62	0.63	0.62	0.62	0.63	0.63	0.63	0.62	0.63	0.65	0.65	0.66	0.64	0.68	0.68	0.67	0.68	0.68	0.71	0.55	0.55	0.56	0.54	0.55	0.55	0.54	0.52
LA_2371	Uncharacterized protein	1	0.99	0.98	0.98	0.98	0.97	0.98	0.99	0.98	0.98	0.98	0.99	0.97	0.97	0.96	0.97	0.97	0.93	0.92	0.64	0.64	0.64	0.64	0.64	0.64	0.64	0.64	0.64	0.64	0.64	0.62	0.62	0.62	0.62	0.6	0.6	0.6	0.59	0.6	0.62	0.55	0.53	0.56	0.56	0.56	0.55	0.55	0.55
LA_2379	Mg chelatase subunit chII	1	0.97	0.98	0.93	0.94	0.78	0.94	0.94	0.94	0.89	0.9	0.9	0.89	0.88	0.88	0.88	0.88	0.84	0.85	0.72	0.71	0.71	0.7	0.71	0.7	0.71	0.71	0.71	0.7	0.71	0.71	0.7	0.7	0.72	0.7	0.69	0.72	0.73	0.71	0.7	0.53	0.54	0.54	0.53	0.53	0.52	0.53	0.53
LA_2381	UPF0102 protein LA_2381	1	0.97	0.95	0.93	0.92	0.93	0.93	0.93	0.9	0.81	0.83	0.83	0.77	0.8	0.8	0.8	0.75	0.76	0.75	0.67	0.65	0.66	0.65	0.66	0.66	0.64	0.64	0.66	0.67	0.66	0.65	0.67	0.68	0.65	0.6	0.57	0.66	0.66	0.66	0.64	0.57	0.55	0.57	0.58	0.58	0.55	0.56	0.58
LA_2386	Ribonuclease	1	0.95	0.95	0.88	0.88	0.88	0.88	0.88	0.89	0.89	0.88	0.88	0.87	0.87	0.87	0.88	0.89	0.85	0.86	0.7	0.71	0.7	0.71	0.72	0.72	0.71	0.71	0.71	0.69	0.71	0.69	0.69	0.71	0.71	0.71	0.7	0.68	0.68	0.69	0.75	0.53	0.5	0.51	0.53	0.49	0.52	0.54	0.55
LA_2389	Ribosome maturation factor RimM	1	0.99	0.94	0.86	0.88	0.85	0.87	0.87	0.89	0.88	0.87	0.87	0.84	0.84	0.83	0.84	0.82	0.8	0.82	0.62	0.63	0.62	0.64	0.63	0.63	0.63	0.64	0.64	0.62	0.63	0.62	0.65	0.63	0.64	0.66	0.66	0.66	0.64	0.65	0.67	0.53	0.52	0.51	0.52	0.53	0.55	0.52	0.55
LA_2399	Uncharacterized protein	1	0.95	0.96	0.91	0.93	0.94	0.93	0.91	0.94	0.93	0.93	0.94	0.93	0.93	0.93	0.93	0.92	0.92	0.92	0.72	0.71	0.72	0.71	0.71	0.71	0.71	0.71	0.71	0.71	0.71	0.71	0.7	0.7	0.7	0.69	0.71	0.72	0.71	0.71	0.71	0.56	0.57	0.56	0.55	0.56	0.56	0.56	0.58
LA_2406	OstA-like_N domain-containing protein	1	0.99	0.98	0.91	0.93	0.92	0.92	0.92	0.94	0.91	0.93	0.93	0.91	0.91	0.9	0.91	0.9	0.9	0.88	0.72	0.72	0.72	0.72	0.73	0.73	0.72	0.72	0.72	0.72	0.72	0.7	0.74	0.73	0.71	0.73	0.71	0.74	0.73	0.72	0.71	0.6	0.57	0.58	0.58	0.57	0.58	0.57	0.57
LA_2413	Cell wall-associated hydrolase/lipoprotein	1	0.98	0.97	0.94	0.95	0.95	0.94	0.94	0.95	0.94	0.94	0.94	0.91	0.9	0.91	0.91	0.91	0.91	0.91	0.7	0.7	0.71	0.7	0.71	0.7	0.71	0.71	0.71	0.72	0.72	0.72	0.69	0.69	0.69	0.69	0.68	0.66	0.65	0.66	0.66	0.48	0.49	0.49	0.5	0.48	0.48	0.5	0.5
LA_2421	Histidine kinase sensor protein	1	0.97	0.97	0.89	0.89	0.89	0.89	0.89	0.91	0.88	0.88	0.88	0.81	0.84	0.83	0.82	0.83	0.81	0.81	0.6	0.6	0.6	0.6	0.6	0.66	0.6	0.6	0.6	0.61	0.6	0.6	0.62	0.63	0.6	0.58	0.58	0.62	0.6	0.62	0.55	0.55	0.54	0.55	0.57	0.57	0.54	0.51	0.55
LA_2454	Uncharacterized protein	1	0.9	0.89	0.65	0.66	0.65	0.65	0.65	0.69	0.64	0.63	0.62	0.65	0.65	0.65	0.66	0.65	0.63	0.63	0.71	0.72	0.72	0.71	0.72	0.72	0.74	0.72	0.72	0.7	0.71	0.72	0.67	0.67	0.68	0.6	0.61	0.65	0.64	0.65	0.68	0	0	0	0	0	0	0	0
LA_2456	Uncharacterized protein	1	0.98	0.99	0.96	0.97	0.97	0.98	0.94	0.96	0.96	0.97	0.97	0.95	0.94	0.95	0.95	0.96	0.93	0.93	0.7	0.69	0.69	0.7	0.69	0.7	0.69	0.7	0.7	0.7	0.69	0.7	0.69	0.69	0.68	0.68	0.69	0.69	0.68	0.67	0.68	0	0	0	0	0	0	0	0
LA_2461	anti-Sigma factor antagonist	1	0.96	0.94	0.9	0.92	0.89	0.91	0.91	0.91	0.92	0.91	0.89	0.89	0.88	0.89	0.89	0.89	0.9	0.87	0.72	0.72	0.72	0.72	0.72	0.72	0.72	0.72	0.72	0.72	0.73	0.72	0.71	0.72	0.73	0.72	0.72	0.75	0.76	0.74	0.7	0	0	0	0	0	0	0	0
LA_2462	ATP-binding protein of an ABC transporter complex	1	0.95	0.94	0.84	0.86	0.84	0.85	0.87	0.85	0.82	0.82	0.83	0.79	0.78	0.78	0.78	0.79	0.71	0.71	0.67	0.67	0.67	0.67	0.67	0.66	0.66	0.66	0.67	0.67	0.66	0.68	0.69	0.69	0.67	0.66	0.67	0.7	0.69	0.69	0.66	0.56	0.56	0.56	0.56	0.55	0.56	0.56	0.56
LA_2463	ABC-type transport system involved in gliding motility	1	0.97	0.94	0.88	0.89	0.88	0.89	0.89	0.88	0.86	0.87	0.86	0.84	0.84	0.83	0.81	0.84	0.77	0.74	0.72	0.71	0.71	0.7	0.69	0.72	0.69	0.71	0.72	0.71	0.73	0.73	0.76	0.79	0.73	0.77	0.76	0.76	0.76	0.75	0.76	0.48	0.48	0.48	0.48	0.49	0.48	0.49	0.48
LA_2464	ABC-type transport system involved in gliding motility	1	0.95	0.94	0.83	0.83	0.83	0.84	0.84	0.84	0.8	0.83	0.83	0.75	0.75	0.76	0.75	0.76	0.71	0.7	0.65	0.65	0.66	0.64	0.65	0.65	0.64	0.66	0.65	0.63	0.65	0.64	0.65	0.65	0.63	0.68	0.67	0.68	0.68	0.68	0.67	0	0	0	0	0	0	0	0
LA_2478	Hypothetical lipoprotein	1	0.97	0.95	0.91	0.9	0.91	0.92	0.9	0.91	0.9	0.92	0.91	0.92	0.94	0.92	0.91	0.91	0.95	0.91	0.77	0.77	0.78	0.8	0.75	0.79	0.79	0.78	0.78	0.76	0.78	0.78	0.76	0.77	0.75	0.81	0.82	0.78	0.77	0.75	0.71	0	0	0	0	0	0	0	0
LA_2519	Uncharacterized protein	1	0.99	0.95	0.94	0.93	0.93	0.93	0.93	0.94	0.94	0.94	0.95	0.93	0.95	0.95	0.94	0.93	0.9	0.95	0.71	0.71	0.71	0.71	0.7	0.7	0.7	0.71	0.71	0.71	0.71	0.72	0.71	0.71	0.7	0.74	0.74	0.74	0.74	0.74	0.73	0	0	0	0	0	0	0	0
LA_2528	GGDEF domain receiver component of a two component response regulator	1	0.98	0.98	0.96	0.96	0.96	0.96	0.96	0.96	0.96	0.95	0.96	0.94	0.93	0.93	0.93	0.94	0.94	0.94	0.73	0.72	0.73	0.75	0.73	0.71	0.74	0.73	0.74	0.73	0.73	0.73	0.71	0.71	0.73	0.73	0.72	0.73	0.73	0.73	0.73	0.55	0.54	0.55	0.55	0.56	0.55	0.55	0.58
LA_2532	Histidine kinase and response regulator hybrid protein	1	0.98	0.97	0.93	0.94	0.92	0.94	0.95	0.93	0.92	0.92	0.92	0.87	0.87	0.86	0.87	0.86	0.81	0.83	0.65	0.65	0.65	0.65	0.65	0.64	0.65	0.64	0.65	0.65	0.65	0.65	0.63	0.62	0.65	0.63	0.63	0.65	0.64	0.65	0.63	0.49	0.49	0.5	0.52	0.53	0.52	0.61	0.5
LA_2537	LipL45-related protein	1	0.97	0.97	0.91	0.92	0.91	0.92	0.91	0.93	0.9	0.91	0.92	0.87	0.86	0.87	0.87	0.87	0.85	0.85	0.62	0.61	0.61	0.61	0.62	0.61	0.61	0.62	0.61	0.61	0.62	0.62	0.62	0.62	0.62	0.63	0.62	0.61	0.61	0.61	0.62	0.55	0.54	0.53	0.52	0.54	0.54	0.55	0.54
LA_2540	Signal transduction histidine kinase	1	0.98	0.97	0.9	0.9	0.91	0.9	0.9	0.91	0.9	0.9	0.91	0.89	0.89	0.89	0.89	0.89	0.86	0.87	0.71	0.71	0.71	0.71	0.72	0.72	0.71	0.71	0.71	0.7	0.71	0.71	0.7	0.71	0.71	0.72	0.73	0.73	0.72	0.72	0.69	0.52	0.52	0.49	0.5	0.52	0.51	0.51	0.5
LA_2544	Alpha/beta hydrolase superfamily protein	1	0.94	0.94	0.87	0.85	0	0.85	0.87	0.85	0.83	0.83	0.84	0.82	0.82	0.79	0.82	0.79	0.76	0.79	0.69	0.68	0.68	0.68	0.68	0.68	0.67	0.67	0.68	0.69	0.68	0.69	0.67	0.7	0.66	0.68	0.69	0.66	0.67	0.68	0.65	0.58	0.56	0.55	0.56	0.56	0.53	0.55	0.54
LA_2548	Serine/threonine phosphatase containing a PAS domain	1	0.99	0.97	0.91	0.9	0.9	0.9	0.89	0.92	0.9	0.89	0.9	0.87	0.88	0.88	0.87	0.87	0.88	0.88	0.64	0.62	0.63	0.63	0.62	0.62	0.63	0.63	0.63	0.63	0.63	0.62	0.63	0.63	0.61	0.63	0.63	0.62	0.61	0.62	0.51	0.58	0.58	0.57	0.57	0.58	0.58	0.58	0.56
LA_2554	Phosphate sodium symporter	1	0.99	0.99	0.98	0.97	0.98	0.97	0.98	0.97	0.97	0.97	0.97	0.95	0.96	0.95	0.95	0.95	0.96	0.96	0.82	0.82	0.82	0.82	0.82	0.82	0.82	0.81	0.82	0.82	0.82	0.82	0.8	0.82	0.82	0.81	0.81	0.81	0.82	0.81	0.83	0	0.61	0	0	0	0	0	0
LA_2574	Putative methyl-accepting chemotaxis transmembrane protein	1	0.98	0.96	0.83	0.83	0.84	0.83	0.83	0.85	0.81	0.83	0.83	0.81	0.81	0.81	0.8	0.81	0.79	0.79	0.65	0.65	0.65	0.65	0.66	0.65	0.65	0.65	0.65	0.66	0.65	0.65	0.52	0.52	0.65	0.63	0.63	0.66	0.65	0.65	0.58	0.52	0.52	0.52	0.55	0.52	0.54	0.52	0.52
LA_2578	FeoA-like protein	1	1	1	0.93	0.92	0.92	0.9	0.9	0.91	0.91	0.93	0.93	0.86	0.9	0.91	0.87	0.91	0.84	0.86	0.72	0.72	0.72	0.72	0.72	0.72	0.72	0.73	0.73	0.72	0.72	0.76	0.69	0.71	0.65	0.67	0.68	0.76	0.75	0.75	0.72	0	0	0	0	0	0	0	0
LA_2582	M23 family metalloendopeptidase	1	0.95	0.92	0.89	0.89	0.91	0.91	0.9	0.9	0.88	0.89	0.89	0.87	0.87	0.87	0.86	0.85	0.87	0.85	0.74	0.74	0.75	0.75	0.75	0.73	0.75	0.75	0.74	0.75	0.74	0.75	0.74	0.74	0.73	0.78	0.77	0.76	0.76	0.75	0.77	0	0	0	0	0	0	0	0
LA_2584	Sacchrp_dh_NADP domain-containing protein	1	0.92	0.96	0.92	0.9	0.9	0.9	0.9	0.94	0.91	0.92	0.92	0.87	0.88	0.89	0.89	0.89	0.91	0.86	0.69	0.7	0.7	0.7	0.7	0.69	0.69	0.69	0.7	0.69	0.69	0.7	0.7	0.71	0.71	0.68	0.68	0.7	0.71	0.71	0.69	0	0	0	0	0	0	0	0
LA_2593	Endoflagellar biosynthesis chaperone	1	0.98	0.96	0.9	0.91	0.9	0.9	0.87	0.93	0.92	0.93	0.94	0.93	0.92	0.91	0.92	0.94	0.93	0.91	0.65	0.66	0.65	0.66	0.67	0.64	0.66	0.67	0.67	0.66	0.65	0.64	0.67	0.66	0.69	0.59	0.59	0.64	0.64	0.64	0.65	0.55	0.55	0.57	0.56	0.57	0.56	0.55	0.55
LA_2595	Uncharacterized protein	1	0.99	0.98	0.94	0.9	0.92	0.87	0.86	0.93	0.87	0.86	0.87	0.85	0.84	0.84	0.86	0.86	0.83	0.85	0.71	0.7	0.73	0.71	0.69	0.71	0.68	0.73	0.72	0.69	0.68	0.7	0.79	0.77	0.76	0.66	0.66	0.77	0.76	0.69	0.68	0	0	0	0	0	0	0	0
LA_2601	Uncharacterized protein	1	0.99	0.98	0.93	0.95	0.94	0.91	0.92	0.94	0.92	0.92	0.92	0.88	0.86	0.89	0.89	0.87	0.86	0.85	0.64	0.64	0.64	0.64	0.64	0.64	0.64	0.64	0.64	0.64	0.63	0.63	0.63	0.63	0.63	0.63	0.63	0.63	0.63	0.63	0.64	0	0	0	0	0	0	0	0
LA_2612	Flagellar protein	1	0.93	0.93	0.8	0.81	0.8	0.82	0.85	0.82	0.81	0.83	0.82	0.76	0.76	0.76	0.77	0.76	0.8	0.8	0.66	0.65	0.65	0.64	0.64	0.64	0.66	0.66	0.66	0.64	0.65	0.66	0.66	0.68	0.66	0.67	0.67	0.67	0.68	0.68	0.67	0.53	0.54	0.55	0.56	0.54	0.56	0.54	0.54
LA_2617	Uncharacterized protein	1	0.98	0.97	0.85	0.86	0.85	0.87	0.87	0.88	0.88	0.86	0.87	0.83	0.82	0.83	0.83	0.82	0.83	0.84	0.6	0.61	0.62	0.61	0.62	0.61	0.61	0.61	0.61	0.62	0.61	0.62	0.61	0.6	0.62	0.62	0.63	0.62	0.61	0.62	0.62	0.51	0.5	0.5	0.5	0.5	0.53	0.53	0.55
LA_2623	Glutathione transferase	1	0.96	0.94	0.9	0.9	0.9	0.92	0.93	0.93	0.9	0.92	0.93	0.88	0.89	0.89	0.89	0.88	0.86	0.85	0.67	0.65	0.67	0.66	0.67	0.66	0.67	0.66	0.67	0.66	0.66	0.66	0.71	0.69	0.65	0.69	0.69	0.68	0.66	0.67	0.66	0.5	0.5	0.51	0.47	0.48	0.48	0.5	0
LA_2634	ParB-like protein	1	0.99	1	0.95	0.96	0.95	0.96	0.97	1	0.99	1	1	0.97	0.98	0.96	0.97	0.97	0.96	0.97	0.89	0.88	0.89	0.88	0.88	0.88	0.88	0.88	0.88	0.88	0.88	0.88	0.9	0.89	0.88	0.88	0.88	0.87	0.9	0.87	0.89	0	0	0	0	0	0	0	0
LA_2637	LipL32	1	1	1	0.99	0.98	0.98	0.98	0.98	0.99	0.98	0.97	0.98	0.98	0.97	0.98	0.97	0.98	0.96	0.97	0.79	0.79	0.8	0.79	0.79	0.8	0.79	0.8	0.79	0.79	0.79	0.8	0.8	0.8	0.8	0.8	0.81	0.81	0.81	0.81	0.83	0	0	0	0	0	0	0	0
LA_2643	Adenylate/guanylate cyclase	1	0.99	0.98	0.93	0.91	0.92	0.92	0.92	0.94	0.93	0.94	0.94	0.89	0.89	0.9	0.89	0.9	0.88	0.88	0.67	0.68	0.67	0.67	0.66	0.67	0.67	0.67	0.67	0.67	0.67	0.68	0.66	0.66	0.68	0.65	0.65	0.65	0.65	0.65	0.67	0.56	0.56	0.55	0.55	0.55	0.56	0.56	0.56
LA_2659	Biotin carboxylase	1	0.96	0.96	0.88	0.89	0.87	0.88	0.85	0.86	0.87	0.89	0.88	0.83	0.84	0.83	0.83	0.84	0.8	0.8	0.64	0.64	0.63	0.64	0.64	0.63	0.64	0.64	0.65	0.64	0.64	0.61	0.63	0.61	0.63	0.63	0.63	0.63	0.63	0.62	0.62	0.56	0.55	0.56	0.55	0.55	0.57	0.56	0.54
LA_2662	Ribonuclease BN	1	0.98	0.98	0.92	0.93	0.93	0.93	0.94	0.93	0.93	0.93	0.93	0.92	0.92	0.92	0.92	0.92	0.9	0.92	0.74	0.74	0.75	0.74	0.75	0.75	0.74	0.75	0.74	0.74	0.74	0.75	0.76	0.75	0.75	0.74	0.75	0.76	0.76	0.76	0.75	0.56	0.57	0.57	0.58	0.56	0.56	0.56	0.57
LA_2666	Endoflagellar basal body P-ring biosynthesis protein	1	0.96	0.96	0.87	0.85	0.85	0.85	0.87	0.87	0.9	0.9	0.88	0.9	0.86	0.86	0.89	0.89	0.85	0.85	0.67	0.68	0.66	0.67	0.66	0.69	0.69	0.68	0.68	0.67	0.68	0.71	0.67	0.69	0.68	0.67	0.69	0.68	0.69	0.68	0.69	0.48	0.48	0.48	0.47	0.47	0.47	0.47	0.48
LA_2672	ATP-cone domain-containing protein	1	0.95	0.97	0.88	0.89	0.91	0.9	0.89	0.88	0.84	0.85	0.84	0.88	0.87	0.87	0.84	0.87	0.8	0.82	0.65	0.67	0.65	0.65	0.64	0.64	0.66	0.65	0.65	0.64	0.65	0.65	0.65	0.66	0.65	0.67	0.69	0.71	0.69	0.71	0.44	0.46	0.41	0	0	0.45	0.43	0	0
LA_2691	Predicted N6-adenine-specific DNA methylase	1	0.98	0.98	0.89	0.91	0.91	0.89	0.89	0.93	0.91	0.92	0.93	0.9	0.89	0.9	0.9	0.91	0.89	0.87	0.74	0.74	0.74	0.71	0.71	0.71	0.74	0.73	0.71	0.74	0.73	0.73	0.75	0.74	0.68	0.71	0.71	0.69	0.68	0.69	0.71	0.56	0.56	0.55	0.55	0.56	0.55	0.56	0.56
LA_2699	D-alanine--D-alanine ligase	1	0.94	0.94	0.8	0.82	0.8	0.8	0.81	0.81	0.79	0.78	0.79	0.76	0.76	0.75	0.79	0.76	0.75	0.74	0.61	0.61	0.61	0.63	0.63	0.63	0.64	0.63	0.64	0.62	0.62	0.64	0.6	0.64	0.65	0.61	0.6	0.62	0.62	0.61	0.64	0.52	0.49	0.5	0.5	0.51	0.5	0.5	0.52
LA_2703	Germane domain-containing protein	1	0.97	0.96	0.88	0.89	0.9	0.9	0.9	0.9	0.87	0.87	0.87	0.85	0.87	0.86	0.86	0.85	0.82	0.85	0.65	0.64	0.64	0.65	0.64	0.64	0.65	0.65	0.64	0.63	0.64	0.66	0.66	0.68	0.63	0.68	0.69	0.67	0.68	0.69	0.66	0.56	0.56	0.56	0.56	0.55	0.55	0.55	0.57
LA_2704	Two-component response regulator	1	0.98	0.97	0.9	0.91	0.9	0.92	0.9	0.95	0.93	0.93	0.93	0.91	0.91	0.9	0.92	0.9	0.9	0.88	0.67	0.67	0.67	0.66	0.66	0.66	0.66	0.67	0.67	0.67	0.66	0.67	0.65	0.65	0.67	0.68	0.68	0.7	0.7	0.69	0.68	0.56	0.56	0.54	0.54	0.56	0.56	0.56	0.57
LA_2705	Hypothetical lipoprotein	1	0.99	0.97	0.87	0.9	0.9	0.9	0.88	0.91	0.9	0.88	0.89	0.85	0.87	0.87	0.85	0.85	0.87	0.86	0.67	0.67	0.67	0.67	0.67	0.67	0.67	0.67	0.67	0.67	0.67	0.65	0.7	0.71	0.71	0.67	0.66	0.67	0.69	0.69	0.72	0	0	0	0	0	0	0	0
LA_2718	Cytoplasmic membrane protein	1	0.98	0.98	0.91	0.92	0.92	0.93	0.93	0.94	0.93	0.92	0.92	0.93	0.93	0.93	0.94	0.93	0.88	0.89	0.67	0.67	0.67	0.67	0.67	0.67	0.67	0.67	0.67	0.67	0.67	0.68	0.66	0.67	0.67	0.69	0.68	0.64	0.64	0.63	0.69	0	0	0	0	0	0	0	0
LA_2726	ABM domain-containing protein	1	0.95	0.95	0.9	0.89	0	0.9	0.9	0.87	0.88	0.89	0.89	0.85	0.85	0.87	0.86	0.84	0.82	0.84	0.74	0.73	0.74	0.74	0.74	0.74	0.74	0.73	0.74	0.72	0.73	0.75	0.74	0.71	0.73	0.78	0.78	0.75	0.76	0.75	0.79	0	0	0	0	0	0	0	0
LA_2753	Uncharacterized protein	1	0.97	0.95	0.9	0.91	0.89	0.9	0.89	0.91	0.91	0.91	0.92	0.9	0.9	0.89	0.89	0.89	0.9	0.89	0.66	0.67	0.67	0.68	0.68	0.67	0.66	0.68	0.68	0.67	0.67	0.66	0.64	0.66	0.67	0.67	0.67	0.67	0.66	0.67	0.68	0.44	0.46	0.48	0.46	0.46	0.47	0.49	0.51
LA_2780	ATP synthase subunit delta	1	0.98	0.97	0.94	0.92	0.94	0.94	0.93	0.93	0.92	0.91	0.93	0.91	0.93	0.92	0.9	0.92	0.96	0.96	0.73	0.73	0.73	0.73	0.73	0.73	0.73	0.73	0.73	0.72	0.7	0.73	0.72	0.72	0.74	0.75	0.75	0.74	0.74	0.74	0.74	0.58	0.58	0.58	0.58	0.57	0.58	0.58	0.58
LA_2787	Uncharacterized protein	1	0.92	0.93	0.86	0.93	0.92	0.79	0.83	0.77	0.81	0.94	0.8	0.87	0.83	0.82	0.79	0.81	0.83	0.86	0.66	0.68	0.66	0.65	0.69	0.69	0.69	0.66	0.68	0.69	0.61	0.52	0.64	0.64	0.65	0.73	0.62	0.79	0.79	0.79	0.77	0	0	0	0	0	0	0	0
LA_2790	Transcriptional regulator	1	0.99	0.98	0.98	0.97	0.97	0.98	0.98	0.98	0.97	0.97	0.97	0.96	0.96	0.96	0.96	0.96	0.96	0.96	0.88	0.89	0.88	0.89	0.89	0.89	0.89	0.89	0.88	0.88	0.88	0.87	0.89	0.87	0.87	0.9	0.9	0.9	0.9	0.9	0.89	0.49	0.47	0	0	0.47	0	0	0.52
LA_2793	Magnesium transport protein CorA	1	0.99	0.98	0.91	0.91	0.93	0.92	0.92	0.94	0.93	0.93	0.93	0.92	0.92	0.93	0.92	0.93	0.91	0.91	0.76	0.77	0.77	0.73	0.73	0.78	0.73	0.73	0.73	0.72	0.75	0.77	0.76	0.76	0.72	0	0	0.71	0	0.71	0.73	0.54	0.54	0.54	0.54	0.54	0.55	0.55	0.54
LA_2796	Uncharacterized protein	1	0.96	0.96	0.89	0.89	0.88	0.85	0.87	0.88	0.79	0.81	0.81	0.81	0.79	0.8	0.79	0.79	0.81	0.81	0.68	0.68	0.69	0.68	0.7	0.7	0.69	0.68	0.68	0.68	0.69	0.7	0.66	0.67	0.69	0.67	0.67	0.67	0.67	0.67	0.71	0.57	0.56	0.57	0.57	0.57	0.57	0.57	0.57
LA_2797	FecR domain-containing protein	1	0.94	0.91	0.84	0.85	0.85	0.85	0.85	0.84	0.83	0.83	0.84	0.84	0.85	0.84	0.83	0.85	0.84	0.84	0.72	0.72	0.72	0.71	0.73	0.72	0.72	0.72	0.72	0.72	0.72	0.71	0.71	0.7	0.73	0.69	0.69	0.66	0.66	0.66	0.69	0.53	0.54	0.54	0.54	0.52	0.55	0.54	0.56
LA_2800	Uncharacterized protein	1	0.98	0.98	0.94	0.93	0.93	0.93	0.93	0.93	0.92	0.94	0.93	0.91	0.92	0.92	0.92	0.92	0.92	0.93	0.68	0.68	0.69	0.68	0.69	0.68	0.68	0.68	0.69	0.69	0.69	0.68	0.67	0.68	0.74	0.75	0.74	0.72	0.73	0.73	0.76	0	0	0	0	0	0	0	0
LA_2813	Methyl-accepting chemotaxis protein	1	0.99	0.98	0.92	0.92	0.92	0.92	0.91	0.94	0.94	0.94	0.94	0.92	0.93	0.91	0.93	0.92	0.88	0.88	0.8	0.8	0.81	0.8	0.8	0.8	0.8	0.8	0.79	0.8	0.8	0.8	0.8	0.81	0.79	0.8	0.81	0.8	0.8	0.8	0.83	0.49	0.56	0.58	0.58	0.58	0.58	0.58	0.58
LA_2827	Signal transduction protein containing REC and EAL domains	1	0.98	0.98	0.94	0.94	0.93	0.93	0.93	0.93	0.94	0.94	0.94	0.93	0.93	0.92	0.93	0.93	0.92	0.9	0.72	0.72	0.72	0.72	0.72	0.71	0.72	0.72	0.72	0.71	0.71	0.72	0.71	0.71	0.7	0.69	0.69	0.69	0.69	0.7	0.72	0.58	0.59	0.59	0.6	0.59	0.59	0.6	0.52
LA_2829	Signal receiver component of two-component system	1	1	0.99	0.94	0.93	0.92	0.93	0.94	0.93	0.94	0.96	0.95	0.9	0.92	0.9	0.91	0.92	0.89	0.91	0.68	0.67	0.67	0.67	0.67	0.67	0.67	0.67	0.67	0.67	0.68	0.67	0.68	0.68	0.68	0.66	0.65	0.65	0.67	0.68	0.66	0.53	0.49	0	0.52	0	0	0	0.51
LA_2832	Predicted esterase of the alpha-beta hydrolase	1	0.98	0.98	0.9	0.9	0.89	0.9	0.9	0.91	0.87	0.89	0.88	0.86	0.87	0.86	0.86	0.86	0.82	0.46	0.64	0.64	0.63	0.63	0.62	0.63	0.62	0.62	0.63	0.63	0.64	0.63	0.63	0.66	0.66	0.53	0.53	0.67	0.65	0.67	0.64	0.58	0.59	0.59	0.59	0.53	0.58	0.58	0.55
LA_2845	Transcriptional regulator	1	0.97	0.94	0.92	0.94	0.93	0.94	0.91	0.93	0.89	0.87	0.87	0.89	0.87	0.87	0.86	0.86	0.7	0.85	0.73	0.77	0.78	0.75	0.72	0.72	0.72	0.78	0.74	0.78	0.77	0.76	0.76	0.76	0.73	0.72	0.75	0.72	0.72	0.72	0.75	0	0	0	0	0	0	0	0
LA_2866	Uncharacterized protein	1	0.94	0.94	0.9	0.87	0.87	0.87	0.85	0.87	0.81	0.85	0.84	0.85	0.85	0.84	0.85	0.86	0.81	0.82	0.67	0.67	0.7	0.69	0.68	0.69	0.68	0.69	0.7	0.69	0.67	0.69	0.66	0.65	0.68	0.71	0.7	0.72	0.7	0.72	0.68	0.57	0.57	0.57	0.57	0.57	0.58	0.58	0.57
LA_2872	Uncharacterized protein	1	0.96	0.95	0.85	0.87	0.88	0.86	0.88	0.84	0.83	0.84	0.86	0.82	0.81	0.81	0.79	0.8	0.81	0.81	0.61	0.61	0.6	0.62	0.62	0.61	0.62	0.62	0.62	0.61	0.62	0.63	0.62	0.64	0.6	0.68	0.65	0.65	0.64	0.65	0.66	0.54	0.53	0.56	0.54	0.54	0.54	0.54	0.54
LA_2887	Ferric uptake regulator	1	0.98	0.98	0.95	0.95	0.95	0.96	0.95	0.94	0.95	0.97	0.97	0.93	0.94	0.93	0.93	0.93	0.94	0.93	0.89	0.89	0.89	0.89	0.89	0.89	0.89	0.89	0.88	0.89	0.89	0.9	0.89	0.88	0.89	0.87	0.87	0.87	0.86	0.9	0.92	0	0	0	0.52	0	0	0	0.52
LA_2901	M23 family metalloendopeptidase	1	0.99	0.99	0.97	0.97	0.97	0.97	0.98	0.98	0.96	0.96	0.97	0.96	0.96	0.96	0.96	0.95	0.96	0.96	0.85	0.85	0.85	0.85	0.85	0.85	0.85	0.85	0.85	0.85	0.85	0.86	0.86	0.85	0.85	0.87	0.86	0.85	0.85	0.85	0.85	0.59	0.59	0.59	0.59	0.59	0.59	0.59	0.59
LA_2936	LipL45-related lipoprotein	1	0.98	0.95	0.91	0.91	0.89	0.9	0.9	0.92	0.91	0.9	0.91	0.9	0.9	0.88	0.89	0.89	0.86	0.82	0.74	0.74	0.74	0.74	0.74	0.74	0.74	0.74	0.74	0.75	0.74	0.75	0.75	0.74	0.73	0.71	0.71	0.72	0.72	0.72	0.78	0	0	0	0	0	0	0	0
LA_2948	Uncharacterized protein	1	0.94	0.94	0.83	0.81	0.81	0.81	0.82	0.82	0.77	0.77	0.78	0.76	0.76	0.77	0.75	0.74	0.69	0.71	0.6	0.6	0.6	0.61	0.61	0.61	0.6	0.6	0.62	0.61	0.6	0.57	0.62	0.61	0.61	0.61	0.62	0.6	0.59	0.59	0.57	0.47	0.48	0.46	0.45	0.44	0.47	0.47	0.44
LA_2950	HtrA2	1	0.98	0.97	0.88	0.9	0.89	0.89	0.89	0.9	0.87	0.86	0.86	0.86	0.84	0.85	0.85	0.86	0.83	0.82	0.63	0.63	0.65	0.65	0.64	0.63	0.66	0.7	0.65	0.63	0.63	0.63	0.64	0.65	0.65	0.66	0.65	0.65	0.64	0.65	0.66	0.5	0.51	0.5	0.52	0.5	0.51	0.51	0.5
LA_2954	Membrane associated acid phosphatase	1	0.98	0.96	0.83	0.8	0.8	0.8	0.79	0.84	0.79	0.85	0.84	0.77	0.76	0.76	0.74	0.75	0.74	0.72	0.6	0.61	0.61	0.61	0.61	0.61	0.61	0.61	0.61	0.6	0.61	0.63	0.61	0.62	0.59	0.63	0.63	0.6	0.6	0.61	0.61	0.53	0.55	0.55	0.53	0.54	0.55	0.54	0.54
LA_2967	YCII domain-containing protein	1	0.96	0.96	0.93	0.94	0.94	0.95	0.91	0.93	0.91	0.87	0.88	0.87	0.89	0.89	0.91	0.88	0.87	0.9	0.62	0.62	0.62	0.61	0.62	0.62	0.62	0.61	0.62	0.62	0.63	0.62	0.6	0.61	0.61	0.65	0.65	0.6	0.61	0.58	0	0	0	0	0	0	0	0	0
LA_2970	Uncharacterized protein	1	0.99	0.99	0.98	0.98	0.97	0.98	0.98	0.96	0.92	0.97	0.97	0.95	0.92	0.94	0.93	0.95	0.89	0.9	0.75	0.75	0.74	0.74	0.74	0.74	0.75	0.74	0.74	0.74	0.74	0.75	0.75	0.73	0.75	0.77	0.76	0.78	0.77	0.78	0.73	0	0	0	0	0	0	0	0
LA_2983	ABC transporter integral membrane protein	1	0.95	0.95	0.87	0.87	0.86	0.88	0.85	0.88	0.84	0.84	0.83	0.84	0.84	0.83	0.83	0.82	0.8	0.79	0.69	0.68	0.68	0.67	0.67	0.68	0.68	0.67	0.68	0.68	0.67	0.67	0.66	0.66	0.66	0.66	0.67	0.68	0.68	0.68	0.64	0.53	0.56	0.52	0.53	0.52	0.54	0.53	0.55
LA_2987	Uncharacterized protein	1	0.95	0.96	0.9	0.91	0.89	0.89	0.9	0.88	0.89	0.87	0.88	0.85	0.84	0.82	0.85	0.85	0.82	0.81	0.65	0.65	0.65	0.65	0.63	0.65	0.64	0.64	0.63	0.64	0.65	0.63	0.59	0.6	0.61	0.61	0.61	0.62	0.63	0.62	0.6	0.51	0.5	0.51	0.51	0.51	0.48	0.48	0.5
LA_2992	Uncharacterized protein	1	0.96	0.94	0.93	0.93	0.93	0.93	0.92	0.91	0.93	0.9	0.91	0.91	0.93	0.94	0.93	0.91	0.91	0.91	0.72	0.72	0.72	0.73	0.73	0.73	0.73	0.72	0.73	0.73	0.73	0.72	0.74	0.73	0.75	0.74	0.73	0.71	0.7	0.71	0.71	0.59	0.58	0.58	0.58	0.59	0.58	0.57	0.59
LA_3019	TPM_phosphatase domain-containing protein	1	0.88	0.93	0.88	0	0.8	0.84	0.73	0	0.81	0.82	0.81	0.81	0.81	0.81	0.82	0.78	0.79	0.73	0.72	0.72	0.64	0.72	0.64	0.72	0.65	0.65	0.65	0.71	0.72	0.66	0.76	0.76	0.72	0.63	0.63	0.66	0.65	0.65	0	0	0	0	0	0	0	0	0
LA_3067	TolB-related protein	1	0.96	0.96	0.88	0.9	0.9	0.9	0.9	0.9	0.87	0.88	0.88	0.85	0.84	0.85	0.85	0.84	0.81	0.82	0.62	0.62	0.61	0.61	0.61	0.61	0.61	0.61	0.61	0.61	0.61	0.61	0.61	0.61	0.61	0.62	0.62	0.63	0.62	0.62	0.62	0.5	0.5	0.49	0.5	0.6	0.49	0.5	0.49
LA_3068	Putative lipoprotein	1	0.97	0.98	0.86	0.85	0.87	0.85	0.84	0.88	0.87	0.9	0.87	0.85	0.84	0.83	0.84	0.86	0.84	0.8	0.65	0.63	0.67	0.64	0.67	0.68	0.64	0.65	0.65	0.64	0.66	0.67	0.64	0.67	0.69	0.66	0.66	0.68	0.7	0.66	0.66	0.5	0.51	0.53	0.51	0.51	0.5	0.49	0.54
LA_3069	Uncharacterized protein	1	0.95	0.95	0.9	0.89	0.89	0.9	0.89	0.92	0.9	0.91	0.9	0.88	0.87	0.87	0.87	0.87	0.83	0.82	0.63	0.64	0.64	0.63	0.64	0.64	0.64	0.64	0.64	0.63	0.63	0.64	0.63	0.64	0.65	0.63	0.63	0.63	0.63	0.64	0.67	0.55	0.56	0.56	0.55	0.55	0.55	0.55	0.55
LA_3075	LigB-like protein	1	0.97	0.96	0.63	0.62	0.62	0.63	0.94	0.64	0.67	0.89	0.66	0.67	0.66	0	0	0.66	0.89	0.83	0.78	0.78	0.79	0.78	0.78	0.78	0.78	0.79	0.79	0.78	0.78	0.79	0.8	0.78	0.79	0	0	0.78	0.78	0.78	0.71	0	0	0	0	0	0	0.47	0
LA_3076	Uncharacterized protein	1	0.92	0.9	0.63	0.86	0.61	0.84	0.82	0.61	0.61	0.78	0.64	0.62	0.62	0.53	0.55	0.63	0.71	0.82	0.68	0.74	0.7	0.68	0.67	0.66	0.71	0.68	0.68	0.69	0.71	0.67	0.71	0.75	0.66	0	0	0.69	0.69	0.64	0.69	0	0	0	0	0	0	0	0
LA_3078	Sterol desaturase	1	0.92	0.96	0.88	0.86	0.85	0.83	0.83	0.83	0.84	0.85	0.86	0.84	0.84	0.84	0.85	0.84	0.85	0.84	0.73	0.73	0.73	0.73	0.74	0.74	0.74	0.72	0.73	0.74	0.74	0.74	0.74	0.74	0.73	0.73	0.73	0.72	0.73	0.73	0.73	0.58	0.58	0.53	0.54	0.57	0.55	0.55	0.56
LA_3079	Uncharacterized protein	1	0.93	0.93	0.86	0.87	0.84	0.87	0.86	0.86	0.82	0.87	0.87	0.79	0.8	0.79	0.79	0.78	0.75	0.74	0.66	0.63	0.64	0.63	0.65	0.65	0.65	0.66	0.66	0.65	0.64	0.65	0.56	0.64	0.63	0.63	0.62	0.64	0.64	0.64	0.64	0	0	0	0	0	0	0	0
LA_3091	Uncharacterized protein	1	0.97	0.97	0.9	0.89	0.9	0.93	0.94	0.89	0.93	0.91	0.94	0.89	0.9	0.89	0.89	0.91	0.91	0.92	0.8	0.8	0.8	0.8	0.8	0.81	0.79	0.81	0.79	0.8	0.8	0.79	0.81	0.8	0.82	0.8	0.84	0.83	0.83	0.86	0	0	0	0	0	0	0	0	0
LA_3093	Uncharacterized protein	1	0.98	0.97	0.92	0.92	0.91	0.92	0.96	0.93	0.91	0.93	0.92	0.89	0.88	0.89	0.89	0.89	0.89	0.88	0.69	0.69	0.69	0.69	0.69	0.69	0.68	0.68	0.69	0.68	0.68	0.68	0.68	0.68	0.69	0.69	0.68	0.68	0.69	0.68	0.69	0.53	0.53	0.54	0.54	0.54	0.53	0.53	0.53
LA_3097	LipL71	1	0.98	0.98	0.9	0.95	0.93	0.93	0.92	0.93	0.9	0.92	0.94	0.89	0.89	0.89	0.88	0.92	0.89	0.88	0.77	0.77	0.77	0.78	0.77	0.77	0.77	0.76	0.78	0.8	0.81	0.81	0.8	0.77	0.77	0.75	0.75	0.8	0.79	0.78	0.81	0.59	0.58	0.58	0.59	0.59	0.59	0.59	0.57
LA_3100	Short-chain dehydrogenase	1	0.97	0.96	0.44	0.91	0.91	0.92	0.92	0.93	0.93	0.92	0.91	0.89	0.89	0.89	0.89	0.9	0.84	0.84	0.62	0.62	0.61	0.62	0.62	0.62	0.62	0.62	0.62	0.61	0.62	0.61	0.62	0.62	0.62	0.62	0.61	0.62	0.62	0.62	0.61	0.46	0.46	0.47	0.46	0.45	0.46	0.46	0.45
LA_3110	Potassium-transporting ATPase KdpC subunit	1	0.93	0.88	0.79	0.78	0	0.76	0.76	0.78	0.74	0.77	0.77	0.75	0.74	0.76	0.78	0.77	0.75	0.73	0.66	0.65	0.65	0.64	0.65	0.64	0	0.65	0.64	0.63	0.62	0.65	0.62	0.62	0.6	0.63	0.59	0.61	0.61	0.63	0.6	0	0.56	0	0	0	0.56	0.57	0.54
LA_3119	FGE-sulfatase domain-containing protein	1	0.97	0.95	0.9	0.88	0.87	0.86	0.87	0.89	0.86	0.92	0.88	0.89	0.9	0.9	0.91	0.88	0.87	0.91	0.74	0.77	0.78	0.77	0.77	0.77	0.77	0.77	0.77	0.77	0.78	0.78	0.79	0.77	0.78	0.81	0.81	0.79	0.79	0.79	0.78	0.41	0.39	0.39	0.4	0.47	0.38	0.38	0.41
LA_3120	Zinc-bindin carboxypeptidase	1	0.98	0.96	0.9	0.91	0.9	0.9	0.92	0.92	0.94	0.93	0.93	0.92	0.9	0.91	0.9	0.91	0.89	0.88	0.72	0.72	0.73	0.72	0.72	0.72	0.72	0.72	0.72	0.73	0.73	0.73	0.72	0.71	0.72	0.7	0.7	0.71	0.71	0.71	0.72	0	0	0	0	0	0	0	0
LA_3121	Permease	1	0.97	0.98	0.91	0.89	0.88	0.87	0.9	0.9	0.88	0.91	0.9	0.88	0.9	0.89	0.89	0.88	0.81	0.83	0.64	0.63	0.64	0.64	0.64	0.63	0.63	0.64	0.63	0.64	0.63	0.64	0.62	0.62	0.64	0.63	0.63	0.64	0.64	0.65	0.59	0.53	0.54	0.55	0.53	0.54	0.54	0.53	0.54
LA_3139	Cytochrome c peroxidase	1	0.98	0.93	0.91	0.9	0.9	0.91	0.9	0.91	0.92	0.92	0.92	0.89	0.88	0.89	0.89	0.87	0.9	0.89	0.74	0.74	0.75	0.75	0.75	0.75	0.75	0.75	0.75	0.75	0.76	0.74	0.76	0.75	0.76	0.72	0.71	0.77	0.79	0.78	0.78	0.51	0.48	0.44	0.47	0.47	0.47	0.48	0.52
LA_3149	TonB-dependent outer membrane hemin receptor	1	0.96	0.96	0.91	0.92	0.92	0.92	0.92	0.94	0.93	0.93	0.92	0.91	0.91	0.91	0.92	0.92	0.89	0.88	0.69	0.69	0.69	0.69	0.69	0.69	0.69	0.69	0.69	0.69	0.69	0.69	0.69	0.69	0.68	0.69	0.68	0.65	0.65	0.68	0.68	0	0	0.49	0	0	0	0	0
LA_3150	Uncharacterized protein	1	0.95	0.94	0.87	0.87	0.86	0.91	0.91	0.87	0.81	0.86	0.87	0.86	0.79	0.9	0.79	0.79	0.81	0.82	0.67	0.67	0.68	0.67	0.68	0.68	0.66	0.69	0.68	0.65	0.68	0.7	0.64	0.65	0.7	0.65	0.64	0.59	0.61	0.72	0.65	0	0	0	0	0	0	0	0
LA_3200b	Putative lipoprotein	1	0.98	0.98	0.89	0.89	0.87	0.9	0.89	0.87	0.85	0.85	0.85	0.83	0.83	0.85	0.84	0.83	0.79	0.81	0.65	0.65	0.64	0.64	0.65	0.65	0.65	0.65	0.66	0.64	0.64	0.63	0.62	0.62	0.62	0.71	0.7	0.71	0.71	0.72	0.66	0	0	0	0	0	0	0	0
LA_3342	Uncharacterized protein	1	0.93	0.94	0.86	0.9	0.89	0.89	0.87	0.88	0.84	0.84	0.85	0.83	0.82	0.84	0.85	0.86	0.75	0.73	0.7	0.69	0.7	0.71	0.7	0.68	0.7	0.69	0.7	0.68	0.7	0.68	0.71	0.7	0.67	0.65	0.66	0.66	0.66	0.67	0.7	0	0	0	0	0	0	0	0
LA_3344	Uncharacterized protein	1	1	1	1	1	0.98	1	1	1	1	1	1	1	0.98	0.98	1	0.98	0.97	0.97	0.92	0.92	0.92	0.92	0.92	0.92	0.92	0.91	0.93	0.92	0.92	0.92	0.93	0.93	0.92	0.94	0.94	0.94	0.94	0.94	0.92	0	0	0	0	0	0	0	0
LA_3352	Uncharacterized protein	1	0.93	0.9	0.81	0.83	0.82	0.84	0.86	0.83	0.83	0.83	0.83	0.83	0.82	0.82	0.8	0.79	0.79	0.8	0.69	0.67	0.69	0.7	0.69	0.66	0.68	0.69	0.68	0.66	0.67	0.69	0.74	0.76	0.7	0.77	0.78	0.73	0.73	0.74	0.69	0.55	0.52	0.56	0.55	0.53	0.55	0.54	0.53
LA_3356	Glutathione transferase	1	0.98	0.97	0.94	0.93	0.94	0.94	0.95	0.93	0.95	0.95	0.94	0.96	0.93	0.94	0.94	0.94	0.93	0.5	0.83	0.84	0.87	0.86	0.86	0.85	0.87	0.86	0.86	0.86	0.84	0.86	0.85	0.86	0.86	0.84	0.83	0.88	0.87	0.88	0.87	0.5	0.5	0.5	0.49	0.51	0	0.53	0.49
LA_3357	Histidine kinase sensor protein	1	0.97	0.97	0.9	0.9	0.9	0.91	0.91	0.92	0.88	0.9	0.89	0.86	0.87	0.86	0.85	0.86	0.85	0.85	0.64	0.65	0.65	0.64	0.65	0.65	0.65	0.64	0.64	0.65	0.66	0.65	0.66	0.65	0.64	0.65	0.65	0.64	0.65	0.65	0.61	0.57	0.55	0.58	0.54	0.57	0.59	0.58	0.54
LA_3360	Phosphoglycerate mutase-related protein	1	0.95	0.93	0.83	0.83	0.83	0.83	0.83	0.86	0.86	0.82	0.84	0.82	0.81	0.8	0.81	0.82	0.77	0.75	0.75	0.73	0.72	0.73	0.72	0.72	0.72	0.71	0.73	0.73	0.72	0.73	0.71	0.72	0.73	0.74	0.74	0.76	0.75	0.78	0.76	0.48	0.48	0.49	0.49	0.45	0.48	0.47	0.48
LA_3361	Uncharacterized protein	1	0.98	0.93	0.88	0.89	0.9	0.9	0.89	0.91	0.92	0.92	0.9	0.9	0.93	0.9	0.91	0.92	0.89	0.87	0.84	0.84	0.85	0.84	0.84	0.84	0.85	0.84	0.84	0.84	0.84	0.85	0.84	0.85	0.84	0.87	0.87	0.89	0.9	0.9	0.82	0.54	0.57	0.56	0.56	0.5	0.56	0.58	0.55
LA_3371	Glucans biosynthesis protein	1	0.97	0.97	0.9	0.9	0.89	0.9	0.89	0.92	0.9	0.9	0.89	0.87	0.88	0.87	0.88	0.88	0.86	0.83	0.68	0.67	0.67	0.66	0.67	0.66	0.67	0.66	0.67	0.68	0.66	0.66	0.66	0.65	0.65	0.65	0.65	0.68	0.67	0.66	0.67	0.49	0.5	0.49	0.52	0.53	0.51	0.51	0.53
LA_3392	Uncharacterized protein	1	0.9	0.91	0.87	0.86	0.86	0.86	0.86	0.85	0.83	0.85	0.86	0.84	0.8	0.83	0.83	0.84	0.78	0.77	0.62	0.63	0.62	0.62	0.62	0.63	0.62	0.61	0.62	0.62	0.62	0.62	0.63	0.64	0.64	0.62	0.63	0.64	0.62	0.63	0.64	0.45	0.46	0.46	0.45	0.45	0.47	0.47	0.45
LA_3397	Uncharacterized protein	1	0.94	0.94	0.9	0.92	0.92	0.92	0.91	0.91	0.9	0.9	0.91	0.92	0.89	0.9	0.89	0.9	0.88	0.87	0.76	0.76	0.76	0.76	0.76	0.77	0.77	0.75	0.77	0.76	0.75	0.77	0.75	0.75	0.78	0.75	0.75	0.77	0.77	0.76	0.78	0.52	0.52	0.54	0.53	0.55	0.55	0.55	0.55
LA_3398	O-methyltransferase	1	0.96	0.98	0.9	0.91	0.92	0.92	0.92	0.93	0.89	0.92	0.92	0.87	0.88	0.87	0.86	0.86	0.84	0.84	0.61	0.63	0.62	0.62	0.64	0.62	0.62	0.62	0.65	0.63	0.63	0.66	0.67	0.66	0.62	0.68	0.68	0.66	0.65	0.66	0.64	0.59	0.58	0.59	0.6	0.6	0.59	0.58	0.58
LA_3400	Zn-dependent peptidase	1	0.94	0.94	0.88	0.91	0.92	0.83	0.91	0.91	0.87	0.9	0.89	0.85	0.87	0.87	0.88	0.88	0.86	0.82	0.64	0.64	0.64	0.64	0.64	0.64	0.65	0.65	0.64	0.64	0.64	0.64	0.65	0.63	0.62	0.64	0.64	0.65	0.66	0.65	0.65	0.6	0.57	0.59	0.59	0.59	0.59	0.6	0.58
LA_3403	Hypothetical lipoprotein	1	0.95	0.95	0.85	0.82	0.88	0.86	0.85	0.88	0.81	0.84	0.83	0.79	0.76	0.79	0.78	0.8	0.74	0.79	0.71	0.69	0.7	0.71	0.71	0.7	0.69	0.71	0.7	0.71	0.69	0.7	0.72	0.68	0.69	0.74	0.75	0.72	0.7	0.82	0.73	0	0.49	0.51	0.51	0.49	0	0	0.49
LA_3410	YceI domain-containing protein	1	0.97	0.92	0.87	0.87	0.89	0.88	0.88	0.87	0.84	0.88	0.88	0.87	0.87	0.85	0.83	0.85	0.85	0.8	0.68	0.69	0.62	0.67	0.61	0.67	0.62	0.63	0.62	0.61	0.65	0.6	0.65	0.66	0.66	0.67	0.65	0.64	0.65	0.65	0.62	0.5	0.51	0.5	0.5	0.51	0.48	0.5	0.5
LA_3432	Uncharacterized protein	1	0.9	0.91	0.87	0.9	0.89	0.9	0.9	0.86	0.89	0.9	0.9	0.87	0.86	0.89	0.88	0.89	0.88	0.85	0.78	0.77	0.79	0.75	0.79	0.8	0.8	0.8	0.8	0.8	0.79	0.78	0.78	0.78	0.77	0.78	0.79	0.78	0.81	0.79	0.75	0	0	0	0	0	0	0	0
LA_3433	Uncharacterized protein	1	0.98	0.97	0.9	0.91	0.92	0.92	0.91	0.91	0.9	0.91	0.91	0.88	0.89	0.89	0.89	0.89	0.88	0.86	0.67	0.67	0.66	0.67	0.66	0.66	0.66	0.66	0.66	0.67	0.68	0.66	0.68	0.67	0.67	0.68	0.68	0.67	0.67	0.66	0.68	0.5	0.5	0.49	0.48	0.49	0.49	0.49	0.5
LA_3444	Penicillin binding protein	1	0.96	0.96	0.89	0.89	0.89	0.88	0.9	0.94	0.91	0.93	0.93	0.92	0.91	0.91	0.91	0.92	0.92	0.9	0.66	0.67	0.69	0.66	0.69	0.69	0.7	0.67	0.67	0.68	0.68	0.67	0.71	0.7	0.68	0.66	0.68	0.65	0.65	0.66	0.67	0.44	0.46	0.43	0.43	0.42	0.45	0.44	0.43
LA_3450	Regulatory protein	1	0.93	0.92	0.83	0.82	0.83	0.82	0.82	0.83	0.81	0.82	0.81	0.81	0.8	0.82	0.81	0.82	0.8	0.81	0.62	0.62	0.62	0.62	0.62	0.62	0.62	0.62	0.62	0.62	0.61	0.63	0.61	0.61	0.62	0.64	0.64	0.64	0.63	0.63	0.61	0.61	0.58	0.6	0.59	0.59	0.57	0.59	0.56
LA_3451	Serine phosphatase RsbU	1	0.96	0.96	0.87	0.87	0.86	0.87	0.86	0.88	0.87	0.87	0.88	0.84	0.84	0.84	0.84	0.83	0.82	0.84	0.67	0.67	0.67	0.67	0.67	0.67	0.67	0.67	0.66	0.66	0.67	0.67	0.65	0.66	0.68	0.65	0.66	0.66	0.65	0.67	0.65	0.55	0.55	0.54	0.54	0.53	0.53	0.56	0.53
LA_3469	Putative lipoprotein	1	0.93	0.95	0.85	0.83	0.84	0.85	0.83	0.83	0.78	0.81	0.79	0.8	0.81	0.8	0.8	0.8	0.72	0.72	0.6	0.6	0.61	0.6	0.59	0.61	0.61	0.63	0.62	0.61	0.62	0.61	0.61	0.6	0.58	0.6	0.6	0.59	0.6	0.6	0.7	0	0	0	0	0	0.52	0.52	0.49
LA_3472	Predicted nucleic-acid-binding protein	1	0.94	0.96	0.93	0.9	0.91	0.94	0.93	0.91	0.89	0.9	0.88	0.89	0.9	0.87	0.91	0.86	0.85	0.84	0.74	0.74	0.74	0.74	0.74	0.74	0.74	0.74	0.75	0.75	0.75	0.75	0.73	0.73	0.73	0.68	0.7	0.74	0.75	0.74	0.67	0.56	0.6	0.58	0.59	0.56	0.56	0.56	0.58
LA_3522	Uncharacterized protein	1	1	0.99	0.98	0.96	0.97	0.98	0.98	0.96	0.93	0.93	0.93	0.91	0.91	0.91	0.92	0.92	0.96	0.95	0.76	0.75	0.76	0.75	0.75	0.75	0.75	0.75	0.75	0.75	0.75	0.76	0.79	0.79	0.75	0.82	0.82	0.76	0.75	0.76	0.74	0	0	0	0	0	0	0	0
LA_3523	ABC-type methionine transporter	1	0.97	0.94	0.9	0.9	0.89	0.9	0.89	0.88	0.9	0.88	0.89	0.92	0.9	0.91	0.89	0.9	0.85	0.83	0.68	0.68	0.68	0.67	0.69	0.69	0.68	0.67	0.68	0.65	0.68	0.65	0.68	0.68	0.62	0.65	0.64	0.64	0.62	0.66	0.67	0.56	0.56	0.58	0.57	0.57	0.58	0.57	0.55
LA_3544	Uncharacterized protein	1	1	1	0.95	0.95	0.97	0.96	0.94	0.93	0.94	0.94	0.96	0.94	0.95	0.96	0.96	0.96	0.9	0.92	0.68	0.67	0.67	0.67	0.67	0.66	0.66	0.67	0.67	0.68	0.67	0.67	0.69	0.71	0.73	0.72	0.71	0.73	0.72	0.71	0.73	0	0	0	0	0	0	0	0
LA_3545	Uncharacterized protein	1	1	0.98	0.87	0.87	0.82	0.85	0.85	0.85	0.85	0.93	0.91	0.88	0.88	0.88	0.88	0.88	0.85	0.83	0.61	0.61	0.61	0.61	0.61	0.61	0.61	0.61	0.61	0.61	0.61	0.61	0.61	0.59	0.62	0.62	0.61	0.61	0.61	0.61	0.62	0	0	0	0	0	0	0	0
LA_3551	tRNA 5-methylaminomethyl-2-thiouridine biosynthesis bifunctional protein MnmC	1	0.94	0.94	0.86	0.86	0.85	0.86	0.86	0.86	0.79	0.81	0.76	0.81	0.8	0.81	0.79	0.79	0.72	0.73	0.61	0.62	0.62	0.62	0.61	0.61	0.62	0.62	0.62	0.62	0.62	0.62	0.63	0.63	0.61	0.62	0.62	0.6	0.6	0.6	0.61	0.49	0.47	0.46	0.49	0.47	0.55	0.52	0.46
LA_3559	NifU-related protein	1	0.97	0.97	0.94	0.9	0.91	0.91	0.92	0.92	0.94	0.94	0.94	0.93	0.92	0.92	0.93	0.93	0.91	0.9	0.82	0.82	0.81	0.8	0.82	0.8	0.83	0.82	0.8	0.82	0.82	0.82	0.82	0.82	0.8	0.77	0.77	0.83	0.81	0.79	0.83	0	0.53	0.54	0.56	0	0.5	0.55	0.52
LA_3562	ABC-type transport system involved in Fe-S cluster assembly, permease component	1	0.97	0.97	0.86	0.9	0.9	0.91	0.9	0.91	0.91	0.9	0.91	0.89	0.87	0.88	0.88	0.88	0.84	0.84	0.64	0.63	0.63	0.63	0.64	0.64	0.63	0.63	0.64	0.63	0.63	0.64	0.64	0.65	0.64	0.63	0.63	0.63	0.64	0.63	0.62	0.62	0.63	0.5	0.5	0.51	0.5	0.51	0.49
LA_3564	Protein required for attachment to host cells	1	0.97	0.96	0.94	0.95	0.96	0	0.95	0.89	0.91	0.93	0.92	0.92	0.91	0.91	0.91	0.91	0.88	0.86	0.71	0.71	0.7	0.7	0.71	0.71	0.7	0.71	0.7	0.71	0.71	0.7	0.7	0.7	0.73	0.73	0.73	0.71	0.73	0.71	0.71	0	0	0	0	0	0	0	0
LA_3565	Glycerol kinase	1	0.99	0.97	0.96	0.95	0.95	0.95	0.95	0.96	0.94	0.95	0.96	0.94	0.94	0.94	0.94	0.93	0.94	0.95	0.82	0.81	0.81	0.81	0.81	0.81	0.81	0.81	0.82	0.81	0.81	0.82	0.82	0.82	0.81	0.81	0.81	0.81	0.81	0.8	0.84	0.53	0.53	0.53	0.53	0.53	0.53	0.53	0.53
LA_3571a	Uncharacterized protein	1	1	1	0.92	0.91	0.92	0.92	0.92	0.92	0.95	0.95	0.95	0.87	0.92	0.9	0.92	0.91	0.9	0.92	0.69	0.69	0.71	0.69	0.69	0.69	0.69	0.69	0.69	0.67	0.69	0.71	0.66	0.69	0.68	0.67	0.66	0.66	0.64	0.65	0.76	0	0	0	0	0	0	0	0
LA_3582	Gamma-glutamyl carboxylase-like protein	1	0.97	0.97	0.89	0.9	0.9	0.92	0.89	0.91	0.91	0.92	0.92	0.91	0.89	0.9	0.9	0.9	0.87	0.86	0.72	0.71	0.71	0.7	0.71	0.72	0.71	0.71	0.7	0.7	0.7	0.7	0.69	0.69	0.69	0.62	0.63	0.69	0.68	0.69	0.7	0	0	0	0	0	0.54	0.53	0.55
LA_3586	Uncharacterized protein	1	1	1	0.97	0.99	0.99	0.98	0.99	0.97	0.97	0.98	0.98	0.96	0.95	0.94	0.95	0.92	0.96	0.94	0.73	0.76	0.76	0.76	0.75	0.76	0.75	0.76	0.75	0.75	0.73	0.72	0.79	0.78	0.77	0.77	0.77	0.74	0.75	0.75	0.7	0	0	0	0	0	0	0	0
LA_3603	Sulfatase	1	0.96	0.95	0.85	0.85	0.84	0.84	0.87	0.86	0.81	0.81	0.82	0.8	0.78	0.8	0.79	0.8	0.74	0.76	0.62	0.62	0.62	0.63	0.62	0.62	0.63	0.62	0.63	0.62	0.63	0.63	0.61	0.62	0.61	0.64	0.63	0.62	0.62	0.63	0.63	0.53	0.52	0.54	0.52	0.51	0.53	0.54	0.54
LA_3610	Serine phosphatase RsbU, regulator of sigma subunit	1	0.98	0.96	0.93	0.93	0.93	0.93	0.93	0.95	0.95	0.95	0.94	0.93	0.93	0.93	0.93	0.93	0.93	0.93	0.69	0.69	0.69	0.69	0.69	0.69	0.69	0.69	0.69	0.69	0.69	0.7	0.7	0.7	0.7	0.71	0.71	0.7	0.7	0.7	0.72	0.49	0.49	0.48	0.49	0.5	0.5	0.5	0.51
LA_3613	2-dehydropantoate 2-reductase	1	0.96	0.96	0.89	0.89	0.88	0.89	0.88	0.89	0.89	0.9	0.9	0.9	0.88	0.89	0.89	0.88	0.88	0.87	0.67	0.68	0.67	0.68	0.68	0.67	0.68	0.67	0.67	0.68	0.68	0.7	0.69	0.69	0.72	0.72	0.73	0.72	0.72	0.72	0.72	0	0	0	0	0	0	0	0
LA_3615	OmpA family protein	1	0.96	0.94	0.87	0.87	0.86	0.86	0.86	0.87	0.88	0.89	0.89	0.86	0.86	0.85	0.85	0.85	0.87	0.86	0.74	0.73	0.71	0.74	0.7	0.71	0.71	0.71	0.71	0.69	0.7	0.74	0.74	0.74	0.71	0.71	0.69	0.73	0.73	0.71	0.73	0.56	0.57	0.56	0.56	0.57	0.56	0.56	0.58
LA_3623	Glutamine amidotransferase	1	0.99	0.98	0.93	0.95	0.94	0.94	0.95	0.97	0.94	0.94	0.93	0.9	0.89	0.9	0.89	0.88	0.91	0.63	0.82	0.82	0.82	0.83	0.82	0.82	0.82	0.82	0.82	0.82	0.82	0.81	0.81	0.81	0.81	0	0	0.82	0.82	0.82	0.84	0	0	0	0	0	0	0	0
LA_3628	Anthranilate synthase component 1	1	0.98	0.98	0.95	0.95	0.95	0.95	0.95	0.95	0.95	0.95	0.96	0.96	0.96	0.96	0.96	0.96	0.93	0.94	0.85	0.85	0.85	0.85	0.85	0.85	0.85	0.85	0.85	0.85	0.85	0.85	0.85	0.85	0.86	0.84	0.84	0.85	0.85	0.85	0.86	0.53	0.54	0.53	0.54	0.53	0.53	0.53	0.54
LA_3657	Two-component response regulator	1	0.98	0.98	0.91	0.88	0.87	0	0	0.93	0.94	0.93	0.95	0.91	0.9	0.9	0.89	0.9	0.95	0.94	0.71	0.71	0.71	0.72	0.71	0.72	0.72	0.71	0.72	0.71	0.73	0.71	0.71	0.72	0.73	0.74	0.74	0.73	0.74	0.72	0.75	0.58	0.58	0.59	0.59	0.59	0.58	0.58	0.59
LA_3668	uracil-DNA glycosylase	1	0.99	1	0.94	0.95	0.95	0.96	0.94	0.97	0.98	0.97	0.96	0.97	0.97	0.97	0.97	0.97	0.94	0.94	0.87	0.86	0.87	0.86	0.87	0.87	0.87	0.87	0.86	0.87	0.87	0.87	0.88	0.86	0.87	0.89	0.88	0.89	0.89	0.89	0.91	0	0	0	0	0	0	0	0
LA_3669	Putative lipoprotein	1	0.96	0.94	0.87	0.9	0.91	0.91	0.89	0.88	0.9	0.9	0.92	0.89	0.89	0.89	0.89	0.88	0.89	0.88	0.79	0.84	0.84	0.81	0.84	0.79	0.84	0.81	0.84	0.83	0.84	0.82	0.82	0.84	0.81	0.8	0.8	0.8	0.79	0.82	0.81	0	0	0	0	0	0	0	0
LA_3672	Hydrolase or acyltransferase	1	0.97	0.96	0.86	0.87	0.86	0.88	0.87	0.89	0.85	0.86	0.85	0.85	0.85	0.85	0.85	0.85	0.83	0.83	0.75	0.75	0.75	0.75	0.75	0.75	0.76	0.75	0.75	0.75	0.75	0.77	0.79	0.79	0.74	0.76	0.77	0.76	0.79	0.75	0.76	0	0	0	0	0	0	0	0
LA_3680	Uncharacterized protein	1	0.98	0.93	0.9	0.91	0.92	0.92	0.89	0.88	0.88	0.88	0.88	0.88	0.83	0.87	0.87	0.86	0.85	0.83	0.67	0.67	0.67	0.67	0.67	0.67	0.66	0.67	0.69	0.67	0.66	0.71	0.73	0.71	0.69	0.68	0.68	0.73	0.73	0.74	0.73	0	0	0	0	0	0	0	0
LA_3693	ABC-type dipeptide transport system periplasmic component	1	0.96	0.94	0.88	0.87	0.87	0.87	0.87	0.89	0.87	0.88	0.87	0.87	0.86	0.86	0.86	0.86	0.8	0.8	0.63	0.63	0.63	0.63	0.63	0.63	0.64	0.63	0.64	0.64	0.64	0.64	0.63	0.62	0.64	0.62	0.62	0.65	0.65	0.64	0.63	0.57	0.52	0.56	0.53	0.56	0.56	0.57	0.56
LA_3695	Tetraacyldisaccharide 4'-kinase	1	0.95	0.95	0.89	0.86	0.87	0.87	0.87	0.9	0.89	0.87	0.88	0.85	0.85	0.85	0.86	0.85	0.84	0.83	0.68	0.68	0.67	0.67	0.67	0.68	0.68	0.66	0.67	0.68	0.69	0.65	0.66	0.64	0.64	0.65	0.62	0.64	0.65	0.64	0.62	0.5	0.52	0.5	0.52	0.5	0.53	0.53	0.53
LA_3744	Uncharacterized protein	1	0.98	0.98	0.97	0.97	0.97	0.99	0.97	0.98	0.94	0.96	0.96	0.96	0.94	0.95	0.95	0.94	0.95	0.94	0.78	0.8	0.78	0.78	0.81	0.79	0.79	0.78	0.78	0.78	0.78	0.77	0.77	0.77	0.79	0.75	0.75	0.76	0.77	0.76	0.78	0.6	0.6	0.59	0.59	0.59	0.59	0.59	0.59
LA_3749	Uncharacterized protein	1	0.95	0.95	0.89	0.89	0.91	0.89	0.89	0.9	0.88	0.89	0.89	0.86	0.86	0.87	0.85	0.86	0.84	0.83	0.67	0.66	0.67	0.67	0.65	0.65	0.67	0.67	0.66	0.67	0.67	0.67	0.69	0.68	0.7	0.66	0.68	0.7	0.71	0.7	0.7	0.58	0.57	0.59	0.58	0.59	0.6	0	0.59
LA_3778	LigB-like protein	1	0.96	0.86	0.78	0.78	0.77	0.78	0.78	0.66	0.78	0.78	0.78	0.77	0.75	0	0	0.76	0.75	0.74	0.64	0.65	0.65	0.65	0.64	0.64	0.64	0.65	0.64	0.65	0.65	0.64	0.64	0.64	0.65	0	0	0.65	0.65	0.65	0.64	0	0	0	0	0	0	0.47	0
LA_3789	Uncharacterized protein	1	0.97	0.98	0.95	0.94	0.94	0.95	0.95	0.94	0.93	0.92	0.92	0.92	0.92	0.9	0.92	0.92	0.91	0.91	0.79	0.79	0.78	0.79	0.78	0.78	0.79	0.79	0.78	0.79	0.79	0.78	0.81	0.8	0.78	0.77	0.77	0.79	0.78	0.77	0.78	0.58	0.59	0.57	0.57	0.58	0.57	0.58	0.58
LA_3797	Uncharacterized protein	1	0.95	0.95	0.85	0.83	0.83	0.83	0.83	0.85	0.85	0.83	0.85	0.81	0.83	0.8	0.83	0.79	0.78	0.78	0.67	0.68	0.67	0.66	0.66	0.66	0.66	0.68	0.66	0.68	0.69	0.69	0.67	0.67	0.68	0.69	0.69	0.66	0.68	0.66	0.67	0.53	0.53	0.53	0.57	0.53	0.54	0.55	0.52
LA_3809	Uncharacterized protein	1	0.97	0.98	0.93	0.92	0.92	0.93	0.93	0.94	0.92	0.92	0.92	0.91	0.9	0.9	0.89	0.9	0.89	0.89	0.65	0.66	0.66	0.66	0.65	0.65	0.66	0.66	0.66	0.65	0.66	0.65	0.65	0.66	0.68	0.67	0.67	0.66	0.66	0.66	0.67	0	0	0	0	0	0	0	0
LA_3811	Polyamine aminopropyltransferase 1	1	0.97	0.97	0.96	0.96	0.96	0.96	0.96	0.96	0.96	0.96	0.96	0.96	0.96	0.96	0.96	0.95	0.92	0.94	0.85	0.85	0.85	0.85	0.85	0.85	0.84	0.85	0.85	0.85	0.85	0.84	0.85	0.85	0.85	0.85	0.85	0.86	0.86	0.86	0.84	0.56	0.56	0.56	0.56	0.56	0.56	0.56	0.53
LA_3825	Transcriptional regulator	1	0.97	0.96	0.93	0.92	0.93	0.94	0.94	0.91	0.9	0.89	0.83	0.89	0.88	0.86	0.87	0.88	0.83	0.84	0.63	0.63	0.63	0.63	0.62	0.62	0.62	0.63	0.63	0.63	0.63	0.62	0.63	0.63	0.61	0.64	0.63	0.64	0.65	0.64	0.63	0.51	0.51	0.52	0.51	0.53	0.52	0.53	0.51
LA_3833	Uncharacterized protein	1	0.97	0.97	0.9	0.94	0.94	0.94	0.94	0.95	0.94	0.94	0.93	0.95	0.94	0.94	0.95	0.94	0.94	0.94	0.77	0.78	0.77	0.76	0.77	0.77	0.78	0.77	0.77	0.77	0.77	0.77	0.76	0.76	0.78	0.78	0.78	0.78	0.77	0.77	0	0.52	0.52	0.51	0.53	0.51	0.52	0.52	0.54
LA_3839	Phospholipid binding protein	1	0.98	0.97	0.92	0.93	0.94	0.94	0.94	0.95	0.93	0.91	0.91	0.91	0.91	0.91	0.91	0.91	0.9	0	0.69	0.69	0.7	0.69	0.69	0.69	0.69	0.69	0.69	0.69	0.7	0.72	0.72	0.71	0.72	0.81	0.74	0.78	0.74	0.78	0.68	0	0	0	0	0	0	0	0
LA_3845	AcrR family transcriptional regulator	1	0.99	0.98	0.95	0.95	0.94	0.95	0.95	0.94	0.94	0.92	0.93	0.89	0.91	0.91	0.89	0.91	0.61	0.62	0.68	0.68	0.68	0.68	0.68	0.68	0.68	0.68	0.68	0.68	0.68	0.67	0.67	0.67	0.66	0.67	0.67	0.68	0.67	0.68	0.51	0	0	0	0	0	0	0	0.57
LA_3854	Uncharacterized protein	1	1	1	0.99	0.99	0.99	0.98	0.98	0.99	0.97	0.97	0.97	0.97	0.97	0.96	0.97	0.97	0.94	0.96	0.93	0.93	0.93	0.93	0.93	0.93	0.93	0.93	0.93	0.94	0.94	0.94	0.95	0.95	0.94	0.91	0.91	0.92	0.91	0.91	0.93	0	0	0	0	0	0	0	0
LA_3855	Pirin-like protein	1	0.98	0.98	0.93	0.94	0.94	0.94	0.94	0.95	0.92	0.94	0.92	0.95	0.94	0.94	0.93	0.94	0.91	0.92	0.74	0.74	0.73	0.74	0.74	0.74	0.74	0.74	0.74	0.74	0.73	0.74	0.75	0.75	0.75	0.73	0.74	0.73	0.72	0.72	0.72	0.48	0.5	0.51	0.51	0.49	0.5	0.5	0.52
LA_3861	Uncharacterized protein	1	0.99	0.99	0.95	0.95	0.95	0.97	0.99	0.95	0.96	0.97	0.96	0.95	0.95	0.96	0.96	0.96	0.94	0.94	0.88	0.88	0.88	0.87	0.88	0.88	0.88	0.88	0.88	0.88	0.88	0.87	0.87	0.87	0.85	0.88	0.87	0.88	0.89	0.88	0.89	0.5	0.51	0.53	0.52	0.5	0.51	0.51	0.5
LA_3868	Histidine kinase sensor protein	1	0.98	0.98	0.9	0.89	0.84	0.9	0.9	0.92	0.92	0.91	0.91	0.91	0.92	0.91	0.92	0.91	0.9	0.9	0.75	0.74	0.75	0.75	0.75	0.75	0.75	0.74	0.74	0.75	0.75	0.75	0.77	0.77	0.73	0.73	0.73	0.73	0.73	0.73	0.74	0	0	0	0	0	0	0	0
LA_3869	Response regulator containing a signal receiver domain and a DNA-binding domain	1	1	0.99	0.96	0.98	0.97	0.98	0.98	0.98	0.98	0.97	0.97	0.98	0.98	0.99	0.98	0.98	0.96	0.96	0.86	0.86	0.86	0.86	0.86	0.86	0.86	0.86	0.86	0.86	0.86	0.86	0.85	0.86	0.86	0.86	0.86	0.86	0.86	0.86	0.84	0.53	0.53	0.53	0.53	0.53	0.53	0.53	0.53
LA_3883	uracil-DNA glycosylase	1	0.99	0.95	0.94	0.96	0.96	0.96	0.95	0.93	0.93	0.92	0.92	0.88	0.88	0.89	0.88	0.88	0.9	0.89	0.85	0.84	0.84	0.84	0.84	0.84	0.84	0.84	0.84	0.83	0.85	0.84	0.85	0.86	0.84	0.84	0.84	0.86	0.86	0.85	0.86	0	0	0	0	0	0	0	0
LA_3903	Metallo-beta-lactamase superfamily hydrolase	1	0.99	0.97	0.9	0.9	0.9	0.91	0.9	0.9	0.85	0.87	0.88	0.88	0.84	0.87	0.85	0.87	0.79	0	0.81	0.79	0.81	0.8	0.81	0.81	0.82	0.81	0.8	0.81	0.81	0.79	0.8	0.81	0.81	0.76	0.76	0.81	0.79	0.81	0.77	0	0	0	0	0	0	0	0
LA_3912	Uncharacterized protein	1	1	1	0.97	0.97	0.96	0.97	0.96	0.94	0.96	0.95	0.95	0.94	0.93	0.93	0.93	0.93	0.93	0.93	0.74	0.77	0.76	0.76	0.76	0.75	0.76	0.77	0.77	0.75	0.76	0.75	0.72	0.73	0.76	0.73	0.75	0.78	0.76	0.77	0.74	0.53	0.53	0.53	0.53	0.53	0.55	0.54	0.5
LA_3916	Uncharacterized protein	1	1	0.99	0.95	0.95	0.93	0.95	0.96	0.97	0.94	0.95	0.94	0.92	0.93	0.92	0.92	0.92	0.92	0.93	0.72	0.73	0.72	0.71	0.72	0.73	0.72	0.72	0.72	0.72	0.72	0.72	0.71	0.71	0.7	0.7	0.69	0.69	0.68	0.7	0.69	0	0	0	0	0	0	0	0
LA_3924	NAD(P)H steroid dehydrogenase	1	0.96	0.96	0.93	0.93	0.92	0.93	0.94	0.94	0.93	0.94	0.93	0.89	0.91	0.89	0.91	0.91	0.88	0.85	0.72	0.72	0.73	0.73	0.73	0.73	0.73	0.73	0.73	0.72	0.72	0.73	0.74	0.75	0.75	0.75	0.75	0.78	0.76	0.76	0.74	0	0	0	0	0	0	0	0
LA_3927	TolC family protein	1	0.95	0.89	0.91	0.93	0.9	0.92	0.93	0.95	0.87	0.94	0.93	0.93	0.9	0.86	0.91	0.92	0.94	0.93	0.6	0.63	0.6	0.61	0.6	0.6	0.62	0.61	0.6	0.62	0.64	0.61	0.61	0.61	0.61	0.63	0.62	0.58	0.58	0.58	0.64	0	0	0	0	0	0	0	0.6
LA_3930	UDP-N-acetylenolpyruvoylglucosamine reductase	1	0.98	0.96	0.94	0.93	0.92	0.93	0.93	0.93	0.93	0.91	0.92	0.92	0.89	0.91	0.91	0.91	0.89	0.88	0.84	0.83	0.83	0.82	0.83	0.83	0.79	0.83	0.83	0.83	0.83	0.83	0.81	0.82	0.81	0.8	0.8	0.81	0.81	0.8	0.79	0.41	0.41	0.4	0.41	0.39	0.41	0.4	0.39
LA_3938	Uncharacterized protein	1	0.97	0.97	0.92	0.93	0.93	0.93	0.94	0.94	0.92	0.93	0.93	0.91	0.91	0.91	0.91	0.91	0.91	0.9	0.67	0.67	0.67	0.67	0.67	0.67	0.67	0.67	0.67	0.67	0.67	0.67	0.67	0.66	0.67	0.67	0.67	0.67	0.68	0.67	0.65	0.49	0.49	0.5	0.49	0.49	0.49	0.5	0.5
LA_3943	Uncharacterized protein	1	0.99	0.99	0.97	0.97	0.96	0.97	0.97	0.96	0.98	0.98	0.97	0.92	0.92	0.93	0.94	0.93	0.95	0.95	0.86	0.87	0.86	0.87	0.86	0.86	0.86	0.87	0.87	0.87	0.86	0.86	0.84	0.84	0.85	0.88	0.88	0.88	0.88	0.88	0.86	0.53	0.53	0.52	0.52	0.52	0.52	0.52	0.5
LA_3946	Putative lipoprotein	1	0.95	0.96	0.84	0.83	0.85	0	0	0.9	0.87	0.86	0.86	0.86	0.85	0.85	0.84	0.86	0.84	0.87	0.76	0.78	0.78	0.78	0.78	0.78	0.78	0.75	0.76	0.76	0.76	0.77	0.78	0.75	0.76	0.72	0.73	0.73	0.76	0.75	0.74	0	0	0.58	0.6	0.59	0	0	0
LA_3957	3-deoxy-D-arabino-heptulosonate 7-phosphate (DAHP) synthase	1	0.99	0.98	0.98	0.98	0.98	0.98	0.98	0.98	0.98	0.97	0.98	0.97	0.97	0.97	0.97	0.97	0.98	0.97	0.94	0.94	0.94	0.94	0.94	0.94	0.94	0.94	0.94	0.94	0.94	0.94	0.94	0.94	0.95	0.95	0.95	0.95	0.95	0.95	0.95	0	0	0	0	0	0	0	0
LA_3970	Uncharacterized protein	1	0.96	0.93	0.82	0.84	0.83	0.85	0.91	0.85	0.85	0.85	0.84	0.85	0.84	0.84	0.81	0.84	0.86	0.84	0.59	0.6	0.6	0.6	0.6	0.61	0.62	0.61	0.6	0.61	0.6	0.6	0.64	0.62	0.65	0.58	0.62	0.64	0.65	0.65	0.59	0.52	0.5	0.5	0.51	0.49	0.52	0.5	0.5
LA_3980	Glycerophosphodiester phosphodiesterase	1	0.96	0.96	0.91	0.9	0.88	0.9	0.9	0.9	0.88	0.89	0.87	0.84	0.85	0.85	0.85	0.85	0.84	0.82	0.61	0.62	0.63	0.62	0.62	0.62	0.63	0.62	0.62	0.62	0.61	0.61	0.62	0.63	0.61	0.6	0.59	0.63	0.63	0.61	0.63	0.53	0.53	0.51	0.53	0.53	0.52	0.53	0.53
LA_3993	Uncharacterized protein	1	0.98	0.96	0.89	0.89	0.89	0.88	0.88	0.9	0.89	0.89	0.89	0.87	0.87	0.88	0.87	0.87	0.84	0.84	0.73	0.74	0.74	0.74	0.75	0.74	0.75	0.74	0.74	0.75	0.74	0.73	0.74	0.74	0.77	0.75	0.75	0.76	0.76	0.76	0.76	0.58	0.57	0.56	0.57	0.56	0.56	0.56	0.57
LA_4009	Cholesterol oxidase precursor	1	0.98	0.98	0.94	0.95	0.95	0.95	0.95	0.95	0.94	0.94	0.94	0.92	0.91	0.91	0.91	0.91	0.91	0.92	0.8	0.8	0.8	0.8	0.8	0.8	0.8	0.79	0.8	0.8	0.8	0.81	0.81	0.81	0.8	0.85	0.85	0.84	0.83	0.81	0	0.45	0.45	0.45	0.45	0.45	0.45	0.45	0.45
LA_4017	Penicillin-binding protein	1	0.97	0.97	0.9	0.92	0.91	0.93	0.92	0.92	0.91	0.92	0.92	0.9	0.9	0.91	0.91	0.9	0.89	0.87	0.79	0.8	0.8	0.8	0.8	0.8	0.79	0.8	0.78	0.8	0.79	0.78	0.79	0.8	0.79	0.76	0.77	0.77	0.8	0.78	0.77	0.52	0.55	0.51	0.51	0.52	0.51	0.5	0.5
LA_4040	Inorganic pyrophosphatase	1	0.99	0.99	0.98	0.98	0.98	0.98	0.98	0.97	0.98	0.97	0.98	0.96	0.96	0.97	0.96	0	0.96	0.96	0.75	0.74	0.74	0.75	0.75	0.75	0.75	0.75	0.74	0.75	0.75	0.75	0.74	0.73	0.74	0	0	0.75	0	0	0.74	0.49	0.49	0.48	0.48	0.48	0.48	0.48	0.49
LA_4052	Short-chain dehydrogenase	1	0.98	0.98	0.97	0.96	0.95	0.96	0.95	0.55	0.96	0.96	0.96	0.93	0.92	0.92	0.92	0.55	0.92	0.9	0.75	0.79	0.79	0.79	0.77	0.77	0.78	0.79	0.78	0.78	0.76	0.78	0.81	0.8	0.82	0.79	0.79	0.8	0.8	0.8	0.8	0.55	0.57	0.55	0.56	0.55	0.56	0.55	0.54
LA_4053	Uncharacterized protein	1	0.98	0.98	0.97	0.98	0.98	0.96	0.96	0.97	0.97	0.96	0.96	0.95	0.95	0.95	0.95	0	0.95	0.95	0.85	0.85	0.85	0.85	0.86	0.86	0.85	0.86	0.85	0.85	0.85	0.86	0.83	0.84	0.86	0.84	0.84	0.83	0.83	0.83	0	0	0	0	0	0	0	0	0
LA_4056	Ankyrin repeat-containing protein	1	0.97	0.97	0.91	0.91	0.92	0.92	0.92	0.92	0.89	0.92	0.92	0.86	0.86	0.87	0.87	0.48	0.86	0.87	0.7	0.7	0.7	0.7	0.7	0.7	0.7	0.7	0.7	0.69	0.69	0.68	0.68	0.68	0.69	0.7	0.7	0.68	0.69	0.69	0.69	0.45	0.5	0.44	0.44	0.46	0.45	0.45	0.49
LA_4059	Uncharacterized protein	1	0.97	0.96	0.88	0.88	0.88	0.89	0.89	0.93	0.87	0.88	0.89	0.85	0.84	0.85	0.84	0	0.83	0.83	0.63	0.63	0.62	0.64	0.62	0.65	0.63	0.63	0.62	0.62	0.63	0.63	0.61	0.62	0.62	0.65	0.64	0.63	0.64	0.64	0.63	0	0	0	0	0	0	0	0
LA_4068	Uncharacterized protein	1	0.96	0.97	0.92	0.92	0.92	0.93	0.92	0.94	0.92	0.94	0.95	0.94	0.93	0.94	0.92	0	0.9	0.88	0.73	0.76	0.76	0.77	0.76	0.77	0.77	0.77	0.73	0.78	0.77	0.77	0.78	0.77	0.76	0.77	0.78	0.78	0.78	0.77	0.81	0.5	0.51	0.47	0.47	0.49	0.5	0.49	0.49
LA_4083	Hypothetical lipoprotein	1	0.96	0.96	0.9	0.88	0.85	0.84	0.86	0.98	0.85	0.81	0.81	0.89	0.87	0.88	0.89	0	0.82	0.86	0.58	0.61	0.6	0.65	0.65	0.65	0.64	0.65	0.65	0.61	0.59	0.62	0.7	0.63	0.65	0.62	0.64	0.63	0.64	0.62	0.67	0	0	0	0	0	0	0	0
LA_4084	Hypothetical lipoprotein	1	0.96	0.95	0.87	0.86	0.85	0.84	0.86	0.84	0.85	0.85	0.86	0.87	0.86	0.84	0.86	0	0.85	0.82	0.64	0.62	0.63	0.64	0.62	0.62	0.63	0.62	0.61	0.64	0.64	0.62	0.63	0.63	0.66	0.68	0.68	0.68	0.69	0.68	0.67	0.51	0.5	0.51	0.51	0.51	0	0.54	0.54
LA_4087	Putative lipoprotein	1	0.95	0.92	0.89	0.9	0.9	0.9	0.9	0.88	0.85	0.84	0.84	0.79	0.79	0.81	0.78	0.56	0.79	0.77	0.66	0.64	0.65	0.64	0.65	0.66	0.67	0.65	0.64	0.66	0.65	0.63	0.62	0.64	0.6	0.61	0.61	0.63	0.63	0.63	0.66	0.53	0.54	0.52	0.54	0.55	0.55	0.54	0.54
LA_4088	Uncharacterized protein	1	0.96	0.98	0.89	0.88	0.9	0.89	0.9	0.89	0.92	0.91	0.9	0.87	0.89	0.89	0.88	0	0.86	0.86	0.6	0.6	0.61	0.61	0.62	0.61	0.61	0.61	0.61	0.61	0.61	0.6	0.61	0.62	0.61	0.58	0.58	0.6	0.61	0.62	0.61	0.58	0.58	0.59	0.59	0.59	0.58	0.58	0.58
LA_4096	Uncharacterized protein	1	1	1	0.94	0.92	0.91	0.91	0.91	0.94	0.94	0.92	0.94	0.89	0.89	0.89	0.89	0	0.85	0.85	0.78	0.75	0.78	0.75	0.75	0.75	0.77	0.76	0.78	0.73	0.73	0.75	0.75	0.75	0.74	0.75	0.73	0.79	0.79	0.82	0.77	0	0	0	0	0	0	0	0
LA_4099	Uncharacterized protein	1	0.97	0.99	0.82	0.84	0.83	0.82	0.82	0.84	0.87	0.88	0.88	0.93	0.89	0.81	0.9	0	0.96	0.86	0.69	0.68	0.68	0.69	0.68	0.68	0.68	0.69	0.69	0.67	0.68	0.67	0.69	0.69	0.69	0.69	0.69	0.71	0.72	0.73	0.73	0	0	0	0	0	0	0	0
LA_4106	Uncharacterized protein	1	0.98	0.98	0.95	0.94	0.94	0.95	0.94	0.94	0.94	0.95	0.94	0.93	0.93	0.93	0.94	0	0.93	0.93	0.74	0.74	0.74	0.75	0.74	0.74	0.75	0.74	0.73	0.74	0.75	0.76	0.75	0.76	0.75	0.74	0.75	0.74	0.74	0.74	0.75	0.58	0.58	0.58	0.58	0.58	0.58	0.58	0.59
LA_4108	Uncharacterized protein	1	0.98	0.96	0.91	0.91	0.89	0.91	0.91	0.86	0.9	0.89	0.9	0.87	0.87	0.88	0.88	0	0.86	0.87	0.77	0.78	0.75	0.74	0.78	0.78	0.78	0.76	0.79	0.77	0.73	0.81	0.75	0.8	0.75	0.75	0.74	0.76	0.78	0.78	0.75	0	0	0	0	0	0	0	0
LA_4123	Uncharacterized protein	1	0.98	0.98	0.89	0.9	0.87	0.9	0.9	0.92	0.92	0.91	0.91	0.91	0.92	0.92	0.92	0	0.9	0.9	0.7	0.69	0.69	0.71	0.7	0.7	0.71	0.7	0.7	0.7	0.69	0.7	0.71	0.71	0.69	0.69	0.69	0.7	0.7	0.7	0.68	0	0	0	0	0	0	0	0
LA_4152	Uncharacterized protein	1	0.96	0.95	0.89	0.89	0.87	0.88	0.89	0.91	0.9	0.89	0.9	0.87	0.87	0.88	0.89	0.88	0.87	0.87	0.66	0.68	0.68	0.68	0.68	0.68	0.69	0.67	0.68	0.68	0.69	0.68	0.67	0.69	0.66	0.66	0.66	0.64	0.63	0.63	0.63	0.53	0.52	0.51	0.51	0.51	0.51	0.5	0.5
LA_4160	DUF2779 domain-containing protein	1	0.96	0.96	0.89	0.88	0.89	0.88	0.84	0.9	0.89	0.89	0.89	0.88	0.88	0.88	0.89	0.87	0.86	0.86	0.68	0.68	0.69	0.68	0.68	0.7	0.69	0.68	0.69	0.69	0.69	0.7	0.7	0.71	0.68	0.73	0.72	0.73	0.73	0.72	0.69	0.52	0.5	0.52	0.53	0.56	0.52	0.52	0.51
LA_4170	Uncharacterized protein	1	0.98	1	0.96	0.95	0.98	0.96	0.98	0.98	0.98	0.98	0.98	0.98	0.96	0.98	0.98	0.98	0.96	0.95	0.73	0.75	0.73	0.73	0.73	0.73	0.73	0.73	0.73	0.72	0.73	0.73	0.73	0.72	0.73	0.78	0.76	0.75	0.73	0.78	0.86	0	0	0	0	0	0	0	0
LA_4179	Uncharacterized protein	1	0.97	1	0.94	0.94	0.94	0.93	0.94	0.97	0.89	0.96	0.93	0.96	0.94	0.92	0.93	0.93	0.91	0.92	0.75	0.75	0.76	0.78	0.77	0.76	0.77	0.77	0.77	0.77	0.77	0.78	0.79	0.79	0.79	0.79	0.79	0.78	0.77	0.78	0.85	0	0	0	0	0	0	0	0
LA_4180	Putative aminotransferase	1	0.96	0.95	0.89	0.89	0.89	0.88	0.88	0.91	0.89	0.86	0.85	0.84	0.83	0.82	0.83	0.82	0.79	0.79	0.66	0.65	0.67	0.65	0.65	0.66	0.65	0.65	0.65	0.67	0.67	0.65	0.63	0.65	0.65	0.62	0.63	0.64	0.61	0.63	0.63	0.54	0.54	0.54	0.53	0.53	0.53	0.52	0.55
LA_4200	L-amino acid oxidase	1	0.98	0.98	0.94	0.93	0.94	0.94	0.95	0.95	0.93	0.94	0.95	0.93	0.93	0.93	0.93	0.92	0.93	0.93	0.77	0.76	0.76	0.76	0.76	0.76	0.76	0.76	0.76	0.77	0.76	0.76	0.76	0.76	0.77	0.77	0.78	0.77	0.77	0.76	0.76	0.53	0.53	0.52	0.52	0.53	0.53	0.53	0.55
LA_4205	Adenosylcobinamide-GDP ribazoletransferase	1	0.97	0.96	0.84	0.69	0.86	0.88	0.89	0.93	0.91	0.91	0.92	0.88	0.88	0.87	0.87	0.88	0.83	0.82	0.63	0.63	0.63	0.63	0.64	0.64	0.63	0.64	0.64	0.62	0.63	0.64	0.64	0.66	0.62	0.58	0.6	0.67	0.65	0.65	0	0.49	0.5	0.47	0.48	0.5	0.49	0.48	0.49
LA_4207	VWFA domain-containing protein	1	0.92	0.92	0	0.85	0.86	0.85	0.84	0.83	0.86	0.8	0.84	0.84	0.84	0.84	0.83	0.82	0.79	0.78	0.65	0.65	0.65	0.64	0.66	0.65	0.64	0.65	0.66	0.67	0.67	0.64	0.68	0.65	0.66	0.64	0.62	0.65	0.67	0.65	0.6	0.5	0.5	0.49	0.51	0.5	0.5	0.51	0.52
LA_4208	Uncharacterized protein	1	0.95	0.88	0.88	0.9	0.89	0.91	0.9	0.9	0.88	0.9	0.91	0.89	0.89	0.87	0.89	0.84	0.88	0.88	0.61	0.6	0.6	0.61	0.61	0.6	0.6	0.61	0.61	0.61	0.61	0.61	0.62	0.62	0.6	0.62	0.62	0.63	0.63	0.63	0.63	0	0	0	0	0	0	0	0
LA_4209	Uncharacterized protein	1	0.92	0.94	0.87	0.87	0.86	0.89	0.89	0.88	0.86	0.85	0.87	0.87	0.85	0.85	0.85	0.87	0.84	0.82	0.64	0.64	0.63	0.63	0.63	0.63	0.63	0.63	0.63	0.63	0.63	0.64	0.64	0.64	0.62	0.63	0.63	0.64	0.63	0.64	0.64	0	0	0	0	0	0	0	0
LA_4216	Ferredoxin-like sulfite reductase	1	0.99	0.99	0.97	0.97	0.97	0.97	0.97	0.96	0.96	0.96	0.97	0.95	0.95	0.95	0.95	0.95	0.93	0.94	0.85	0.85	0.86	0.86	0.86	0.85	0.85	0.85	0.85	0.86	0.85	0.86	0.85	0.86	0.85	0.84	0.85	0.85	0.83	0.86	0.85	0.56	0.57	0.57	0.57	0.57	0.57	0.57	0.57
LA_4232	Uncharacterized protein	1	0.97	0.97	0.88	0.87	0.87	0.89	0.88	0.89	0.88	0.88	0.88	0.86	0.85	0.85	0.85	0.86	0.84	0.85	0.67	0.67	0.67	0.66	0.67	0.67	0.67	0.67	0.67	0.67	0.67	0.66	0.67	0.66	0.66	0.68	0.67	0.67	0.67	0.68	0.67	0.46	0.46	0.46	0.46	0.45	0.46	0.45	0.46
LA_4246	Alkaline phosphatase	1	0.96	0.95	0.9	0.89	0.9	0.89	0.9	0.89	0.85	0.85	0.87	0.86	0.86	0.86	0.84	0.86	0.84	0.84	0.74	0.74	0.74	0.74	0.74	0.74	0.75	0.73	0.74	0.74	0.74	0.72	0.73	0.75	0.72	0.75	0.76	0.75	0.72	0.75	0.74	0.42	0.4	0.45	0.42	0.45	0.42	0.41	0.4
LA_4247	Hydrolase	1	0.96	0.97	0.89	0.92	0.91	0.91	0.91	0.9	0.86	0.87	0.88	0.88	0.85	0.85	0.83	0.81	0.79	0.78	0.65	0.66	0.64	0.65	0.63	0.64	0.64	0.64	0.63	0.64	0.62	0.66	0.67	0.67	0.63	0.66	0.65	0.65	0.65	0.64	0.64	0	0	0	0	0	0	0	0.45
LA_4249	Methyl-accepting chemotaxis protein	1	0.98	0.98	0.91	0.92	0.91	0.92	0.92	0.94	0.89	0.91	0.91	0.86	0.87	0.86	0.87	0.87	0.87	0.86	0.64	0.64	0.64	0.64	0.64	0.64	0.64	0.64	0.64	0.64	0.64	0.64	0.61	0.62	0.63	0.63	0.63	0.53	0.53	0.53	0.62	0.59	0.58	0.58	0.57	0.57	0.56	0.56	0.57
LA_4256	Mannosyltransferase	1	0.93	0.91	0.85	0.85	0.83	0.85	0.81	0.86	0.8	0.82	0.82	0.82	0.8	0.82	0.82	0.81	0.77	0.79	0.64	0.65	0.65	0.64	0.65	0.65	0.65	0.65	0.65	0.65	0.65	0.65	0.65	0.66	0.64	0.63	0.63	0.66	0.65	0.65	0.64	0.56	0.56	0.58	0.57	0.59	0.59	0.59	0.58
LA_4262	Putative lipoprotein	1	0.97	0.97	0.85	0.86	0.91	0.88	0.85	0.93	0.94	0.94	0.94	0.93	0.93	0.91	0.93	0.93	0.9	0.88	0.76	0.74	0.76	0.74	0.76	0.76	0.74	0.74	0.74	0.74	0.74	0.76	0.8	0.8	0.79	0.79	0.8	0.8	0.8	0.8	0.79	0.52	0.52	0.52	0.51	0.51	0.53	0.52	0.51
LA_4273	Formate hydrogenase subunit B	1	0.99	0.99	0.94	0.95	0.95	0.95	0.95	0.85	0.95	0.95	0.95	0.85	0.85	0.94	0.85	0.93	0.94	0.93	0.77	0.77	0.77	0.78	0.78	0.78	0.77	0.78	0.78	0.77	0.77	0.77	0.77	0.8	0.77	0.75	0.75	0.76	0.76	0.76	0.59	0.58	0.58	0.59	0.59	0.58	0.58	0.58	0.58
LA_4286	Uncharacterized protein	1	0.97	0.95	0.92	0.92	0.91	0.92	0.92	0.93	0.92	0.92	0.91	0.88	0.9	0.88	0.89	0.88	0.87	0.86	0.76	0.77	0.76	0.76	0.76	0.77	0.76	0.77	0.76	0.76	0.77	0.78	0.77	0.78	0.77	0.77	0.78	0.78	0.77	0.77	0.78	0	0	0	0	0	0	0	0
LA_4287	ABC transporter ATP-binding protein	1	0.98	0.98	0.95	0.98	0.94	0.9	0.95	0.95	0.9	0.92	0.92	0.92	0.9	0.89	0.92	0.89	0.96	0.96	0.83	0.83	0.83	0.83	0.83	0.83	0.83	0.83	0.83	0.83	0.84	0.85	0.88	0.86	0.88	0.86	0.88	0.84	0.83	0.83	0.86	0.57	0.57	0.57	0.57	0.56	0.54	0.54	0.55
LA_4288	ATP-binding protein of an ABC transporter complex	1	0.98	0.98	0.89	0.9	0.9	0.91	0.9	0.93	0.9	0.92	0.92	0.89	0.9	0.89	0.91	0.89	0.87	0.86	0.79	0.79	0.79	0.79	0.79	0.79	0.79	0.79	0.79	0.79	0.78	0.79	0.78	0.78	0.81	0.78	0.77	0.81	0.81	0.81	0.79	0.59	0.58	0.59	0.59	0.57	0.58	0.58	0.58
LA_4289	ABC-type multidrug transport system, permease component	1	0.96	0.95	0.88	0.88	0.88	0.88	0.89	0.9	0.88	0.87	0.9	0.87	0.86	0.87	0.87	0.87	0.84	0.83	0.73	0.72	0.73	0.73	0.73	0.72	0.72	0.72	0.72	0.73	0.73	0.73	0.73	0.73	0.75	0.74	0.72	0.73	0.73	0.72	0.72	0	0	0	0	0	0	0	0
LA_4293	Uncharacterized protein	1	0.97	0.95	0.87	0.88	0.87	0.88	0.88	0.88	0.89	0.9	0.9	0.83	0.84	0.84	0.84	0.85	0.84	0.83	0.66	0.64	0.63	0.65	0.65	0.65	0.64	0.65	0.65	0.65	0.65	0.65	0.64	0.63	0.63	0.63	0.64	0.63	0.64	0.63	0.66	0	0	0	0	0	0.47	0	0
LA_4314	Uncharacterized protein	1	0.95	0.89	0.85	0.85	0.84	0.83	0.84	0.86	0.82	0.85	0.85	0.81	0.8	0.83	0.83	0.83	0.74	0.77	0.65	0.66	0.66	0.66	0.65	0.67	0.65	0.66	0.66	0.66	0.66	0.62	0.64	0.64	0.62	0.62	0.65	0.61	0.63	0.62	0.65	0.56	0.56	0.56	0.56	0.57	0.56	0.56	0.56
LA_4315	Uncharacterized protein	1	0.97	0.96	0.91	0.93	0.93	0.93	0.93	0.91	0.92	0.93	0.92	0.89	0.89	0.88	0.89	0.88	0.89	0.87	0.67	0.68	0.67	0.68	0.68	0.67	0.68	0.68	0.68	0.66	0.67	0.66	0.67	0.68	0.65	0.69	0.69	0.67	0.68	0.68	0.64	0.55	0.56	0.58	0.57	0.56	0.55	0.55	0.56
LA_4318	Uncharacterized protein	1	0.96	0.96	0.9	0.92	0.94	0.93	0.92	0.92	0.91	0.94	0.94	0.94	0.9	0.94	0.93	0.93	0.93	0.93	0.86	0.86	0.86	0.86	0.86	0.86	0.86	0.86	0.85	0.86	0.86	0.81	0.83	0.82	0.85	0.84	0.83	0.83	0.82	0.83	0.85	0	0	0	0	0	0	0	0
LA_4319	Hypothetical lipoprotein	1	0.96	0.96	0.93	0.93	0.93	0.92	0.93	0.92	0.93	0.91	0.91	0.94	0.93	0.94	0.92	0.93	0.89	0.93	0.76	0.75	0.73	0.73	0.74	0.74	0.74	0.74	0.73	0.74	0.74	0.77	0.74	0.79	0.77	0.78	0.8	0.79	0.8	0.77	0.75	0	0	0	0	0	0	0	0
LB_008	Haloacid dehalogenase-like protein	1	0.97	0.96	0.93	0.93	0.93	0.93	0.94	0.93	0.93	0.94	0.93	0.91	0.91	0.91	0.91	0.91	0.88	0.88	0.73	0.73	0.73	0.72	0.73	0.73	0.74	0.73	0.74	0.73	0.73	0.73	0.74	0.73	0.7	0.72	0.71	0.7	0.69	0.7	0.72	0	0	0	0	0	0	0	0
LB_020	Protoporphyrinogen oxidase	1	0.96	0.92	0.87	0.88	0.89	0.87	0.76	0.89	0.85	0.85	0.85	0.86	0.86	0.84	0.86	0.85	0.81	0.8	0.69	0.69	0.69	0.69	0.68	0.68	0.69	0.69	0.68	0.68	0.68	0.67	0.67	0.67	0.67	0.68	0.68	0.68	0.68	0.68	0.66	0.52	0.53	0.51	0.51	0.51	0.51	0.5	0.53
LB_034	Short-chain dehydrogenase	1	0.98	0.98	0.95	0.95	0.94	0.94	0.95	0.95	0.94	0.94	0.94	0.93	0.92	0.92	0.92	0.93	0.91	0.9	0.84	0.83	0.84	0.84	0.84	0.84	0.85	0.83	0.84	0.84	0.83	0.84	0.81	0.81	0.82	0.83	0.83	0.83	0.83	0.83	0.82	0.54	0.52	0.53	0.53	0.53	0.53	0.53	0.53
LB_047	Conserved hypothetical lipoprotein	1	0.97	0.98	0.95	0.94	0.93	0.95	0.95	0.94	0.96	0.94	0.94	0.93	0.94	0.94	0.93	0.94	0.93	0.93	0.76	0.75	0.75	0.75	0.75	0.75	0.75	0.76	0.75	0.75	0.75	0.77	0.77	0.77	0.77	0.77	0.77	0.76	0.77	0.77	0.77	0.58	0.58	0.59	0.58	0.58	0.59	0.59	0.58
LB_050	Uncharacterized protein	1	0.99	0.97	0.91	0.94	0.92	0.94	0.94	0.93	0.89	0.91	0.91	0.85	0.86	0.84	0.83	0.83	0.84	0.85	0.69	0.68	0.7	0.69	0.69	0.69	0.7	0.7	0.7	0.7	0.69	0.68	0.72	0.71	0.68	0.69	0.68	0.69	0.67	0.67	0.7	0	0	0	0	0	0	0	0
LB_052	DUF58 domain-containing protein	1	0.99	0.98	0.94	0.95	0.94	0.96	0.95	0	0.93	0.92	0.94	0.93	0.9	0.9	0.9	0.91	0.88	0.89	0.67	0.67	0.69	0.7	0.69	0.68	0.7	0.7	0.67	0.71	0.69	0.66	0.68	0.68	0.72	0.68	0.69	0.68	0.69	0.74	0.67	0.54	0.52	0.55	0.55	0.54	0.54	0.55	0.5
LB_056	BatC	1	0.95	0.9	0.77	0.75	0.79	0.76	0.75	0	0.83	0.79	0.79	0.78	0.78	0.8	0.79	0.76	0.72	0.74	0.71	0.71	0.71	0.72	0.71	0.69	0.69	0.7	0.72	0.72	0.71	0.74	0.7	0.68	0.68	0.67	0.68	0.69	0.7	0.67	0.7	0.5	0.53	0.53	0.52	0.54	0.47	0.52	0.53
LB_060	Uncharacterized protein	1	0.97	0.97	0.87	0.88	0.88	0.88	0.88	0	0.85	0.84	0.84	0.87	0.88	0.87	0.86	0.86	0.85	0.85	0.62	0.62	0.63	0.63	0.62	0.62	0.62	0.63	0.62	0.63	0.62	0.63	0.63	0.65	0.64	0.63	0.62	0.65	0.66	0.65	0.65	0	0.47	0	0	0	0	0	0.48
LB_062	Antagonist of anti-sigma factor	1	0.98	0.98	0.94	0.95	0.93	0.95	0.96	0	0.89	0.89	0.89	0.87	0.87	0.87	0.87	0.87	0.89	0.88	0.77	0.78	0.78	0.78	0.78	0.77	0.77	0.78	0.78	0.77	0.78	0.78	0.78	0.77	0.77	0.76	0.77	0.77	0.77	0.77	0.77	0.55	0.55	0.55	0.55	0.55	0.55	0.55	0.55
LB_066	Uncharacterized protein	1	0.93	0.89	0.81	0.82	0.83	0.83	0.83	0	0.87	0.86	0.87	0.85	0.83	0.82	0.82	0.83	0.83	0.84	0.63	0.64	0.64	0.63	0.67	0.65	0.65	0.63	0.63	0.65	0.65	0.65	0.69	0.65	0.66	0.63	0.64	0.62	0.62	0.62	0.66	0.54	0.5	0.54	0.54	0.53	0.5	0.52	0.5
LB_068	Fatty-acid desaturase	1	0.98	0.97	0.94	0.95	0.94	0.93	0.95	0.94	0.95	0.95	0.94	0.93	0.93	0.93	0.93	0.93	0.93	0.93	0.8	0.8	0.8	0.8	0.8	0.8	0.8	0.8	0.8	0.8	0.8	0.83	0.81	0.8	0.81	0.84	0.84	0.83	0.83	0.83	0.84	0.49	0.48	0.47	0.48	0.45	0.49	0.49	0.44
LB_075	Uncharacterized protein	1	0.97	0.98	0.88	0.88	0.87	0.88	0.88	0.9	0.9	0.89	0.89	0.88	0.88	0.87	0.88	0.87	0.86	0.85	0.66	0.67	0.67	0.66	0.66	0.66	0.66	0.67	0.67	0.66	0.67	0.68	0.66	0.66	0.69	0.66	0.66	0.64	0.64	0.65	0.64	0.51	0.52	0.51	0.52	0.52	0.53	0.53	0.51
LB_078	Thioredoxin domain-containing protein	1	0.94	0.92	0.89	0.89	0.83	0.89	0.87	0.8	0.86	0.88	0.87	0.87	0.85	0.87	0.86	0.87	0.85	0.86	0.71	0.71	0.71	0.71	0.72	0.72	0.72	0.74	0.72	0.73	0.72	0.71	0.73	0.72	0.73	0.7	0.69	0.67	0.66	0.68	0.69	0.54	0.58	0.54	0.54	0.57	0.57	0.55	0.52
LB_098	Polysaccharide deacetylase	1	0.96	0.94	0.83	0.84	0.84	0.83	0.84	0.89	0.85	0.83	0.82	0.84	0.83	0.84	0.84	0.84	0.95	0.83	0.65	0.65	0.65	0.65	0.64	0.64	0.64	0.64	0.63	0.65	0.66	0.74	0.79	0.75	0.68	0.67	0.68	0.67	0.66	0.76	0.65	0	0	0	0	0	0	0	0
LB_099	Uncharacterized protein	1	1	1	0.97	0.98	0.98	0.98	0.98	0.98	0.98	0.98	0.98	0.95	0.97	0.97	0.97	0.96	0.97	0.98	0.88	0.88	0.88	0.88	0.88	0.88	0.88	0.88	0.88	0.88	0.88	0.89	0.89	0.89	0.89	0.87	0.87	0.89	0.89	0.89	0.88	0	0	0	0	0	0	0	0
LB_120	Uncharacterized protein	1	0.99	0.98	0.95	0.95	0.95	0.96	0.96	0.97	0.96	0.96	0.96	0.97	0.96	0.96	0.95	0.97	0.95	0.95	0.91	0.93	0.93	0.92	0.92	0.92	0.91	0.93	0.93	0.93	0.93	0.91	0.91	0.92	0.9	0	0	0.92	0.9	0.91	0.9	0	0	0	0	0	0	0	0
LB_121	Short-chain dehydrogenase/reductase SDR	1	0.97	0.97	0.93	0.94	0.92	0.94	0.93	0.93	0.94	0.94	0.93	0.92	0.91	0.92	0.92	0.92	0.93	0.92	0.79	0.81	0.81	0.81	0.82	0.82	0.82	0.81	0.81	0.81	0.81	0.83	0.8	0.82	0.82	0.51	0.51	0.81	0.81	0.8	0.84	0.53	0.51	0.53	0.53	0.53	0.53	0.51	0.49
LB_122	XerD-related integrase	1	0.98	0.98	0.97	0.97	0.97	0.96	0.96	0.96	0.96	0.96	0.96	0.94	0.94	0.95	0.95	0.94	0.95	0.94	0.8	0.79	0.79	0.79	0.79	0.79	0.79	0.79	0.79	0.79	0.8	0.8	0.79	0.79	0.78	0.77	0.78	0.78	0.77	0.78	0.77	0.47	0.47	0.48	0.48	0.48	0.49	0.48	0.47
LB_141	LipL45-related protein	1	0.98	0.97	0.9	0.9	0.93	0.93	0.91	0.89	0.9	0.91	0.9	0.89	0.87	0.86	0.88	0.88	0.82	0.83	0.7	0.7	0.69	0.69	0.68	0.69	0.72	0.7	0.7	0.69	0.71	0.7	0.71	0.69	0.71	0.73	0.72	0.69	0.69	0.68	0.73	0.54	0.54	0.54	0.55	0.55	0.54	0.54	0.54
LB_167	Uncharacterized protein	1	0.98	0.98	0.93	0.92	0.93	0.93	0.93	0.93	0.95	0.95	0.95	0.9	0.89	0.9	0.89	0.9	0.89	0.88	0.63	0.63	0.63	0.63	0.63	0.63	0.63	0.63	0.62	0.63	0.64	0.47	0.61	0.62	0.62	0.61	0.6	0.64	0.64	0.64	0.45	0.47	0.46	0.47	0.47	0.44	0.46	0.46	0.47
LB_178	Putative serine protease	1	0.96	0.94	0.84	0.9	0.9	0.89	0.86	0.91	0.86	0.88	0.88	0.86	0.85	0.85	0.85	0.86	0.85	0.9	0.74	0.77	0.76	0.74	0.76	0.74	0.74	0.76	0.76	0.75	0.77	0.74	0.76	0.72	0.76	0.71	0.74	0.72	0.73	0.76	0.74	0.57	0.56	0.58	0.58	0.57	0.57	0.56	0.58
LB_182	Uncharacterized protein	1	0.97	0.97	0.89	0.91	0.9	0.91	0.86	0.9	0.87	0.86	0.87	0.85	0.84	0.85	0.86	0.85	0.85	0.84	0.61	0.6	0.62	0.62	0.62	0.61	0.61	0.6	0.62	0.62	0.6	0.64	0.61	0.63	0.62	0.65	0.65	0.65	0.65	0.65	0.66	0.53	0.5	0.55	0.54	0.52	0.52	0.54	0.55
LB_201	Endopeptidase La	1	0.99	0.99	0.97	0.97	0.97	0.97	0.75	0.98	0.97	0.97	0.97	0.95	0.95	0.95	0.95	0.95	0.96	0.95	0.81	0.81	0.8	0.8	0.81	0.81	0.81	0.81	0.81	0.8	0.81	0.8	0.8	0.81	0.81	0.79	0.79	0.8	0.8	0.8	0.8	0	0	0	0	0	0	0	0
LB_203	Uncharacterized protein	1	0.94	0.94	0.88	0.87	0.86	0.87	0.88	0.87	0.87	0.87	0.86	0.86	0.86	0.85	0.87	0.86	0.83	0.81	0.65	0.65	0.65	0.66	0.65	0.65	0.65	0.64	0.65	0.65	0.64	0.64	0.65	0.63	0.67	0.65	0.66	0.6	0.61	0.65	0.68	0.58	0.54	0.59	0.59	0.58	0.6	0.59	0.58
LB_211	Uncharacterized protein	1	0.97	0.96	0.92	0.92	0.92	0.91	0.91	0.9	0.91	0.9	0.9	0.87	0.88	0.87	0.87	0.88	0.87	0.88	0.73	0.74	0.73	0.73	0.73	0.74	0.73	0.72	0.72	0.73	0.73	0.72	0.74	0.73	0.73	0.72	0.72	0.7	0.71	0.7	0.72	0.41	0.43	0.41	0.42	0.42	0.44	0.43	0.41
LB_217	Lipoprotein	1	0.96	0.97	0.95	0.92	0.93	0.83	0.86	0.9	0.8	0.93	0.93	0.91	0.83	0.56	0.83	0.89	0.9	0.87	0.74	0.71	0.75	0.75	0.73	0.69	0.75	0.72	0.72	0.74	0.75	0.74	0.58	0.53	0.71	0.72	0.72	0.69	0.7	0.55	0.72	0.47	0.51	0.46	0.42	0.46	0.46	0.49	0.5
LB_218	Uncharacterized protein	1	0.97	0.96	0.92	0.92	0.91	0.92	0.92	0.91	0.88	0.91	0.9	0.87	0.87	0	0.85	0.86	0.84	0.84	0.62	0.61	0.62	0.61	0.62	0.62	0.62	0.62	0.61	0.61	0.61	0.62	0.61	0.6	0.61	0.62	0.62	0.62	0.62	0.62	0.63	0.48	0.5	0.5	0.5	0.51	0.49	0.5	0.49
LB_242	LipL45-related lipoprotein	1	0.97	0.97	0.89	0.88	0.87	0.89	0.91	0.9	0.84	0.85	0.87	0.81	0.82	0.8	0.81	0.81	0.79	0.79	0.74	0.74	0.72	0.72	0.72	0.72	0.74	0.73	0.74	0.72	0.74	0.75	0.73	0.74	0.72	0.76	0.76	0.77	0.75	0.75	0.66	0.5	0.5	0.5	0.5	0.49	0.47	0.51	0.46
LB_250	Hypothetical lipoprotein	1	1	1	0.93	0.91	0.91	0.94	0.92	0.92	0.94	0.94	0.94	0.94	0.94	0.94	0.94	0.93	0.95	0.96	0.63	0.63	0.63	0.63	0.63	0.63	0.63	0.63	0.63	0.62	0.62	0.65	0.68	0.67	0.68	0.67	0.67	0.66	0.67	0.67	0.69	0	0	0	0	0	0	0	0
LB_251	Uncharacterized protein	1	0.99	0.98	0.93	0.94	0.93	0.93	0.92	0.94	0.94	0.94	0.94	0.94	0.94	0.94	0.94	0.93	0.93	0.94	0.85	0.84	0.84	0.84	0.84	0.84	0.84	0.84	0.84	0.84	0.84	0.84	0.85	0.85	0.84	0.84	0.83	0.84	0.84	0.85	0.83	0.55	0.54	0.54	0.54	0.54	0.54	0.55	0.55
LB_255	acetyl-CoA hydrolase/transferase	1	0.75	0.97	0.94	0.93	0.89	0.77	0.48	0.94	0.94	0.96	0.95	0.9	0.93	0.93	0.94	0.94	0.92	0.91	0.85	0.86	0.86	0.86	0.85	0.86	0.85	0.85	0.85	0.86	0.86	0.85	0.84	0.86	0.85	0.87	0.88	0.86	0.86	0.86	0.86	0.41	0	0	0.42	0	0.42	0	0
LB_257	Uncharacterized protein	1	0.98	0.98	0.89	0.9	0.9	0.91	0.91	0.92	0.92	0.92	0.92	0.9	0.88	0.86	0.88	0.9	0.89	0.84	0.8	0.8	0.78	0.8	0.78	0.78	0.8	0.81	0.78	0.78	0.79	0.82	0.8	0.79	0.81	0.78	0.78	0.79	0.75	0.76	0.77	0	0	0	0	0	0	0	0
LB_258	Cysteine protease	1	0.98	0.98	0.94	0.94	0.93	0.94	0.94	0.95	0.95	0.95	0.95	0.94	0.93	0.93	0.94	0.94	0.91	0.91	0.76	0.76	0.76	0.76	0.76	0.76	0.76	0.76	0.76	0.76	0.77	0.75	0.76	0.77	0.78	0.77	0.77	0.79	0.79	0.78	0.8	0.49	0.5	0.51	0.5	0.49	0.5	0.49	0.51
LB_263	Uncharacterized protein	1	0.98	0.98	0.9	0.91	0.91	0.89	0.91	0.91	0.89	0.88	0.88	0.89	0.88	0.88	0.88	0.87	0.87	0.85	0.67	0.68	0.68	0.67	0.68	0.69	0.69	0.65	0.68	0.66	0.66	0.68	0.73	0.71	0.71	0.7	0.71	0.72	0.73	0.72	0.73	0	0	0	0	0.51	0	0	0
LB_271	Permease	1	0.93	0.93	0.89	0.88	0.85	0.88	0.9	0.92	0.93	0.92	0.92	0.88	0.88	0.89	0.88	0.88	0.92	0.92	0.78	0.78	0.78	0.78	0.79	0.78	0.78	0.79	0.79	0.79	0.78	0.78	0.78	0.78	0.78	0.73	0.73	0.74	0.74	0.75	0.75	0	0	0	0	0	0	0	0
LB_272	Integral membrane protein TerC	1	0.97	0.98	0.92	0.94	0.93	0.93	0.93	0.94	0.95	0.94	0.95	0.91	0.91	0.9	0.91	0.91	0.9	0.91	0.87	0.87	0.87	0.85	0.87	0.87	0.86	0.87	0.87	0.86	0.87	0.87	0.85	0.84	0.85	0.84	0.84	0.83	0.84	0.85	0.86	0	0	0	0	0	0	0	0
LB_273	methylmalonyl-CoA mutase	1	0.96	0.94	0.94	0.92	0.93	0.94	0.93	0.94	0.94	0.94	0.93	0.92	0.92	0.92	0.93	0.92	0.94	0.92	0.73	0.73	0.73	0.73	0.74	0.74	0.74	0.73	0.73	0.73	0.74	0.74	0.73	0.73	0.74	0.74	0.74	0.74	0.74	0.75	0.74	0.54	0.56	0.55	0.56	0.54	0.55	0.55	0.56
LB_285	Metallophos domain-containing protein	1	0.97	0.96	0.94	0.94	0.93	0.94	0.94	0.96	0.96	0.95	0.96	0.94	0.94	0.94	0.94	0.94	0.95	0.94	0.81	0.81	0.81	0.82	0.82	0.82	0.82	0.82	0.82	0.81	0.81	0.82	0.83	0.82	0.84	0.81	0.81	0.81	0.81	0.81	0.82	0	0	0	0	0	0	0	0
LB_299	Hypothetical lipoprotein	1	0.98	0.96	0.89	0.92	0.92	0.88	0.88	0.88	0.86	0.89	0.91	0.88	0.88	0.89	0.88	0.88	0.89	0.86	0.64	0.62	0.62	0.63	0.62	0.63	0.62	0.62	0.62	0.63	0.63	0.64	0.67	0.68	0.65	0.66	0.66	0.66	0.64	0.63	0.69	0	0	0	0	0	0	0	0
LB_307	Uncharacterized protein	1	0.94	0.92	0.84	0.85	0.84	0.83	0.77	0.83	0.81	0.83	0.82	0.74	0.75	0.73	0.75	0.73	0.75	0.76	0.67	0.67	0.67	0.67	0.69	0.67	0.67	0.68	0.67	0.68	0.67	0.7	0.72	0.72	0.74	0.77	0.76	0.69	0.69	0.71	0.72	0	0	0	0	0	0	0	0
LB_312	S-adenosylmethionine decarboxylase	1	0.99	0.97	0.98	0.98	0.97	0.98	0.97	0.98	0.97	0.97	0.97	0.96	0.96	0.96	0.96	0.96	0.96	0.95	0.88	0.88	0.88	0.88	0.88	0.87	0.88	0.88	0.88	0.88	0.88	0.87	0.88	0.87	0.89	0.89	0.89	0.88	0.88	0.88	0.87	0	0	0	0	0	0	0	0
LB_312a	S-adenosylmethionine decarboxylase alpha chain	1	1	1	1	0.99	1	0.98	0.98	1	1	1	1	1	1	1	1	1	1	1	0.97	0.97	0.97	0.97	0.97	0.97	0.97	0.97	0.97	0.97	0.97	0.97	0.97	0.97	0.97	0.96	0.96	0.96	0.96	0.95	0.97	0	0	0	0	0	0	0	0
LB_319	Uncharacterized protein	1	0.95	0.95	0.88	0.88	0.87	0.86	0.87	0.88	0.88	0.87	0.87	0.87	0.87	0.87	0.88	0.88	0.81	0.79	0.65	0.65	0.65	0.64	0.65	0.65	0.65	0.65	0.65	0.65	0.64	0.65	0.67	0.66	0.64	0.63	0.63	0.65	0.65	0.66	0.65	0	0	0	0	0	0	0	0
LB_321	Uncharacterized protein	1	0.91	0.9	0.77	0.78	0.77	0	0	0.78	0.77	0.79	0.76	0.8	0.77	0.8	0.8	0.79	0.71	0.69	0.65	0.63	0.66	0.63	0.65	0.64	0.65	0.66	0.64	0.65	0.65	0.64	0.64	0.65	0.64	0.61	0.6	0.67	0.65	0.68	0.64	0	0	0	0	0	0	0	0
LB_322	Histidine kinase sensor protein	1	0.98	0.97	0.94	0.94	0.94	0.94	0.94	0.94	0.92	0.94	0.94	0.92	0.92	0.92	0.92	0.92	0.9	0.9	0.6	0.6	0.6	0.6	0.61	0.6	0.6	0.6	0.6	0.6	0.6	0.6	0.59	0.6	0.6	0.62	0.61	0.62	0.62	0.62	0.6	0.57	0.57	0.57	0.56	0.56	0.56	0.56	0.56
LB_325	Transcriptional regulator	1	0.97	0.97	0.86	0.85	0.86	0.86	0.86	0.87	0.86	0.84	0.84	0.84	0.84	0.83	0.83	0.84	0.85	0.83	0.77	0.76	0.77	0.77	0.77	0.76	0.78	0.77	0.78	0.77	0.77	0.78	0.74	0.76	0.77	0.76	0.76	0.74	0.74	0.74	0	0	0	0	0	0	0	0	0
LB_330	Uncharacterized protein	1	0.97	0.96	0.88	0.88	0.87	0.87	0.86	0.9	0.88	0.88	0.87	0.88	0.87	0.88	0.88	0.88	0.86	0.83	0.66	0.69	0.62	0.68	0.62	0.62	0.65	0.67	0.68	0.66	0.66	0.65	0.65	0.64	0.64	0.56	0.57	0.63	0.62	0.62	0.63	0	0	0	0	0	0	0	0
LB_332	Uncharacterized protein	1	0.97	0.96	0.9	0.87	0.87	0.88	0.89	0.88	0.91	0.91	0.9	0.9	0.88	0.9	0.89	0.88	0.9	0.89	0.64	0.64	0.64	0.64	0.64	0.64	0.64	0.64	0.64	0.63	0.64	0.63	0.63	0.64	0.63	0.62	0.62	0.65	0.65	0.63	0.66	0.56	0.58	0.58	0.58	0.56	0.58	0.58	0.53
LB_340	Uncharacterized protein	1	1	1	0.99	0.99	0.99	0.99	0.99	0.98	0.99	0.99	0.99	0.98	0.98	0.98	0.98	0.98	0.98	0.98	0.91	0.91	0.91	0.91	0.91	0.91	0.91	0.91	0.91	0.91	0.91	0.91	0.91	0.91	0.92	0.91	0.92	0.93	0.92	0.93	0.93	0	0	0	0	0	0	0	0
LB_341	Uncharacterized protein	1	0.96	0.99	0.92	0.89	0.88	0.92	0.92	0.85	0.88	0.9	0.9	0.88	0.87	0.84	0.87	0.84	0.82	0.84	0.62	0.61	0.62	0.58	0.6	0.61	0.61	0.62	0.61	0.6	0.6	0.64	0.6	0.58	0.6	0.6	0.65	0.66	0.65	0.63	0.58	0	0	0	0	0	0	0	0
LB_342	Uncharacterized protein	1	0.97	0.95	0.94	0.97	0.91	0.92	0.94	0.96	0.94	0.96	0.98	0.97	0.97	0.97	0.95	0.97	0.97	0.95	0.72	0.68	0.73	0.75	0.72	0.73	0.73	0.75	0.75	0.73	0.73	0.76	0.79	0.75	0.71	0.76	0.84	0.85	0.85	0.84	0.74	0	0	0	0	0	0	0	0
[truncated: 20 more columns]

## Sheet: Lost by 80% P
		Linterrogans	Lkirschneri	Lnoguchii	Lsantarosai	Lmayottensis	Lborgpetersenii	Lalexanderi	Lweilii	Lalstonii	Lyasudae	Lbarantonii	Lkmetyi	Ltipperaryensis	Lainlahdjerensis	Lstimsonii	Lainazelensis	Ladleri	Lellisii	Lgomenensis	Llicerasiae	Lhartskeerlii	Ldzoumogneensis	Lvenezuelensis	Lselangorensis	Lhaakeii	Landrefontaineae	Lsaintgironsiae	Lkoniamboensis	Lneocaledonica	Ljohnsonii	Lsarikeiensis	Llangatensis	Lsemungkikensis	Lwolffii	Lfletcheri	Lfluminis	Lbroomii	Linadai	Lfainei	Lperolatii	Lbiflexa	Lbouyouniensis	Ljelokensis	Lyanagawae	Lkemamanensis	Llevettii	Lellinghauseni	Lbrenneri
Query_name	Product	Positives(Percentage)	Positives(Percentage)	Positives(Percentage)	Positives(Percentage)	Positives(Percentage)	Positives(Percentage)	Positives(Percentage)	Positives(Percentage)	Positives(Percentage)	Positives(Percentage)	Positives(Percentage)	Positives(Percentage)	Positives(Percentage)	Positives(Percentage)	Positives(Percentage)	Positives(Percentage)	Positives(Percentage)	Positives(Percentage)	Positives(Percentage)	Positives(Percentage)	Positives(Percentage)	Positives(Percentage)	Positives(Percentage)	Positives(Percentage)	Positives(Percentage)	Positives(Percentage)	Positives(Percentage)	Positives(Percentage)	Positives(Percentage)	Positives(Percentage)	Positives(Percentage)	Positives(Percentage)	Positives(Percentage)	Positives(Percentage)	Positives(Percentage)	Positives(Percentage)	Positives(Percentage)	Positives(Percentage)	Positives(Percentage)	Positives(Percentage)	Positives(Percentage)	Positives(Percentage)	Positives(Percentage)	Positives(Percentage)	Positives(Percentage)	Positives(Percentage)	Positives(Percentage)	Positives(Percentage)
LEPBI_I0004	Uncharacterized protein	0	0	0	0	0	0	0	0	0	0	0	0	0	0	0	0	0	0	0	0	0	0	0	0	0	0	0	0	0	0	0	0	0	0	0.53	0.51	0.49	0	0.5	0	1	0.91	0.92	0.92	0.93	0.93	0.93	0.9
LEPBI_I0008	PilZ domain-containing protein	0	0	0	0.58	0.55	0.53	0.55	0.54	0	0.57	0.56	0.56	0.57	0.57	0.57	0.57	0.57	0.55	0.55	0.55	0.55	0.55	0.55	0.55	0.55	0.55	0.55	0.55	0.55	0.55	0.55	0.55	0.55	0.55	0.55	0.55	0.55	0.54	0.55	0.54	1	0.97	0.99	1	1	0.99	0.99	0.96
LEPBI_I0010	Uncharacterized protein	0.41	0.43	0.42	0.41	0.42	0.42	0.42	0.41	0.42	0.4	0.41	0.41	0.42	0.41	0.41	0.41	0.41	0.4	0.41	0.45	0.45	0.45	0.44	0.45	0.44	0.44	0.45	0.44	0.44	0.45	0.45	0	0	0.41	0.44	0	0.45	0.45	0.45	0.44	1	0.96	0.95	0.95	0.95	0.97	0.97	0.93
LEPBI_I0011	Putative transcriptional regulator	0.51	0.5	0.51	0.52	0.53	0.53	0.53	0.52	0.51	0.5	0.52	0.52	0.5	0.5	0.49	0.49	0.51	0.5	0.47	0.49	0.49	0.5	0.47	0.49	0.5	0.5	0.5	0.5	0.49	0.49	0.48	0.48	0.48	0.48	0.5	0.5	0.47	0.47	0.48	0.5	1	0.92	0.9	0.91	0.9	0.9	0.91	0.87
LEPBI_I0012	DNA_pol3_delta domain-containing protein	0.55	0.55	0.55	0.56	0.55	0.56	0.55	0.55	0.56	0.55	0.56	0.56	0.55	0.56	0.56	0.55	0.55	0.55	0.55	0.52	0.53	0.52	0.52	0.53	0.52	0.53	0.53	0.53	0.52	0.52	0.52	0.52	0.52	0.53	0.52	0.53	0.53	0.52	0.52	0.5	1	0.98	0.96	0.96	0.95	0.96	0.96	0.94
LEPBI_I0013	Uncharacterized protein	0	0	0	0	0	0	0	0	0	0	0	0	0	0	0	0	0	0	0	0	0	0	0	0	0	0	0	0	0	0	0	0	0	0	0	0	0	0	0	0	1	0.98	0.98	0.98	0.98	1	1	0.9
LEPBI_I0015	Uncharacterized protein	0	0	0	0	0	0	0	0	0	0	0	0	0	0	0	0	0	0	0	0	0	0	0	0	0	0	0	0	0	0	0	0	0	0	0	0	0	0	0	0	1	0.95	0.96	0.92	0.96	0.94	0.96	0.9
LEPBI_I0018	PGA_cap domain-containing protein	0.47	0.47	0.46	0.46	0.46	0.46	0.46	0.47	0.46	0.47	0.47	0.47	0.47	0.46	0.47	0.47	0.46	0	0.46	0.57	0.58	0.58	0.58	0.58	0.58	0.58	0.58	0.58	0.57	0.58	0.57	0.56	0.55	0.58	0.57	0.56	0.57	0.58	0.57	0.58	1	0.89	0.87	0.87	0.86	0.9	0.9	0.82
LEPBI_I0019	Uncharacterized protein	0	0	0	0	0	0	0	0	0	0	0	0	0	0	0	0	0	0	0	0	0	0	0	0	0	0	0	0	0	0	0	0	0	0	0	0	0.41	0	0.4	0	1	0.91	0.9	0.89	0.89	0.87	0.88	0.85
LEPBI_I0021	Peptidase_M22 domain-containing protein	0.52	0.49	0.53	0.52	0.51	0.53	0.5	0.59	0.52	0.52	0.5	0.5	0.51	0.5	0.49	0.5	0	0.53	0.5	0.53	0.52	0.53	0.52	0.54	0.54	0.54	0.53	0.53	0.53	0.52	0.53	0.54	0.53	0.52	0.53	0.53	0.54	0.53	0.53	0.5	1	0.86	0.76	0.79	0.79	0.77	0.78	0.73
LEPBI_I0022	Uncharacterized protein	0.53	0.51	0.51	0.56	0.52	0.55	0.52	0.52	0.53	0.58	0.54	0.54	0.58	0.58	0.58	0.58	0	0.59	0.59	0.51	0.52	0.54	0.51	0.52	0.55	0.51	0.52	0.53	0.54	0.53	0.5	0.58	0.56	0.51	0.53	0.5	0.55	0.54	0.54	0.56	1	0.92	0.9	0.9	0.9	0.9	0.91	0.84
LEPBI_I0023	Uncharacterized protein	0.52	0.52	0.53	0.52	0.51	0.52	0.52	0.52	0.53	0.52	0.52	0.52	0.53	0.52	0.52	0.52	0	0.52	0.52	0.51	0.51	0.52	0.51	0.51	0.52	0.52	0.52	0.52	0.5	0.5	0.5	0.51	0.5	0.52	0.51	0.5	0.51	0.51	0.51	0.53	1	0.98	0.98	0.97	0.96	0.97	0.95	0.94
LEPBI_I0025	Uncharacterized protein	0.58	0.58	0.57	0.57	0.57	0.57	0.57	0.57	0.56	0.56	0.56	0.57	0.56	0.57	0.57	0.56	0	0.57	0.57	0.58	0.58	0.58	0.58	0.59	0.58	0.58	0.59	0.58	0.57	0.59	0.57	0.58	0.56	0.57	0.54	0.54	0.52	0.52	0.53	0.57	1	0.96	0.96	0.95	0.95	0.96	0.96	0.88
LEPBI_I0027	Superoxide dismutase	0	0	0	0	0	0	0	0	0	0	0	0	0	0	0	0	0	0	0	0	0	0	0	0	0	0	0	0	0	0	0	0	0	0	0	0	0	0	0	0.49	1	1	1	1	1	1	1	0.97
LEPBI_I0030	Uncharacterized protein	0.49	0.49	0.49	0.48	0.47	0.47	0.48	0.47	0.48	0.5	0.49	0.48	0.48	0.5	0.49	0.49	0	0.52	0.49	0.44	0.44	0.44	0.44	0.45	0.43	0.44	0.43	0.43	0.45	0.45	0.45	0.44	0.45	0.47	0.46	0.45	0.46	0.44	0.46	0.45	1	0.95	0.92	0.91	0.91	0.93	0.93	0.83
LEPBI_I0032	Uncharacterized protein	0	0	0	0	0	0	0	0	0	0.44	0	0	0	0	0.44	0	0	0.46	0.46	0.51	0.52	0.51	0.51	0.53	0.5	0.5	0.54	0.51	0.52	0.52	0.46	0.49	0.5	0.49	0.46	0.45	0.45	0.45	0.46	0.51	1	0.87	0.84	0.87	0.86	0.87	0.86	0.81
LEPBI_I0036	Uncharacterized protein	0	0	0	0	0	0	0	0	0	0	0	0	0	0	0	0	0	0	0	0	0	0	0	0	0	0	0	0	0	0	0	0	0	0	0	0	0	0	0	0	1	0.9	0.91	0.91	0.88	0.88	0.88	0.87
LEPBI_I0044	Putative carboxylesterase 2	0	0	0	0	0	0	0	0	0	0	0	0	0	0	0	0	0	0	0	0	0	0	0	0	0	0	0	0	0	0	0	0	0	0	0	0	0	0	0	0	1	0.84	0.83	0.86	0.82	0.79	0.77	0.8
LEPBI_I0051	Peptidase_M23 domain-containing protein	0.4	0.4	0.39	0.41	0.4	0.41	0.42	0.51	0.39	0.41	0.4	0.4	0.39	0.41	0.4	0.4	0.4	0.41	0.39	0.39	0.39	0.4	0.39	0.4	0.4	0.4	0.39	0.39	0.4	0.39	0.39	0.39	0.4	0.41	0.38	0.38	0.38	0.39	0.38	0.39	1	0.98	0.97	0.97	0.96	0.97	0.97	0.95
LEPBI_I0053	Response regulatory domain-containing protein	0	0	0	0	0	0	0	0	0	0	0	0	0	0	0	0	0	0	0	0	0	0	0	0	0	0	0	0	0	0	0	0	0	0	0	0	0	0	0	0	1	0.92	0.94	0.9	0.92	0.93	0.93	0.87
LEPBI_I0055	Uncharacterized protein	0	0	0	0	0	0	0	0	0	0	0	0	0	0	0	0	0	0	0	0	0	0	0	0	0	0	0	0	0	0	0	0	0	0	0	0	0	0	0	0	1	1	1	1	0.9	0.98	0.98	1
LEPBI_I0065	Uncharacterized protein	0	0	0	0	0	0	0	0	0	0	0	0	0	0	0	0	0	0	0	0	0	0	0	0	0	0	0	0	0	0	0	0	0	0	0	0	0	0	0	0	1	0.94	0.94	0.95	0.95	0.94	0.94	0.88
LEPBI_I0066	ACT domain-containing protein	0.54	0.54	0.54	0.55	0.56	0.55	0.56	0.56	0.56	0.55	0.57	0.57	0.58	0.58	0.58	0.58	0	0.58	0.58	0.57	0.57	0.57	0.57	0.56	0.57	0.57	0.56	0.57	0.57	0.56	0.57	0.57	0.57	0.57	0.56	0.56	0.56	0.56	0.56	0.56	1	0.97	0.98	0.98	0.99	0.97	0.97	0.98
LEPBI_I0070	DUF4139 domain-containing protein	0	0	0	0	0	0	0	0	0	0	0	0	0	0	0	0	0	0	0	0	0	0	0	0	0	0	0	0	0	0	0	0	0	0	0	0	0	0	0	0	1	0.98	0.98	0.99	0.98	0.97	0.97	0.93
LEPBI_I0093	Putative sensor protein	0.55	0.56	0.47	0.48	0.56	0.56	0.56	0.48	0.46	0.51	0.56	0.5	0.49	0.51	0.5	0.53	0.5	0.5	0.49	0.51	0.52	0.52	0.52	0.51	0.52	0.51	0.58	0.5	0.51	0.5	0.51	0.56	0.55	0.51	0.48	0.48	0.49	0.48	0.48	0.52	1	0.97	0.97	0.97	0.96	0.96	0.96	0.94
LEPBI_I0095	Putative beta-phosphoglucomutase	0	0	0	0	0	0	0	0	0	0	0	0	0	0	0	0	0	0	0	0	0	0	0	0	0	0	0	0	0	0	0	0	0	0	0	0	0	0	0	0	1	0.9	0.91	0.89	0.94	0.93	0.92	0.9
LEPBI_I0096	Pseudouridine synthase (Uracil hydrolyase)	0.49	0.48	0.49	0.51	0.51	0.51	0.51	0.51	0.52	0.52	0.49	0.53	0.52	0.51	0.52	0.52	0.47	0.52	0.52	0.5	0.5	0.5	0.5	0.5	0.5	0.51	0.49	0.49	0.5	0.5	0.51	0.45	0.48	0.5	0.48	0.49	0.49	0.5	0.5	0.48	1	0.92	0.92	0.91	0.93	0.93	0.94	0.9
LEPBI_I0099	EAL domain-containing protein	0.52	0.52	0.52	0.55	0.55	0.55	0.54	0.53	0.51	0.53	0.54	0.54	0.54	0.53	0.53	0.53	0.54	0.53	0.54	0.59	0.6	0.59	0.59	0.59	0.59	0.59	0.58	0.59	0.59	0.59	0.59	0.59	0.59	0.6	0.54	0.53	0.59	0.57	0.57	0.53	1	0.95	0.95	0.95	0.91	0.92	0.92	0.9
LEPBI_I0117	Uncharacterized protein	0	0	0	0	0	0	0	0	0	0	0	0	0	0	0	0	0	0	0	0	0	0	0	0	0	0	0	0	0	0	0	0	0	0	0	0	0	0	0	0.63	1	0.89	0.74	0.72	0.75	0.79	0.77	0.9
LEPBI_I0138	Uncharacterized protein	0.5	0.47	0.5	0.51	0.5	0.47	0.5	0.47	0.46	0.5	0.48	0.48	0.48	0.5	0.48	0.5	0.48	0.48	0.49	0	0	0	0.43	0.45	0	0.44	0	0	0	0	0	0	0	0	0	0	0	0	0	0.46	1	0.85	0.81	0.82	0.86	0.83	0.85	0.8
LEPBI_I0145	Uncharacterized protein	0	0	0	0	0	0	0	0	0	0	0	0	0	0	0	0	0	0	0	0	0	0	0.52	0	0	0	0	0	0	0	0.51	0	0	0	0	0	0	0	0	0	1	0.93	0.86	0.84	0.88	0.9	0.91	0.83
LEPBI_I0153	Uncharacterized protein	0.5	0.49	0.48	0.48	0.49	0.49	0.49	0.48	0.5	0.5	0.5	0.51	0.51	0.51	0.52	0.5	0.51	0.49	0.49	0.49	0.49	0.51	0.51	0.5	0.51	0.52	0.5	0.5	0.52	0.52	0.5	0.53	0.52	0.52	0.5	0.5	0.51	0.52	0.51	0.49	1	0.94	0.85	0.85	0.85	0.93	0.91	0.91
LEPBI_I0158	Uncharacterized protein	0.59	0.61	0.6	0.57	0.57	0.56	0.57	0.57	0.58	0.56	0.57	0.57	0.56	0.56	0.57	0.56	0.56	0.57	0.58	0.53	0.52	0.54	0.53	0.53	0.53	0.52	0.52	0.53	0.52	0.52	0.53	0.54	0.53	0.53	0.53	0.53	0.55	0.53	0.6	0.55	1	0.97	0.98	0.96	0.98	0.97	0	0.94
LEPBI_I0159	Uncharacterized protein	0	0	0	0	0	0	0	0	0	0	0	0	0	0	0	0	0	0	0	0	0	0	0	0	0	0	0	0	0	0	0	0	0	0	0	0	0	0	0	0	1	0.98	0.98	0.99	0.98	0.97	0	0.93
LEPBI_I0160	Uncharacterized protein	0	0	0	0	0	0	0	0	0	0	0	0	0	0	0	0	0	0	0	0	0	0	0	0	0	0	0	0	0	0	0	0	0	0	0	0	0	0	0	0	1	0.95	0.93	0.93	0.93	0.94	0.94	0.88
LEPBI_I0161	Uncharacterized protein	0	0	0	0	0	0	0	0	0	0	0	0	0	0	0	0	0	0	0	0	0	0	0	0	0	0	0	0	0	0	0	0	0	0	0	0	0	0	0	0	1	0.97	0.98	0.99	0.98	0.96	0.97	0.93
LEPBI_I0167	STAS domain-containing protein	0	0	0	0	0	0	0	0	0	0	0	0	0	0	0	0	0	0	0	0	0	0	0	0	0	0	0	0	0	0	0	0	0	0	0	0	0	0	0	0	1	0.99	1	0.99	1	1	0.89	1
LEPBI_I0169	Uncharacterized protein	0.57	0.57	0.56	0.53	0.58	0.55	0.55	0.55	0.58	0.54	0.58	0.58	0.55	0.53	0.57	0.54	0.53	0.59	0.58	0.53	0.57	0.57	0.53	0.53	0.53	0.53	0.53	0.57	0.53	0.53	0.51	0.57	0.57	0.58	0.57	0.56	0.51	0.6	0.59	0.55	1	0.9	0.89	0.89	0.91	0.91	0.9	0.86
LEPBI_I0170	VWFA domain-containing protein	0.49	0.51	0.49	0	0.5	0.51	0.49	0.5	0.5	0.51	0.54	0.5	0.49	0.5	0.52	0.52	0.52	0.49	0.49	0.51	0.53	0.52	0.52	0.51	0.5	0.51	0.52	0.51	0.5	0.51	0.51	0.51	0.51	0.52	0.51	0.51	0.55	0.56	0.5	0.53	1	0.85	0.85	0.84	0.86	0.87	0.87	0.82
LEPBI_I0182	Putative response regulator, LuxR family	0.53	0.53	0.53	0.53	0.54	0.54	0.54	0.53	0.52	0.55	0.59	0.58	0.58	0.53	0.54	0.53	0.53	0.84	0.54	0.59	0.59	0.59	0.59	0.59	0.59	0.59	0.59	0.59	0.59	0.59	0.59	0.57	0.56	0.57	0.58	0.58	0.58	0.56	0.58	0.59	1	1	1	1	1	1	0.99	1
LEPBI_I0183	TPR_REGION domain-containing protein	0.48	0.48	0.48	0.47	0.5	0.51	0.48	0.49	0.47	0.46	0.46	0.46	0.47	0.47	0.46	0.46	0.46	0.49	0.49	0.48	0.47	0.48	0.47	0.47	0.47	0.47	0.47	0.45	0.47	0.47	0.47	0.48	0.48	0.47	0.47	0.47	0.46	0.48	0.48	0.45	1	0.95	0.94	0.94	0.94	0.94	0.96	0.92
LEPBI_I0184	Putative conserved protein	0.52	0.52	0.51	0.52	0.51	0.51	0.51	0.51	0.51	0.5	0.51	0.51	0.52	0.51	0.51	0.52	0.51	0.5	0.52	0.49	0.49	0.5	0.49	0.49	0.48	0.48	0.49	0.5	0.48	0.49	0.49	0.57	0.49	0.49	0.48	0.48	0.48	0.49	0.51	0.46	1	0.82	0.79	0.81	0.78	0.82	0.83	0.72
LEPBI_I0188	Acyl-CoA desaturase putative membrane protein	0.49	0.48	0.46	0.49	0.49	0.49	0.48	0.49	0.48	0.49	0.49	0.5	0.46	0.49	0.49	0.49	0.49	0.51	0.51	0.51	0.51	0.51	0.51	0.51	0.52	0.52	0.51	0.53	0.5	0.51	0.5	0.54	0.52	0.49	0.53	0.53	0.52	0.51	0.54	0.49	1	0.97	0.94	0.93	0.95	0.94	0.94	0.92
LEPBI_I0190	Uncharacterized protein	0	0	0	0	0	0	0	0	0	0	0	0	0	0	0	0	0	0	0	0	0	0	0	0	0	0	0	0	0	0	0	0	0	0	0	0	0	0	0	0	1	0.89	0.73	0.75	0.74	0.82	0.79	0.78
LEPBI_I0191	LEA_2 domain-containing protein	0.51	0.52	0.51	0.51	0.51	0.5	0.5	0.51	0.5	0	0.48	0.48	0.5	0.5	0.53	0.49	0	0.46	0.49	0.53	0.51	0.52	0.51	0.52	0.52	0.53	0.52	0.53	0.52	0.51	0.49	0.49	0.47	0.5	0.51	0.5	0.53	0.53	0.52	0.51	1	0.88	0.82	0.84	0.87	0.88	0.88	0.89
LEPBI_I0201	Uncharacterized protein	0	0	0	0	0	0	0	0	0	0	0	0	0	0	0	0	0	0	0	0	0	0	0	0	0	0	0	0	0	0	0	0	0	0	0	0	0	0	0	0	1	0.99	0.98	0.98	0.98	0.98	0.98	0.95
LEPBI_I0202	Biotin_lipoyl_2 domain-containing protein	0	0	0	0	0	0	0	0	0	0	0	0	0	0	0	0	0	0	0	0	0	0	0	0	0	0	0	0	0	0	0	0	0	0	0	0	0	0	0	0	1	1	0.99	0.99	0.98	0.98	0.98	0.96
LEPBI_I0203	Putative ABC-type transport system putative membrane protein	0.41	0.4	0.41	0.4	0.39	0.39	0.39	0.41	0.41	0.42	0.4	0.4	0.41	0.42	0.41	0.42	0.46	0.4	0.4	0.42	0.43	0.42	0.43	0.43	0.44	0.41	0.42	0.41	0.41	0.43	0.41	0.43	0.42	0.43	0.38	0.39	0.42	0.42	0.42	0.41	1	0.97	0.96	0.96	0.96	0.97	0.97	0.9
LEPBI_I0204	Putative ABC-type transport system	0	0	0	0	0	0	0	0	0	0	0	0	0	0	0	0	0	0	0	0	0	0	0	0	0	0	0	0	0	0	0	0	0	0	0	0	0	0	0	0	1	0.96	0.95	0.95	0.95	0.97	0.97	0.81
LEPBI_I0205	YceI domain-containing protein	0.5	0.51	0.5	0.54	0.55	0.54	0.54	0.55	0.51	0.51	0.52	0.53	0.54	0.54	0.55	0.56	0.55	0.52	0.52	0.56	0.56	0.53	0.56	0.54	0.53	0.53	0.54	0.57	0.55	0.56	0.58	0.53	0.53	0.56	0.53	0.52	0.55	0.54	0.55	0.56	1	0.94	0.96	0.96	0.94	0.91	0.93	0.83
LEPBI_I0224	Putative permease putative membrane protein	0.57	0.56	0.57	0.57	0.57	0.55	0.58	0.57	0.56	0.55	0.55	0.56	0.56	0.56	0.56	0.57	0	0.52	0.53	0.56	0.57	0.55	0.56	0.57	0.57	0.56	0.57	0.56	0.57	0.57	0.57	0.56	0.56	0.57	0.59	0.57	0.56	0.57	0.57	0.58	1	0.96	0.94	0.93	0.93	0.94	0.94	0.9
LEPBI_I0228	Uncharacterized protein	0.54	0.54	0.55	0.55	0.55	0.55	0.54	0.56	0.54	0.54	0.54	0.54	0.55	0.56	0.54	0.54	0.56	0.55	0.55	0.55	0.55	0.55	0.56	0.55	0.55	0.55	0.55	0.55	0.55	0.55	0.54	0.54	0.54	0.54	0.55	0.54	0.54	0.53	0.53	0.54	1	0.94	0.92	0.91	0.92	0.94	0.94	0.88
LEPBI_I0229	Uncharacterized protein	0	0	0	0	0	0	0	0	0	0	0	0	0	0	0	0	0	0	0	0	0	0	0	0	0	0	0	0	0	0	0	0	0	0	0	0	0	0	0	0	1	0.97	0.95	0.94	0.92	0.97	0.97	0.91
LEPBI_I0231	SCP domain-containing protein	0	0	0	0	0	0	0	0	0	0	0	0	0	0	0	0	0	0	0	0	0	0	0	0	0	0	0	0	0	0	0	0	0	0	0	0	0	0	0	0	1	0.97	0.99	0.98	0.98	0.98	0.98	0.94
LEPBI_I0239	WYL domain-containing protein	0.51	0.52	0.52	0.53	0.52	0.51	0.52	0.52	0.53	0.48	0.5	0.46	0.52	0.54	0.52	0.52	0.53	0.48	0.49	0.56	0.54	0.55	0.55	0.55	0.54	0.56	0.55	0.57	0.55	0.55	0.54	0.58	0.56	0.55	0.53	0.54	0.54	0.54	0.53	0.54	1	0.95	0.94	0.95	0.91	0.92	0.92	0.85
LEPBI_I0241	Uncharacterized protein	0	0	0	0	0	0	0	0	0	0	0	0	0	0	0	0	0	0	0	0	0	0	0	0	0	0	0	0	0	0	0	0	0	0	0	0	0	0	0	0	1	0.91	0.88	0.88	0.86	0.83	0.9	0.81
LEPBI_I0242	Putative sodium:solute symporter putative membrane protein	0.43	0.43	0.46	0.46	0.47	0.47	0.47	0.46	0.46	0.42	0.46	0.48	0.46	0.45	0.46	0.45	0.42	0.47	0.45	0.46	0.47	0.47	0.47	0.47	0.47	0.47	0.47	0.48	0.47	0.47	0.48	0.47	0.45	0.46	0.47	0.45	0.47	0.47	0.47	0.47	1	0.98	0.98	0.98	0.97	0.96	0.97	0.94
LEPBI_I0243	Uncharacterized protein	0	0	0	0	0	0	0	0	0	0	0	0	0	0	0	0	0	0	0	0	0	0	0	0	0	0	0	0	0	0	0	0	0	0	0	0	0	0	0	0	1	0.96	0.97	0.96	0.97	0.98	0.98	0.92
LEPBI_I0244	Peptidase_M23 domain-containing protein	0.55	0.56	0.54	0.54	0	0	0	0	0.54	0.53	0.53	0.52	0.43	0.55	0.52	0.55	0.55	0	0.6	0	0	0	0	0	0	0	0	0	0	0	0	0	0	0	0	0	0	0	0	0	1	0.96	0.97	0.97	0.98	0.97	0.96	0.92
LEPBI_I0247	Uncharacterized protein	0	0	0	0	0	0	0	0	0	0	0	0	0	0	0	0	0	0	0	0	0	0	0	0	0	0	0	0	0	0	0	0	0	0	0	0	0	0	0	0	1	0.83	0.79	0.83	0.77	0.8	0.78	0.8
LEPBI_I0248	Thioredoxin domain-containing protein	0	0	0	0	0	0	0	0	0	0	0	0	0	0	0	0	0	0	0	0	0	0	0	0	0	0	0	0	0	0	0	0	0	0	0	0	0	0	0	0	1	0.87	0.86	0.89	0.83	0.89	0.89	0.79
LEPBI_I0254	Sigma-54 factor interaction domain-containing protein	0.49	0.49	0.49	0.49	0.49	0.49	0.49	0.49	0.5	0.49	0.49	0.49	0.5	0.5	0.5	0.5	0.51	0.49	0.5	0.5	0.5	0.5	0.5	0.5	0.5	0.5	0.5	0.5	0.5	0.5	0.5	0.5	0.5	0.5	0.49	0.5	0.5	0.5	0.5	0.49	1	0.97	0.95	0.96	0.97	0.96	0.96	0.95
LEPBI_I0255	OmpA-like domain-containing protein	0.48	0.47	0.45	0.46	0.45	0.45	0.45	0.48	0.52	0.47	0.46	0.47	0.48	0.49	0.48	0.49	0.48	0.45	0.46	0.43	0.46	0.45	0.48	0.45	0.45	0.45	0.45	0.45	0.47	0.47	0.47	0.46	0.46	0.48	0.5	0.47	0.47	0.47	0.48	0.43	1	0.92	0.93	0.95	0.94	0.94	0.93	0.85
LEPBI_I0263	Uncharacterized protein	0	0	0	0	0	0	0	0	0	0	0	0	0	0	0	0	0	0	0	0	0	0	0	0	0	0	0	0	0	0	0	0	0	0	0	0	0	0	0	0	1	1	1	1	0.95	1	1	0.97
LEPBI_I0264	Uncharacterized protein	0	0	0	0	0	0	0	0	0	0	0	0	0	0	0	0	0	0	0	0	0	0	0	0	0	0	0	0	0	0	0	0	0	0	0	0	0	0	0	0	1	0.92	0.92	0.91	0.89	0.94	0.93	0.67
LEPBI_I0272	Phospho-2-dehydro-3-deoxyheptonate aldolase	0	0	0	0	0	0	0	0	0	0	0	0	0	0	0	0	0	0.84	0	0	0	0	0	0	0	0	0	0	0	0	0	0	0	0	0	0	0	0	0	0	1	0.98	0.99	0.99	0.99	0.99	0.99	0.97
LEPBI_I0276	Uncharacterized protein	0	0	0	0	0	0	0	0	0	0	0	0	0	0	0	0	0	0	0	0	0	0	0	0	0	0	0	0	0	0	0	0	0	0	0	0	0	0	0	0	1	0.98	0.98	0.98	0.97	0.98	0.98	0.96
LEPBI_I0278	Uncharacterized protein	0	0	0	0	0	0	0	0	0	0	0	0	0	0	0	0	0	0	0	0	0	0	0	0	0	0	0	0	0	0	0	0	0	0	0	0	0	0	0	0	1	0.98	0.97	0.98	0.98	0.98	0.98	0.97
LEPBI_I0279	Uncharacterized protein	0.5	0	0	0	0	0	0.52	0	0	0	0	0	0	0	0.53	0	0	0	0	0.47	0.53	0.44	0.44	0.46	0.44	0.45	0	0.59	0	0.44	0	0.49	0	0	0	0	0.48	0.5	0.55	0	1	0.96	0.93	0.93	0.94	0.96	0.95	0.93
LEPBI_I0280	Probable membrane transporter protein	0	0	0	0	0	0	0	0	0	0	0	0	0	0	0	0	0	0	0	0	0	0	0	0	0	0	0	0	0	0	0	0	0	0	0	0	0	0	0	0	1	0.9	0.91	0.91	0.89	0.87	0.86	0.85
LEPBI_I0282	Uncharacterized protein	0	0	0	0	0	0	0	0	0	0	0.45	0.46	0.43	0.44	0.43	0.44	0.43	0	0	0.53	0.53	0.53	0.55	0.53	0.52	0.54	0.54	0.54	0.54	0.53	0.53	0.54	0.54	0.56	0.54	0.54	0.53	0.53	0.53	0.55	1	0.91	0.9	0.9	0.89	0.9	0.89	0.79
LEPBI_I0283	Putative polyketide biosynthesis associated protein	0.58	0.57	0.58	0	0	0	0	0	0.58	0.58	0.59	0.59	0.58	0.59	0.58	0.59	0	0.58	0.6	0.61	0.59	0.58	0.58	0.58	0.58	0.58	0.57	0.58	0.6	0.59	0.59	0.59	0.6	0.6	0.55	0.55	0.57	0.58	0.55	0.57	1	0.95	0.95	0.95	0.95	0.93	0.94	0.88
LEPBI_I0285	Uncharacterized protein	0.51	0.52	0.52	0.49	0.51	0.51	0.51	0.51	0.51	0.49	0.5	0.5	0.5	0.5	0.5	0.5	0.5	0.51	0.51	0.51	0.51	0.51	0.52	0.51	0.51	0.52	0.52	0.51	0.51	0.51	0.52	0.5	0.51	0.52	0.53	0.52	0.51	0.49	0.5	0.45	1	0.95	0.95	0.95	0.93	0.93	0.93	0.93
LEPBI_I0287	ANK_REP_REGION domain-containing protein	0.46	0.45	0.46	0.42	0.42	0.43	0.43	0.43	0.43	0.43	0.43	0.42	0.44	0.45	0.45	0.44	0	0.43	0.41	0.42	0.43	0.43	0.43	0.43	0.43	0.43	0.43	0.43	0.43	0.42	0.43	0.44	0.42	0.43	0.43	0.42	0.43	0.42	0.44	0.43	1	0.89	0.9	0.9	0.9	0.92	0.9	0.82
LEPBI_I0288	Uncharacterized protein	0	0	0	0	0	0	0	0	0	0	0	0	0	0	0	0	0	0	0	0	0	0	0	0	0	0	0	0	0	0	0	0	0	0	0	0	0	0	0	0	1	0.87	0.85	0.86	0.84	0.84	0.84	0.79
LEPBI_I0289	Uncharacterized protein	0	0	0	0	0	0	0	0	0	0	0	0	0	0	0	0	0	0	0	0	0	0	0	0	0	0	0	0	0	0	0	0	0	0	0	0	0	0	0	0	1	0.93	0.97	0.97	0.98	0.96	0.95	0.98
LEPBI_I0294	Putative membrane-bound lytic murein transglycosylase	0.55	0.57	0.58	0.58	0	0	0	0	0.6	0.55	0.57	0.57	0.57	0.55	0.56	0.55	0.58	0.55	0.55	0	0	0	0	0	0	0	0	0	0	0	0	0	0	0	0	0	0	0	0	0	1	0.8	0.78	0.82	0.81	0.78	0.76	0.72
LEPBI_I0299	Uncharacterized protein	0.52	0.44	0.45	0.51	0.52	0.51	0.51	0.43	0.45	0.44	0.5	0.51	0.44	0.45	0.5	0.44	0.44	0.45	0.5	0.5	0.5	0.5	0.51	0.51	0.51	0.5	0.47	0.51	0.51	0.5	0.51	0.48	0.51	0.5	0.49	0.49	0.49	0.49	0.5	0.5	1	0.95	0.92	0.92	0.93	0.92	0.92	0.86
LEPBI_I0301	DUF1330 domain-containing protein	0	0	0	0	0	0	0	0	0	0	0.79	0.78	0	0	0	0	0	0	0	0	0	0	0	0	0	0	0	0	0	0	0	0	0	0	0	0	0	0	0	0	1	0.9	0.89	0.9	0.88	0.86	0.88	0
LEPBI_I0303	Putative permease of the major facilitator superfamily putative signal peptide	0	0	0	0	0	0	0	0	0	0	0	0	0	0	0	0	0	0	0	0	0	0	0	0	0	0	0	0	0	0	0	0	0	0	0	0	0	0	0	0	1	0.94	0.94	0.94	0.93	0.94	0.95	0.88
LEPBI_I0314	Cell division protein FtsQ	0.55	0.55	0.56	0.58	0.54	0.54	0.54	0.55	0.55	0.54	0.54	0.54	0.54	0.54	0.54	0.55	0.54	0.54	0.54	0.53	0.52	0.53	0.53	0.53	0.53	0.53	0.53	0.53	0.53	0.53	0.52	0.51	0.51	0.54	0.53	0.53	0.54	0.53	0.53	0.53	1	0.97	0.95	0.96	0.96	0.93	0.95	0.89
LEPBI_I0317	Uncharacterized protein	0	0	0	0	0	0	0	0	0	0	0	0	0	0	0	0	0	0	0	0	0	0	0	0	0	0	0	0	0	0	0	0	0	0	0	0	0	0	0	0	1	0.97	0.97	0.97	0.98	0.98	0.98	0.96
LEPBI_I0318	Uncharacterized protein	0	0	0	0	0	0	0	0	0	0	0	0	0	0	0	0	0	0	0	0	0	0.56	0.54	0.51	0	0	0.52	0	0.54	0	0.52	0	0	0	0	0	0	0	0	0	1	1	0.99	0.99	0.99	0.99	0.99	0.98
LEPBI_I0319	Uncharacterized protein	0	0	0	0	0	0	0	0	0	0	0	0	0	0	0	0	0	0	0	0	0	0	0	0	0	0	0	0	0	0	0	0	0	0	0	0	0	0	0	0	1	0.95	0.9	0.9	0.92	0.93	0.93	0.87
LEPBI_I0320	Uncharacterized protein	0	0	0	0	0	0	0	0	0	0	0	0	0	0	0	0	0	0	0.46	0	0	0	0	0	0	0	0	0	0	0	0	0	0	0	0	0	0	0	0	0	1	0.94	0.9	0.9	0.9	0.95	0.96	0.82
LEPBI_I0323	Uncharacterized protein	0	0	0	0	0	0	0	0	0	0	0	0	0	0	0	0	0	0	0	0	0	0	0	0	0	0	0	0	0	0	0	0	0	0	0	0	0	0	0	0	1	0.9	0.91	0.9	0.91	0.9	0.91	0.76
LEPBI_I0324	Putative phosphoserine phosphatase	0.52	0.5	0.52	0.48	0.5	0.5	0.5	0.5	0.5	0.46	0.46	0.46	0.46	0.44	0.45	0.44	0.46	0.46	0.45	0.48	0.48	0.48	0.48	0.48	0.48	0.48	0.48	0.48	0.47	0.48	0.48	0.48	0.48	0.47	0.47	0.47	0.47	0.47	0.47	0.48	1	0.96	0.95	0.94	0.94	0.95	0.95	0.92
LEPBI_I0330	AsmA_2 domain-containing protein	0.47	0.46	0.46	0.47	0.47	0.46	0.46	0.45	0.45	0.48	0.48	0.48	0.47	0.47	0.47	0.46	0.46	0.46	0.47	0.46	0.46	0.45	0.45	0.45	0.45	0.45	0.45	0.45	0.45	0.45	0.45	0.47	0.45	0.47	0.48	0.47	0.46	0.47	0.46	0.47	1	0.95	0.88	0.88	0.9	0.93	0.93	0.87
LEPBI_I0334	Putative DNA mismatch repair protein putative membrane protein	0.53	0.53	0.52	0.53	0.54	0.52	0.54	0.49	0.52	0.51	0.52	0.51	0.52	0.52	0.51	0.51	0.52	0.54	0.52	0.49	0.5	0.5	0.51	0.5	0.5	0.51	0.49	0.5	0.52	0.5	0.5	0.53	0.52	0.5	0.5	0.49	0.5	0.51	0.49	0.51	1	0.89	0.86	0.87	0.71	0.84	0.83	0.8
LEPBI_I0343	AB hydrolase-1 domain-containing protein	0	0	0	0	0	0	0	0	0	0	0	0	0	0	0	0	0	0	0	0	0	0	0	0	0	0	0	0	0	0	0	0	0	0	0	0	0	0	0	0	1	0.85	0.86	0.86	0.85	0.88	0.89	0.83
LEPBI_I0354	Uncharacterized protein	0	0	0	0	0	0	0	0	0	0	0	0	0	0	0	0	0	0	0	0	0	0	0	0	0	0	0	0	0	0	0	0	0	0	0	0	0	0	0	0	1	0.97	0.98	0.98	0.98	0.98	0.98	0.93
LEPBI_I0357	ABC-type transport system, ATPase	0.51	0.51	0.51	0.51	0.51	0.52	0.51	0.51	0.51	0.51	0.51	0.51	0.52	0.52	0.51	0.52	0.52	0.51	0.52	0.52	0.52	0.52	0.52	0.5	0.52	0.52	0.5	0.5	0.5	0.5	0.5	0.51	0.5	0.49	0.51	0.51	0.49	0.49	0.49	0.5	1	0.98	0.97	0.96	0.96	0.97	0.97	0.94
LEPBI_I0358	Putative associated RTX toxin transporter	0	0	0	0	0	0	0	0	0	0	0	0	0	0	0	0	0	0	0	0	0	0	0	0	0	0	0	0	0	0	0	0	0	0	0	0	0	0	0	0	1	0.99	0.99	0.99	0.98	0.99	0.98	0.97
LEPBI_I0359	ABC-type transport system, ATPase and permease	0.52	0.52	0.52	0.52	0.52	0.52	0.52	0.51	0.52	0.52	0.52	0.52	0.52	0.52	0.51	0.52	0.51	0.51	0.51	0.5	0.5	0.5	0.5	0.5	0.5	0.5	0.5	0.5	0.5	0.5	0.5	0.5	0.5	0.49	0.51	0.51	0.5	0.5	0.5	0.51	1	0.97	0.94	0.94	0.95	0.96	0.95	0.91
LEPBI_I0360	Putative integral outer membrane protein TolC, efflux pump component putative signal peptide	0	0	0	0	0	0	0	0	0	0	0	0	0	0	0	0	0	0	0	0	0	0	0	0	0	0	0	0	0	0	0	0	0	0	0	0	0	0	0	0	1	0.98	0.97	0.97	0.95	0.98	0.98	0.96
LEPBI_I0365	Putative negative transcriptional regulator	0	0	0	0	0	0	0	0	0	0.58	0.55	0.56	0.58	0.57	0.59	0.58	0.6	0	0	0.57	0	0	0.59	0	0.58	0.58	0	0	0	0.6	0.59	0	0	0	0	0	0	0	0	0.59	1	0.88	0.88	0.89	0.87	0.88	0.9	0.8
LEPBI_I0368	Uncharacterized protein	0	0	0	0	0	0	0	0	0	0.48	0	0	0.46	0.48	0.46	0.45	0.47	0	0	0	0	0	0	0	0	0	0	0	0	0	0	0	0	0.48	0.45	0	0.47	0.5	0.47	0.53	1	0.89	0.88	0.87	0.87	0.89	0.87	0.82
LEPBI_I0400	Putative sensor protein putative membrane protein	0.59	0.58	0.59	0.59	0.59	0.58	0.58	0.6	0.59	0.59	0.58	0.58	0.58	0.58	0.58	0.59	0.59	0.58	0.58	0.56	0.53	0.57	0.57	0.57	0.58	0.57	0.58	0.58	0.53	0.56	0.56	0.55	0.57	0.57	0.55	0.56	0.56	0.55	0.54	0.58	1	0.95	0.92	0.93	0.91	0.93	0.92	0.78
LEPBI_I0427	Uncharacterized protein	0	0	0	0	0	0	0	0	0	0	0	0	0	0	0	0	0	0	0	0	0	0	0	0	0	0	0	0	0	0	0	0	0	0	0	0	0	0	0	0	1	0.94	0.95	0.96	0.96	0.96	0.96	0.82
LEPBI_I0457	Uncharacterized protein	0.53	0.54	0.53	0.54	0.55	0.56	0.55	0.5	0.54	0.54	0.54	0.54	0.56	0.56	0.56	0.56	0.56	0.57	0.57	0.41	0.41	0.41	0.41	0.41	0.41	0.41	0.41	0.41	0	0	0.43	0.46	0.48	0.44	0.45	0.45	0.46	0.46	0.46	0.48	1	0.98	0.98	0.98	0.97	0.99	0.99	0.95
LEPBI_I0463	Putative methyl-accepting chemotaxis protein putative signal peptide	0.55	0.55	0.55	0.56	0.57	0.58	0.57	0.58	0.53	0.51	0.51	0.5	0.51	0.51	0.5	0.52	0.51	0.57	0.54	0.57	0.57	0.57	0.57	0.57	0.57	0.57	0.56	0.57	0.57	0.48	0.58	0.57	0.57	0.56	0.58	0.57	0.57	0.57	0.57	0.56	1	0.86	0.86	0.72	0.75	0.86	0.86	0.83
LEPBI_I0471	Putative integrase/recombinase	0.48	0.48	0.48	0.48	0.48	0.48	0.48	0.48	0.56	0.54	0.58	0.58	0.56	0.54	0.57	0.56	0.49	0.65	0.54	0.55	0.54	0.53	0.53	0.55	0.54	0.55	0.55	0.48	0.53	0.55	0.55	0.47	0.55	0.55	0.52	0.53	0.49	0.48	0.51	0.54	1	0.91	0.87	0.87	0.82	0.89	0.94	0.84
LEPBI_I0472	Uncharacterized protein	0	0	0	0	0	0	0	0	0	0	0	0	0	0	0	0	0	0	0	0	0	0	0	0	0	0	0	0	0	0	0	0	0	0	0	0	0	0	0	0	1	1	0.97	0.98	1	0.98	0.98	0.94
LEPBI_I0475	Uncharacterized protein	0.45	0	0.43	0.43	0.44	0.44	0.44	0.44	0.43	0.43	0.43	0.44	0.44	0.43	0.44	0.43	0.43	0.44	0.44	0.43	0.44	0.44	0.44	0.44	0.43	0.44	0.44	0.44	0.43	0.44	0.44	0.43	0.44	0.43	0.43	0.42	0.43	0.43	0.42	0.41	1	0.92	0.84	0.82	0.87	0.89	0.88	0.79
LEPBI_I0477	Uncharacterized protein	0.57	0.56	0.58	0.56	0.51	0.51	0.51	0.53	0.54	0.55	0.54	0.55	0.53	0.53	0.53	0.54	0.52	0.54	0.55	0.51	0.5	0.51	0.52	0.51	0.5	0.51	0.52	0.48	0.5	0.51	0.52	0.52	0.52	0.57	0.53	0.53	0.55	0.55	0.54	0.58	1	0.96	0.9	0.91	0.94	0.94	0.94	0.9
LEPBI_I0489	Uncharacterized protein	0.55	0.56	0.56	0.55	0.55	0.55	0.54	0.55	0.55	0.55	0.56	0.55	0.54	0.51	0.54	0.54	0.5	0.58	0.54	0.56	0.55	0.52	0.57	0.56	0.56	0.56	0.56	0.56	0.56	0.56	0.56	0.52	0.56	0.55	0.57	0.58	0.58	0.54	0.58	0.52	1	0.95	0.94	0.94	0.93	0.95	0.95	0.9
LEPBI_I0491	Uncharacterized protein	0	0	0	0	0	0	0	0	0	0	0	0	0	0	0	0	0	0	0	0	0	0	0	0	0	0	0	0	0	0	0	0	0	0	0	0	0	0	0	0	1	0.87	0.87	0.87	0.83	0.83	0.83	0.83
LEPBI_I0497	Putative penicillin-binding protein, transpeptidase	0	0	0	0.52	0.53	0.5	0	0	0.45	0	0	0	0	0.48	0	0.5	0.47	0	0	0	0.52	0	0	0	0	0	0	0	0	0	0	0	0	0	0.44	0.44	0.46	0.42	0.44	0	1	0.93	0.93	0.93	0.93	0.92	0.92	0.87
LEPBI_I0503	Putative sensor protein with PAS domain	0.47	0.47	0.47	0.52	0.46	0.48	0.54	0.47	0.48	0.54	0.48	0.48	0.45	0.54	0.54	0.54	0.52	0.54	0.54	0.54	0.54	0.54	0.54	0.54	0.43	0.54	0.54	0.54	0.54	0.54	0.54	0.54	0.54	0.52	0.53	0.53	0.47	0.47	0.47	0.44	1	0.96	0.96	0.97	0.95	0.94	0.94	0.85
LEPBI_I0507	Uncharacterized protein	0.48	0.48	0.49	0.49	0.49	0.5	0.49	0.47	0.5	0.47	0.49	0.49	0.5	0.51	0.49	0.49	0.49	0.52	0.5	0.46	0.45	0.46	0.45	0.45	0.45	0.45	0.46	0.45	0.46	0.45	0.45	0.47	0.47	0.49	0.47	0.46	0.47	0.47	0.47	0.48	1	0.94	0.88	0.87	0.88	0.93	0.92	0.85
LEPBI_I0508	Uncharacterized protein	0.53	0.53	0.52	0.52	0.53	0.53	0.54	0.55	0.52	0.53	0.52	0.52	0.52	0.53	0.51	0.53	0.52	0.52	0.51	0.53	0.55	0.54	0.55	0.54	0.54	0.55	0.54	0.55	0.55	0.56	0.54	0.54	0.56	0.53	0.57	0.56	0.54	0.52	0.53	0.52	1	0.97	0.96	0.94	0.96	0.96	0.96	0.9
LEPBI_I0513	Uncharacterized protein	0.54	0.54	0.53	0.54	0.53	0.53	0.54	0.54	0.54	0.52	0.52	0.52	0.51	0.52	0.55	0.51	0.52	0.51	0.55	0.55	0.56	0.56	0.56	0.56	0.56	0.56	0.56	0.56	0.56	0.55	0.56	0.55	0.56	0.54	0.54	0.53	0.53	0.52	0.54	0.52	1	0.92	0.9	0.9	0.9	0.91	0.9	0.79
LEPBI_I0514	Uncharacterized protein	0	0	0	0	0	0	0	0	0	0	0	0	0	0	0	0	0	0	0	0	0	0	0	0	0	0	0	0	0	0	0	0	0	0	0	0	0	0	0	0	1	0.98	0.95	0.95	0.96	0.97	0.96	0.93
LEPBI_I0519	Putative hydrolase, alpha/beta family	0	0	0	0	0	0	0	0	0	0.57	0	0	0	0	0	0	0	0	0	0	0	0	0	0	0	0	0	0	0	0	0	0	0	0	0	0	0	0	0	0	1	0.97	0.98	0.99	0.98	0.98	0.97	0.95
LEPBI_I0526	Uncharacterized protein	0	0	0	0	0	0	0	0	0	0	0	0	0	0	0	0	0	0	0	0	0	0	0	0	0	0	0	0	0	0	0	0	0	0	0	0	0	0	0	0	1	0.99	0.97	0.98	0.98	0.97	0.97	0.97
LEPBI_I0527	Putative penicillin-binding protein, transpeptidase putative signal peptide	0.44	0.44	0.44	0.42	0.42	0.42	0.45	0.42	0.42	0.42	0.52	0.47	0.46	0.46	0.49	0.46	0.46	0.43	0.43	0.42	0.43	0.52	0.42	0.5	0.54	0.41	0.43	0.53	0.53	0.41	0.53	0.51	0.51	0.54	0.54	0.53	0.49	0.49	0.51	0.52	1	0.97	0.96	0.96	0.95	0.96	0.96	0.96
LEPBI_I0529	Uncharacterized protein	0	0	0	0	0	0	0	0	0	0	0	0	0	0	0	0	0	0	0	0	0.55	0	0	0	0	0	0	0	0	0	0	0	0	0	0	0	0	0.53	0.54	0	1	0.93	0.92	0.94	0.92	0.94	0.9	0.9
LEPBI_I0530	Uncharacterized protein	0.5	0.5	0.49	0.47	0.48	0.47	0.47	0.47	0.46	0.48	0.48	0.48	0.5	0.49	0.5	0.49	0.49	0.48	0.47	0.5	0.5	0.5	0.5	0.5	0.5	0.5	0.5	0.5	0.5	0.5	0.5	0.48	0.49	0.5	0.5	0.5	0.49	0.49	0.5	0.49	1	0.97	0.94	0.95	0.94	0.96	0.96	0.93
LEPBI_I0532	Uncharacterized protein	0.51	0.51	0.51	0.49	0.45	0.46	0.45	0.47	0.51	0.5	0.5	0.5	0.48	0.53	0.52	0.52	0.51	0.5	0.51	0.48	0.48	0.48	0.46	0.47	0.47	0.48	0.46	0.48	0.48	0.47	0.47	0.47	0.46	0.48	0.5	0.5	0.47	0.48	0.48	0.5	1	0.96	0.9	0.92	0.93	0.93	0.94	0.89
LEPBI_I0543	Uncharacterized protein	0	0	0	0	0	0	0	0	0	0	0	0	0	0	0	0	0	0	0	0	0	0	0	0	0	0	0	0	0	0	0	0	0	0	0	0	0	0	0	0	1	0.96	0.92	0.92	0.91	0.92	0.92	0.89
LEPBI_I0544	Uncharacterized protein	0.53	0.52	0.51	0.49	0.49	0.49	0.48	0.48	0.53	0.53	0.5	0.51	0.48	0.49	0.52	0.5	0.5	0.49	0.5	0.52	0.53	0.54	0.54	0.52	0.53	0.53	0.52	0.52	0.52	0.53	0.52	0.52	0.5	0.52	0.46	0.45	0.49	0.49	0.47	0.53	1	0.89	0.84	0.83	0.84	0.85	0.85	0.78
LEPBI_I0545	Fibronectin type-III domain-containing protein	0.48	0.5	0.5	0.45	0.45	0.46	0.47	0.46	0.45	0.44	0.49	0.5	0.5	0.48	0.48	0.48	0.49	0.46	0.51	0.42	0.42	0.42	0.42	0.42	0.42	0.42	0.42	0.42	0.42	0.42	0.42	0.41	0.42	0.42	0.49	0.5	0.5	0.5	0.5	0.42	1	0.94	0.88	0.88	0.89	0.91	0.91	0.85
LEPBI_I0560	Putative lipoprotein	0.51	0.51	0.51	0.51	0.5	0.5	0.5	0.5	0.5	0.5	0.52	0.52	0.54	0.53	0.52	0.53	0.52	0.49	0.5	0.55	0.55	0.53	0.54	0.53	0.53	0.55	0.54	0.55	0.54	0.54	0.55	0.52	0.52	0.54	0.53	0.53	0.53	0.53	0.53	0.52	1	0.99	0.95	0.95	0.95	0.96	0.96	0.92
LEPBI_I0561	Uncharacterized protein	0.56	0.57	0.56	0.54	0.53	0.54	0.53	0.54	0.56	0.58	0.57	0.56	0.57	0.57	0.56	0.59	0	0.59	0.59	0.56	0.55	0.55	0.57	0.56	0.55	0.58	0.55	0.56	0.56	0.56	0.55	0.57	0.58	0.55	0.55	0.54	0.54	0.56	0.55	0.57	1	0.93	0.92	0.93	0.93	0.95	0.95	0.87
LEPBI_I0563	Uncharacterized protein	0.51	0.52	0.51	0.5	0.51	0.51	0.52	0.52	0.51	0.5	0.51	0.5	0.5	0.51	0.49	0.5	0	0.49	0.5	0.48	0.47	0.47	0.48	0.47	0.46	0.48	0.45	0.46	0.48	0.48	0.48	0.49	0.48	0.47	0.47	0.48	0.51	0.5	0.5	0.5	1	0.94	0.93	0.93	0.95	0.94	0.94	0.91
LEPBI_I0564	ATP_bind_3 domain-containing protein	0	0	0	0	0	0	0	0	0	0	0	0	0	0	0	0	0	0	0	0	0	0	0	0	0	0	0	0	0	0	0	0	0	0	0.65	0.68	0	0	0.6	0	1	0.87	0.8	0.8	0.82	0.87	0.84	0.74
LEPBI_I0565	Putative phosphoserine phosphatase RsbU (Sigma factor sigB regulation protein RsbU)	0.49	0.48	0.45	0.44	0.53	0.53	0.53	0.53	0.53	0.56	0.55	0.56	0.55	0.56	0.56	0.56	0.5	0.56	0.55	0.58	0.57	0.57	0.57	0.58	0.57	0.57	0.57	0.57	0.57	0.58	0.57	0.57	0.58	0.57	0.56	0.57	0.58	0.57	0.56	0.57	1	0.96	0.93	0.93	0.93	0.94	0.94	0.87
LEPBI_I0577	Uncharacterized protein	0	0	0	0	0	0	0	0	0	0	0	0	0	0	0	0	0	0	0	0	0	0	0	0	0	0	0	0	0	0	0	0	0	0	0	0	0	0	0	0	1	0.94	0.9	0.89	0.92	0.86	0.84	0.76
LEPBI_I0582	Uncharacterized protein	0	0	0	0	0	0	0	0	0	0	0	0	0	0	0	0	0	0	0	0	0	0	0	0	0	0	0	0	0	0	0	0	0	0	0	0	0	0	0	0	1	0.89	0.88	0.9	0.87	0.94	0.92	0.77
LEPBI_I0589	DUF4468 domain-containing protein	0	0	0	0	0	0	0	0	0	0	0	0	0	0	0	0	0	0	0	0	0	0	0	0	0	0	0	0	0	0	0	0	0	0	0	0	0	0	0	0	1	0.97	0.97	0.97	0.97	0.97	0.97	0.94
LEPBI_I0590	Uncharacterized protein	0	0	0	0	0	0	0	0	0	0	0	0	0	0	0	0	0	0	0	0	0	0	0	0	0	0	0	0	0	0	0	0	0	0	0	0	0	0	0	0	1	0.87	0.81	0.84	0.83	0.79	0.77	0.69
LEPBI_I0604	tRNA-dihydrouridine synthase	0.52	0.5	0.52	0.51	0.51	0.51	0.52	0.52	0.5	0.51	0.5	0.51	0.51	0.53	0.49	0.52	0.5	0.52	0.52	0.51	0.51	0.51	0.51	0.52	0.52	0.52	0.51	0.49	0.52	0.52	0.52	0.51	0.52	0.49	0.53	0.53	0.5	0.5	0.5	0.52	1	0.84	0.83	0.84	0.87	0.85	0.85	0.85
LEPBI_I0608	Uncharacterized protein	0.4	0.42	0.4	0.38	0.41	0.39	0.41	0	0.41	0.38	0.37	0.37	0.41	0.39	0.41	0.38	0.38	0.4	0.39	0.42	0.37	0.41	0.39	0.4	0.4	0.4	0.41	0.39	0.4	0.37	0.38	0.4	0.41	0.42	0.4	0.4	0.39	0.4	0.39	0.39	1	0.82	0.92	0.93	0.89	0.85	0.85	0.79
LEPBI_I0609	Putative NADPH-dependent FMN reductase	0.57	0	0	0	0	0	0	0	0.55	0.55	0.52	0.54	0.55	0.55	0.54	0.55	0.56	0.54	0.57	0.55	0.54	0.54	0.54	0.54	0.55	0.53	0.55	0.56	0.54	0.55	0.55	0.57	0.57	0.6	0.5	0.49	0.55	0.51	0.54	0.56	1	0.87	0.47	0	0.84	0.83	0.84	0.84
LEPBI_I0615	Putative oxidoreductase	0	0	0	0	0	0	0	0	0	0	0	0	0	0.48	0	0	0	0	0	0	0	0	0	0	0	0	0	0	0	0	0	0	0	0	0	0	0	0	0	0	1	0.93	0.88	0.87	0.86	0.86	0.87	0.77
LEPBI_I0620	Uncharacterized protein	0	0	0	0	0	0	0	0	0	0.54	0.58	0.58	0.56	0.55	0.56	0.55	0.57	0.54	0.56	0	0	0	0	0	0	0	0	0	0	0	0	0	0	0	0	0	0.53	0	0.52	0	1	0.94	0.8	0.81	0.82	0.92	0.94	0.83
LEPBI_I0621	Uncharacterized protein	0	0	0	0	0	0	0	0	0	0.54	0.53	0.55	0.56	0.55	0.54	0.55	0.58	0.56	0.57	0	0	0	0	0	0	0	0	0	0	0	0	0	0	0	0	0	0.49	0	0.51	0	1	0.86	0.69	0.72	0.7	0.79	0.8	0.74
LEPBI_I0623	Putative short-chain dehydrogenase, SDR family	0.59	0.57	0.58	0.55	0.55	0.54	0.54	0.54	0.56	0.55	0.56	0.56	0.56	0.56	0.54	0.56	0.45	0.53	0.54	0.49	0.49	0.49	0.49	0.49	0.49	0.49	0.49	0.49	0.49	0.49	0.5	0.49	0.49	0.48	0.49	0.48	0.52	0.51	0.5	0.47	1	0.87	0.81	0.82	0.83	0.87	0.86	0.79
LEPBI_I0626	ANK_REP_REGION domain-containing protein	0.45	0.51	0.46	0.47	0.46	0.46	0.46	0.47	0.47	0.45	0.44	0.54	0.48	0.49	0.47	0.48	0.47	0.38	0.49	0.42	0.42	0.42	0.42	0.42	0.42	0.42	0.42	0.42	0.43	0.42	0.43	0.41	0.44	0.48	0.42	0.42	0.47	0.52	0.46	0.48	1	0.94	0.91	0.91	0.92	0.94	0.94	0.89
LEPBI_I0634	Uncharacterized protein	0.53	0.49	0.48	0.48	0.49	0.47	0.46	0.47	0.48	0.5	0.48	0.48	0.47	0.48	0.49	0.48	0	0.54	0.48	0	0	0	0	0	0	0	0	0	0	0	0	0	0	0	0	0	0	0	0	0	1	0.86	0.81	0.82	0.82	0.85	0.85	0.77
LEPBI_I0638	Uncharacterized protein	0.46	0.47	0.47	0.46	0.46	0.46	0.45	0.47	0.46	0.47	0.44	0.44	0.45	0.46	0.46	0.43	0.46	0.46	0.46	0.48	0.46	0.46	0.48	0	0.46	0.46	0.46	0.46	0.47	0.46	0.45	0.47	0.46	0.45	0.46	0.46	0.46	0.46	0.45	0	1	0.94	0.94	0.94	0.91	0.9	0.9	0.84
LEPBI_I0639	Uncharacterized protein	0	0	0	0	0	0	0	0	0	0	0	0	0	0	0	0	0	0	0	0	0	0	0	0	0	0	0	0	0	0	0	0	0	0	0	0	0	0	0	0	1	0.89	0.9	0.89	0.84	0.9	0.86	0.75
LEPBI_I0650	Uncharacterized protein	0	0	0	0	0	0	0	0	0	0	0	0	0	0	0	0	0	0	0	0	0	0	0	0	0	0	0	0	0	0	0	0	0	0	0	0	0	0	0	0	1	0.94	0.95	0.95	0.92	0.93	0.91	0.86
LEPBI_I0651	Uncharacterized protein	0	0	0	0	0	0	0	0	0	0	0	0	0	0	0	0	0	0	0	0	0	0	0	0	0	0	0	0	0	0	0	0	0	0	0	0	0	0	0	0	1	0.98	0.98	0.97	0.98	0.97	0.97	0.93
LEPBI_I0652	Putative alpha-L-glutamate ligase	0	0	0	0	0	0	0	0	0	0	0	0	0	0	0	0	0	0	0	0	0	0	0	0	0	0	0	0	0	0	0	0	0	0	0	0	0	0	0	0	1	0.94	0.95	0.95	0.95	0.94	0.94	0.91
LEPBI_I0655	Uncharacterized protein	0	0	0	0	0	0	0	0	0	0	0	0	0	0	0	0	0	0	0	0	0	0	0	0	0	0	0	0	0	0	0	0	0	0	0	0	0	0	0	0	1	0.89	0.9	0.89	0.86	0.86	0.86	0.62
LEPBI_I0663	Putative triacylglycerol lipase	0	0	0	0	0	0	0	0	0	0.59	0.58	0.58	0.57	0.57	0.57	0.56	0.56	0.56	0.58	0.58	0.58	0.58	0.58	0.59	0.58	0.58	0.57	0.58	0.58	0.58	0.58	0.59	0.59	0.57	0.6	0.59	0.59	0.58	0.59	0	1	0.97	0.96	0.97	0.97	0.97	0.97	0.92
LEPBI_I0664	DUF2779 domain-containing protein	0.51	0.51	0.51	0.5	0.52	0.5	0.49	0.61	0.51	0.5	0.5	0.49	0.53	0.52	0.52	0.54	0.52	0.56	0.51	0.52	0.52	0.54	0.55	0.52	0.52	0.53	0.5	0.51	0.53	0.54	0.49	0.51	0.52	0.52	0.54	0.53	0.52	0.52	0.55	0.5	1	0.92	0.91	0.92	0.91	0.9	0.9	0.85
LEPBI_I0665	WYL domain-containing protein	0.52	0.52	0.51	0.51	0.52	0.51	0.51	0.51	0.52	0.52	0.52	0.52	0.51	0.52	0.53	0.52	0.52	0.52	0.52	0.53	0.54	0.53	0.54	0.53	0.54	0.54	0.54	0.54	0.53	0.54	0.52	0.51	0.51	0.52	0.49	0.49	0.49	0.51	0.5	0.52	1	0.94	0.93	0.92	0.92	0.92	0.91	0.86
LEPBI_I0667	Uncharacterized protein	0.52	0.52	0.52	0.51	0.52	0.52	0.52	0.54	0.54	0.52	0.52	0.52	0.52	0.52	0.52	0.51	0.52	0.5	0.53	0.55	0.53	0.52	0.53	0.52	0.52	0.53	0.53	0.53	0.54	0.53	0.52	0.51	0.5	0.51	0.52	0.53	0.54	0.54	0.52	0.53	1	0.98	0.97	0.97	0.97	0.97	0.97	0.95
LEPBI_I0678	Uncharacterized protein	0	0	0	0	0	0	0	0	0	0	0	0	0	0	0	0	0	0	0	0	0	0	0	0	0	0	0	0	0	0	0	0	0	0	0	0	0	0	0	0	1	0.97	0.91	0.91	0.92	0.95	0.95	0.83
LEPBI_I0681	Putative penicillin binding protein, beta-lactamase class C	0	0	0	0.47	0.51	0.43	0	0	0.54	0	0	0	0	0.52	0	0.52	0.5	0	0	0	0.52	0	0	0	0	0	0	0	0	0	0	0	0	0	0.5	0.5	0.5	0.52	0.52	0	1	0.88	0.82	0.83	0.84	0.83	0.83	0.67
LEPBI_I0686	Uncharacterized protein	0	0	0	0	0	0	0	0	0	0	0	0	0	0	0	0	0	0.84	0	0	0	0	0	0	0	0	0	0	0	0	0	0	0	0	0	0	0	0	0	0	1	0.99	0.98	0.98	0.98	0.98	0.98	0.97
LEPBI_I0687	Putative oxidoreductase, short-chain dehydrogenase family	0.58	0.58	0.58	0.58	0.58	0.58	0.57	0.58	0.56	0.56	0.56	0.56	0.55	0.54	0.54	0.55	0.55	0.55	0.56	0.59	0.58	0.59	0.6	0.59	0.59	0.6	0.6	0.6	0.59	0.59	0.58	0.56	0.54	0.54	0.53	0.53	0.54	0.53	0.53	0.55	1	0.98	0.99	0.99	0.99	0.98	0.98	0.96
LEPBI_I0688	Ribosomal-protein-alanine acetyltransferase	0.58	0.58	0.58	0.58	0.58	0.56	0.56	0.56	0.57	0.57	0.6	0.58	0.52	0.54	0.52	0.55	0.55	0.55	0.56	0.52	0.49	0.5	0.5	0.5	0.5	0.49	0.5	0.5	0.5	0.5	0.51	0.47	0.47	0.53	0.48	0.48	0.5	0.52	0.51	0.51	1	0.94	0.9	0.9	0.88	0.92	0.91	0.85
LEPBI_I0691	Putative cation exchanger putative membrane protein	0	0	0	0	0	0	0	0	0	0	0	0	0	0	0	0	0	0	0	0	0	0	0	0	0	0	0	0	0	0	0	0	0	0	0	0	0	0	0	0	1	0.98	0.98	0.98	0.97	0.98	0.98	0.96
LEPBI_I0692	Uncharacterized protein	0.52	0.53	0.53	0.54	0.54	0.53	0.53	0.57	0.54	0.55	0.56	0.55	0.51	0.52	0.53	0.53	0	0.55	0.54	0.55	0.55	0.55	0.55	0.56	0.56	0.55	0.57	0.57	0.56	0.55	0.56	0.52	0.57	0.52	0.54	0.55	0.56	0.53	0.55	0.56	1	0.96	0.93	0.93	0.94	0.93	0.94	0.91
LEPBI_I0693	Lysine decarboxylase	0	0	0	0	0	0	0	0	0	0	0	0	0	0	0	0	0	0	0	0	0	0	0	0	0	0	0	0	0	0	0	0	0	0	0	0	0	0	0	0	1	0.99	0.99	0.99	0.99	0.99	0.99	0.98
LEPBI_I0697	Uncharacterized protein	0.46	0.46	0.45	0.46	0.5	0.47	0.46	0.47	0.45	0.45	0.43	0.43	0.49	0.47	0.45	0.46	0.45	0.41	0.44	0.45	0.46	0.46	0.45	0.47	0.47	0.47	0.46	0.46	0.47	0.45	0.43	0.45	0.46	0.44	0.45	0.44	0.44	0.43	0.45	0.43	1	0.9	0.92	0.93	0.9	0.9	0.89	0.83
LEPBI_I0698	Uncharacterized protein	0	0	0	0	0	0	0	0	0	0	0	0	0	0	0	0	0	0	0	0	0	0	0	0	0	0	0	0	0	0	0	0	0	0	0	0	0	0	0	0	1	0.99	0.98	0.97	0.98	0.98	0.98	0
LEPBI_I0700	GST N-terminal domain-containing protein	0	0	0	0	0	0	0	0	0	0	0	0	0	0	0	0	0	0	0	0	0	0	0	0	0	0	0	0	0	0	0	0	0	0	0	0	0	0	0	0	1	0.95	0.92	0.91	0.92	0.93	0.95	0.89
LEPBI_I0701	Putative peptidase, M23B family putative signal peptide	0.48	0.47	0.49	0.5	0.66	0.48	0.5	0.5	0.5	0.51	0.5	0.54	0.5	0.49	0.49	0	0	0.52	0.5	0.51	0.51	0.5	0.5	0.52	0.51	0.5	0.51	0.52	0.51	0.51	0.5	0.48	0.48	0.49	0.48	0.49	0.51	0.5	0.52	0.5	1	0.9	0.83	0.81	0.83	0.85	0.85	0.73
LEPBI_I0702	Putative peptidase, M23B family putative signal peptide	0.54	0.53	0.53	0.53	0.64	0.51	0.52	0.52	0.53	0.53	0.55	0.53	0.52	0.52	0.51	0.46	0.46	0.52	0.51	0.53	0.54	0.53	0.53	0.54	0.52	0.52	0.53	0.53	0.49	0.54	0.53	0.55	0.56	0.54	0.54	0.53	0.54	0.55	0.54	0.57	1	0.89	0.76	0.77	0.77	0.87	0.87	0.68
LEPBI_I0703	Uncharacterized protein	0	0	0	0	0	0	0	0	0	0	0	0	0	0	0	0	0	0	0	0	0	0	0	0	0	0	0	0	0	0	0	0	0	0	0	0	0	0	0	0	1	0.99	0.97	0.96	0.95	0.99	0.97	0.95
LEPBI_I0704	Uncharacterized protein	0.47	0.45	0.46	0	0	0	0.46	0.47	0.44	0.47	0.46	0.44	0.47	0.46	0.46	0.46	0.48	0.45	0.47	0.56	0.55	0.56	0.55	0.54	0.54	0.53	0.55	0.55	0.53	0.53	0.53	0.55	0.55	0.55	0.47	0.47	0.46	0.43	0.46	0	1	0.95	0.87	0.87	0.87	0.92	0.93	0.87
LEPBI_I0705	SH3b domain-containing protein	0	0	0	0	0	0	0	0	0	0	0	0	0	0	0	0	0	0	0	0	0	0	0	0	0	0	0	0	0	0	0	0	0	0	0	0	0	0	0	0	1	0.91	0.85	0.86	0.86	0.87	0.87	0.79
LEPBI_I0706	Uncharacterized protein	0	0	0	0	0	0	0	0	0	0	0	0	0	0	0	0	0	0	0	0	0	0	0	0	0	0	0	0	0	0	0	0	0	0	0	0	0	0	0	0	1	0.85	0.79	0.8	0.8	0.85	0.86	0.74
LEPBI_I0713	Putative phosphoserine phosphatase putative membrane protein	0.56	0.57	0.57	0.49	0.57	0.51	0.56	0.56	0.55	0.48	0.48	0.48	0.52	0.51	0.49	0.48	0.49	0.48	0.48	0.48	0.53	0.48	0.54	0.48	0.46	0.47	0.46	0.49	0.53	0.53	0.46	0.54	0.53	0.54	0.45	0.46	0.46	0.46	0.46	0.5	1	0.96	0.98	0.99	0.97	0.97	0.97	0.94
LEPBI_I0715	Putative two-component sensor protein	0.48	0.47	0.45	0.44	0.47	0.48	0.47	0.48	0.49	0.58	0.58	0.65	0.54	0.59	0.59	0.6	0.59	0.59	0.52	0.57	0.58	0.58	0.58	0.57	0.57	0.57	0.58	0.57	0.57	0.58	0.57	0.59	0.58	0.56	0.58	0.58	0.59	0.59	0.59	0.58	1	0.95	0.92	0.92	0.91	0.95	0.95	0.85
LEPBI_I0716	Uncharacterized protein	0.49	0.5	0.49	0.48	0.49	0.49	0.49	0.54	0.49	0.49	0.48	0.49	0.5	0.49	0.49	0.48	0.49	0.49	0.49	0.48	0.48	0.48	0.48	0.48	0.48	0.48	0.48	0.48	0.48	0.48	0.47	0.48	0.48	0.48	0.49	0.49	0.49	0.49	0.48	0.48	1	0.96	0.95	0.94	0.94	0.96	0.96	0.9
LEPBI_I0727	Uncharacterized protein	0	0	0	0	0	0	0	0	0	0	0	0	0	0	0	0	0	0	0	0	0	0	0	0	0	0	0	0	0	0	0	0	0	0	0	0	0	0	0	0	1	0.95	0.94	0.94	0.89	0.97	0.96	0.91
LEPBI_I0731	Uncharacterized protein	0	0	0	0	0	0	0	0	0	0	0	0	0	0	0	0	0	0	0	0	0	0	0	0	0	0	0	0	0	0	0	0	0	0	0	0	0	0	0	0	1	0.96	0.98	0.97	0.97	0.97	0.96	0.94
LEPBI_I0732	Putative phospho-N-acetylmuramoyl-pentapeptide-transferase, glycosyltransferase family 4	0.52	0.53	0.53	0.51	0.53	0.52	0.54	0.55	0.55	0.53	0.53	0.52	0.54	0.53	0.53	0.52	0.51	0.54	0.54	0	0	0	0	0	0	0	0	0	0	0	0	0	0	0	0.53	0.53	0.51	0.53	0.51	0.53	1	0.83	0.77	0.77	0.77	0.79	0.79	0.72
LEPBI_I0749	Uncharacterized protein	0	0	0	0	0	0	0	0	0	0	0	0	0	0	0	0	0	0	0	0	0	0	0	0	0	0	0	0	0	0	0	0	0	0	0	0	0	0	0	0	1	0.97	0.97	0.97	0.97	0.94	0.94	0.89
LEPBI_I0755	Putative transcriptional regulator, AraC family putative membrane protein	0.45	0.45	0.45	0.46	0.45	0.44	0.45	0.45	0.44	0.58	0.57	0.57	0.58	0.58	0.57	0.58	0.57	0.58	0.56	0.56	0.55	0.56	0.56	0.57	0.56	0.55	0.56	0.55	0.56	0.56	0.56	0.57	0.57	0.58	0.55	0.57	0.55	0.57	0.57	0.5	1	0.9	0.87	0.89	0.91	0.9	0.89	0.84
LEPBI_I0758	MlaD domain-containing protein	0	0	0	0	0	0	0	0	0	0	0	0	0	0	0	0	0	0	0	0	0	0	0	0	0	0	0	0	0	0	0	0	0	0	0	0	0	0	0	0	1	0.99	0.99	0.99	0.99	0.99	0.99	0.97
LEPBI_I0760	Uncharacterized protein	0	0	0	0	0	0	0	0	0	0	0	0	0	0	0	0	0	0	0	0	0	0	0	0	0	0	0	0	0	0	0	0	0	0	0	0	0	0	0	0	1	0.95	0.91	0.91	0.87	0.91	0.91	0.87
LEPBI_I0761	Putative sterol desaturase putative membrane protein	0.55	0.56	0.54	0.53	0.59	0.54	0.59	0.59	0.53	0.52	0.54	0.6	0.5	0.53	0.53	0.55	0.54	0.52	0.54	0.57	0.56	0.56	0.56	0.56	0.55	0.57	0.56	0.55	0.57	0.57	0.54	0.55	0.56	0.56	0.54	0.54	0.58	0.57	0.57	0.57	1	0.93	0.93	0.91	0.91	0.9	0.9	0.83
LEPBI_I0768	Uncharacterized protein	0	0	0	0	0	0	0	0	0	0	0	0	0	0	0	0	0	0	0	0	0	0	0	0	0	0	0	0	0	0	0	0	0	0	0	0	0	0	0	0	1	0.86	0.81	0.82	0.81	0.82	0.81	0.77
LEPBI_I0769	Uncharacterized protein	0.42	0.44	0.43	0.44	0.45	0.45	0.44	0.57	0.45	0.45	0.44	0.44	0.44	0.43	0.44	0.44	0.42	0.67	0.45	0.43	0.42	0.44	0.43	0.44	0.43	0.44	0.43	0.44	0.44	0.44	0.44	0.44	0.43	0.44	0.41	0.42	0.43	0.44	0.44	0.43	1	0.8	0.73	0.75	0.76	0.81	0.8	0.73
LEPBI_I0770	Uncharacterized protein	0.52	0.51	0.52	0.51	0.53	0.53	0.52	0.52	0.51	0.51	0.52	0.52	0.51	0.52	0.51	0.54	0.51	0.5	0.49	0.54	0.5	0.5	0.53	0.54	0.52	0.5	0.5	0.51	0.57	0.53	0.51	0.53	0.54	0.57	0.53	0.53	0.5	0.51	0.5	0.54	1	0.98	0.89	0.89	0.9	0.96	0.96	0.85
LEPBI_I0780	Uncharacterized protein	0	0	0	0	0	0	0	0	0	0	0	0	0	0	0	0	0	0	0	0	0	0	0	0	0	0	0	0	0	0	0	0	0	0	0	0	0	0	0	0	1	0.97	0.97	0.97	0.95	0.95	0.94	0.89
LEPBI_I0782	Uncharacterized protein	0.58	0.54	0.55	0.54	0.54	0.55	0.54	0.54	0.55	0.56	0.57	0.56	0.56	0.56	0.55	0.56	0.55	0.55	0.55	0.55	0.55	0.56	0.55	0.55	0.55	0.55	0.55	0.55	0.55	0.55	0.54	0.57	0.56	0.55	0.54	0.53	0.54	0.53	0.53	0.55	1	0.98	0.97	0.98	0.96	0.97	0.97	0.92
LEPBI_I0783	DUF1554 domain-containing protein	0.46	0.45	0.41	0.42	0.4	0.4	0.43	0.43	0.42	0.49	0.38	0.38	0.48	0.47	0.48	0.37	0.38	0.46	0.42	0.54	0	0	0	0.41	0.42	0	0.42	0.41	0	0.4	0.41	0	0	0.52	0	0	0.48	0.48	0.47	0.47	1	0.7	0.69	0.71	0.83	0.78	0.8	0.71
LEPBI_I0784	Aldehyde dehydrogenase	0.46	0.46	0.45	0.45	0.44	0.44	0.45	0.45	0.45	0.45	0.46	0.43	0.44	0.45	0.42	0.43	0.43	0.44	0.44	0.44	0.45	0.45	0.45	0.44	0.42	0.44	0.45	0.44	0.45	0.44	0.44	0.43	0.43	0.43	0.44	0.43	0.43	0.43	0.43	0.44	1	0.95	0.95	0.95	0.94	0.94	0.95	0.92
LEPBI_I0785	Uncharacterized protein	0	0	0	0	0	0	0	0	0	0	0	0	0	0	0	0	0	0	0	0	0	0	0	0	0	0	0	0	0	0	0	0	0	0	0	0	0	0	0	0	1	1	0.98	0.98	0.93	0.93	0.93	0.95
LEPBI_I0788	Uncharacterized protein	0.38	0.39	0.39	0.39	0.39	0.39	0.38	0	0.39	0.39	0.39	0.39	0.39	0.41	0.41	0.41	0.4	0.39	0.4	0	0	0	0	0	0	0	0	0	0	0	0	0	0	0	0	0	0	0	0	0	1	0.74	0.73	0.75	0.7	0.72	0.72	0.64
LEPBI_I0791	Uncharacterized protein	0	0	0	0	0	0	0	0	0	0	0	0	0	0	0	0	0	0	0	0	0	0	0	0	0	0	0	0	0	0	0	0	0	0	0	0	0	0	0	0	1	0.97	0.9	0.9	0.88	0.84	0.85	0.89
LEPBI_I0800	Uncharacterized protein	0	0	0	0	0	0	0	0	0	0	0	0	0	0	0	0	0	0	0	0	0	0	0	0	0	0	0	0	0	0	0	0	0	0	0	0	0	0	0	0	1	0.8	0.93	0.95	0.86	0.86	0.88	0.91
LEPBI_I0809	Uncharacterized protein	0	0	0	0	0	0.55	0.55	0.55	0	0	0	0	0	0	0	0	0	0	0	0	0	0	0	0	0	0	0	0	0	0	0	0	0	0	0	0	0	0	0	0	1	0.94	0.94	0.93	0.95	0.93	0.94	0.88
LEPBI_I0810	Uncharacterized protein	0.45	0.46	0.43	0.45	0.45	0.42	0.44	0.46	0.46	0.42	0.44	0.44	0.42	0.41	0.43	0.42	0.41	0.45	0.42	0.45	0.44	0.42	0.42	0.43	0.43	0.44	0.43	0.43	0.44	0.44	0.45	0.42	0.44	0.46	0.43	0.44	0.43	0.43	0.43	0.44	1	0.94	0.92	0.92	0.9	0.93	0.92	0.82
LEPBI_I0812	Putative acyltransferase, MBOAT family putative membrane protein	0.58	0.58	0.59	0.62	0.6	0.59	0.59	0.58	0.59	0.58	0.58	0.59	0.58	0.59	0.59	0.6	0.59	0.59	0.58	0.51	0.51	0.51	0.51	0.51	0.51	0.52	0.51	0.49	0.51	0.51	0.51	0.51	0.49	0.5	0.57	0.57	0.58	0.59	0.57	0.59	1	0.91	0.86	0.85	0.87	0.87	0.87	0.83
LEPBI_I0813	Uncharacterized protein	0.4	0.4	0.4	0	0.43	0.42	0.42	0.42	0	0	0.41	0.41	0.4	0.41	0	0.43	0.44	0	0.41	0	0	0	0	0	0	0	0	0	0	0	0	0	0	0	0.46	0.45	0.42	0.41	0.42	0.46	1	0.86	0.78	0.79	0.81	0.83	0.85	0.77
LEPBI_I0816	Uncharacterized protein	0	0	0	0	0	0	0	0	0	0	0	0	0	0	0	0	0	0	0	0	0	0	0	0	0	0	0	0	0	0	0	0	0	0	0	0	0	0	0	0	1	0.92	0.88	0.87	0.87	0.93	0.93	0.8
LEPBI_I0819	PHS	0	0	0	0	0	0	0	0	0.59	0	0	0	0	0	0.59	0	0	0	0	0	0	0	0	0	0	0	0	0	0	0	0	0	0	0	0	0	0	0	0	0	1	0.81	0.72	0.74	0.67	0.73	0.77	0.71
LEPBI_I0820	Putative permease, DMT superfamily putative membrane protein	0	0	0	0	0	0	0	0	0	0	0	0	0	0	0	0	0	0	0	0	0	0	0	0	0	0	0	0	0	0	0	0	0	0	0	0	0	0	0	0	1	0.96	0.91	0.91	0.92	0.92	0.9	0.88
LEPBI_I0821	Uracil-DNA glycosylase	0	0	0	0	0	0	0	0	0	0	0	0	0	0	0	0	0	0	0	0	0	0	0	0	0	0	0	0	0	0	0	0	0	0	0	0	0	0	0	0	1	0.93	0.93	0.91	0.92	0.93	0.93	0.88
LEPBI_I0822	Uncharacterized protein	0.42	0.42	0.43	0.42	0.41	0.43	0.44	0.44	0.42	0.42	0.41	0.41	0.41	0.42	0.42	0.42	0.43	0.43	0.42	0.45	0.44	0.45	0.45	0.45	0.46	0.45	0.46	0.46	0.44	0.45	0.44	0.45	0.44	0.42	0.45	0.44	0.44	0.44	0.43	0.44	1	0.92	0.88	0.89	0.88	0.87	0.87	0.83
LEPBI_I0829	Putative sodium/galactoside symporter	0	0	0	0	0	0	0	0	0	0.44	0.42	0.42	0.42	0.41	0.41	0.43	0.43	0.84	0.43	0.43	0.45	0.43	0.44	0.41	0.41	0.44	0.42	0.45	0.42	0.42	0.44	0.42	0.43	0	0.4	0.4	0.41	0.41	0.41	0	1	0.98	0.98	0.98	0.98	0.99	0.98	0.96
LEPBI_I0835	Putative transcriptional regulator, TetR family	0	0	0	0	0	0	0	0	0	0	0	0	0	0	0	0	0	0	0	0	0	0	0	0	0	0	0	0	0	0	0	0	0	0	0	0	0	0	0	0	1	0.99	0.99	0.99	0.99	0.98	0.98	0.96
LEPBI_I0836	FolC bifunctional protein: Folylpolyglutamate synthase/Tetrahydrofolate ynthase	0.53	0.52	0.53	0.54	0.52	0.51	0.52	0.52	0.51	0.5	0.52	0.48	0.53	0.52	0.53	0.53	0.53	0.51	0.49	0.57	0.57	0.58	0.57	0.58	0.58	0.59	0.58	0.57	0.57	0.56	0.56	0.52	0.55	0.55	0.52	0.53	0.52	0.52	0.53	0.52	1	0.83	0.76	0.78	0.78	0.81	0.79	0.73
LEPBI_I0841	Uncharacterized protein	0.42	0.43	0.43	0.4	0.4	0.41	0.4	0.4	0.41	0.39	0.4	0.41	0.42	0.42	0.43	0.42	0.41	0.4	0.41	0.44	0.45	0.44	0.43	0.45	0.44	0.44	0.45	0.45	0.44	0.43	0.44	0.43	0.44	0.43	0.4	0.4	0.41	0.41	0.41	0.44	1	0.9	0.83	0.83	0.86	0.88	0.87	0.76
LEPBI_I0848	ABC-type transport system, periplasmic component	0.56	0.55	0.56	0.55	0.55	0.56	0.62	0.55	0.56	0.56	0.56	0.56	0.56	0.55	0.56	0.55	0.56	0.58	0.54	0.56	0.56	0.56	0.56	0.55	0.55	0.56	0.56	0.55	0.56	0.56	0.56	0.56	0.55	0.57	0.55	0.55	0.56	0.56	0.56	0.56	1	0.81	0.82	0.81	0.87	0.84	0.84	0.8
LEPBI_I0850	Uncharacterized protein	0.57	0.58	0.54	0.57	0.56	0.56	0.54	0.55	0.55	0.57	0.57	0.57	0.55	0.55	0.56	0.54	0.56	0.55	0.56	0.56	0.56	0.56	0.58	0.58	0.56	0.57	0.58	0.57	0.56	0.56	0.6	0.6	0.6	0.55	0.54	0.55	0.54	0.55	0.55	0.51	1	0.94	0.92	0.92	0.93	0.92	0.91	0.83
LEPBI_I0851	Putative acetyl-CoA hydrolase/transferase	0.4	0	0.41	0	0	0	0	0	0.41	0	0	0.42	0	0	0	0	0	0.41	0.42	0.42	0.42	0.42	0.42	0.42	0.41	0.41	0.41	0.42	0.42	0.42	0.42	0	0	0	0.42	0.41	0.4	0.41	0.41	0.42	1	0.97	0.96	0.97	0.97	0.97	0.97	0.94
LEPBI_I0853	Methyltransf_11 domain-containing protein	0.45	0.44	0.44	0.41	0.41	0.41	0.4	0.44	0.44	0.41	0.39	0.39	0.43	0.42	0	0	0.4	0	0.43	0	0	0	0	0.4	0	0	0	0	0	0	0	0	0	0	0.52	0.45	0.54	0.43	0.46	0.46	1	0.8	0.75	0.75	0.77	0.76	0.81	0.71
LEPBI_I0861	Putative two-component sensor protein kinase putative membrane protein	0.59	0.58	0.58	0.57	0.58	0.56	0.55	0.57	0.58	0.58	0.51	0.53	0.54	0.54	0.55	0.58	0.55	0.54	0.57	0.55	0.55	0.54	0.55	0.53	0.54	0.55	0.53	0.55	0.54	0.55	0.55	0.54	0.54	0.53	0.55	0.57	0.53	0.53	0.53	0.57	1	0.95	0.9	0.9	0.9	0.91	0.91	0.86
LEPBI_I0867	TPR_REGION domain-containing protein	0.56	0.55	0.54	0.56	0.58	0.57	0.58	0.55	0.57	0.56	0.57	0.57	0.57	0.56	0.55	0.57	0.57	0.55	0.57	0.5	0.48	0.5	0.5	0.5	0.5	0.5	0.5	0.48	0.48	0.48	0.49	0.5	0.5	0.49	0.51	0.53	0.53	0.53	0.51	0.51	1	0.98	0.96	0.97	0.97	0.97	0.97	0.92
LEPBI_I0872	Putative rhomboid-like protein putative membrane protein	0.55	0.55	0.55	0.51	0.54	0.55	0.54	0.54	0.54	0.52	0.55	0.54	0.53	0.54	0.55	0.55	0.54	0.54	0.55	0.53	0.53	0.52	0.53	0.53	0.53	0.53	0.53	0.53	0.53	0.53	0.53	0.53	0.53	0.52	0.54	0.53	0.54	0.54	0.53	0.53	1	0.94	0.93	0.92	0.93	0.91	0.91	0.87
LEPBI_I0873	Uncharacterized protein	0.58	0.58	0.59	0.58	0.59	0.58	0.6	0.6	0.59	0.57	0.59	0.6	0.56	0.57	0.56	0.58	0.58	0.59	0.57	0.56	0.56	0.59	0.59	0.58	0.59	0.59	0.59	0.6	0.57	0.56	0.59	0.56	0.56	0.6	0.59	0.6	0.59	0.57	0.58	0.55	1	1	0.98	0.98	0.99	0.99	0.99	0.96
LEPBI_I0880	Ferrous iron transport protein FeoA	0	0	0	0	0	0	0	0	0	0	0	0	0	0	0	0	0	0	0	0	0	0	0	0	0	0	0	0	0	0	0	0	0	0	0	0	0	0	0	0	1	0.96	0.93	0.92	0.89	0.92	0.93	0.82
LEPBI_I0884	Apolipoprotein N-acyltransferase	0.49	0.49	0.5	0.41	0.41	0.41	0.41	0.4	0.48	0.48	0.46	0.46	0.5	0.5	0.51	0.5	0.49	0.47	0.47	0.49	0.47	0.48	0.47	0.47	0.48	0.47	0.48	0.47	0.48	0.48	0.49	0.47	0.46	0.47	0.47	0.48	0.47	0.47	0.47	0.47	1	0.88	0.85	0.86	0.87	0.84	0.84	0.78
LEPBI_I0893	Putative regulator	0.49	0.48	0.52	0.52	0.5	0.47	0.5	0.49	0.51	0.49	0.46	0.47	0.5	0.45	0	0.45	0	0.49	0.46	0	0	0	0	0	0	0	0	0	0	0	0	0	0	0	0	0	0	0	0	0	1	0.92	0.96	0.95	0.94	0.94	0.94	0.88
LEPBI_I0899	Uncharacterized protein	0	0	0	0	0	0	0	0	0	0	0	0	0	0	0	0	0	0	0	0	0	0	0	0	0	0	0	0	0	0	0	0	0	0	0	0	0	0	0	0	1	0.96	0.9	0.89	0.9	0.93	0.93	0.85
LEPBI_I0902	Putative Mn2+ and Fe2+ transporter putative membrane protein	0	0	0	0	0	0	0	0	0	0	0	0	0	0	0	0	0	0	0	0	0	0	0	0	0	0	0	0	0	0	0	0	0	0	0	0	0	0	0	0	1	0.97	0.96	0.96	0.96	0.97	0.97	0.96
LEPBI_I0903	Na(+)/H(+) antiporter (Sodium/proton antiporter	0.61	0.58	0.59	0.58	0.57	0.57	0.56	0.56	0.58	0.59	0.58	0.57	0.58	0.59	0.59	0.59	0.59	0.58	0.58	0.57	0.56	0.56	0.56	0.56	0.56	0.56	0.56	0.57	0.57	0.56	0.56	0.56	0.56	0.56	0.55	0.56	0.54	0.54	0.54	0.6	1	0.91	0.86	0.85	0.85	0.89	0.88	0.82
LEPBI_I0904	Putative sigma factor	0	0	0	0	0	0	0	0	0	0	0	0	0	0	0	0	0	0	0	0	0	0	0	0	0	0	0	0	0	0	0	0	0	0	0	0	0	0	0	0	1	0.92	0.87	0.87	0.89	0.89	0.9	0.82
LEPBI_I0906	Uncharacterized protein	0.55	0.54	0.55	0.54	0.55	0.54	0.54	0.54	0.55	0.55	0.55	0.54	0.55	0.55	0.54	0.55	0.55	0.55	0.54	0.55	0.55	0.54	0.55	0.55	0.55	0.55	0.55	0.54	0.55	0.54	0.55	0.53	0.53	0.55	0.54	0.54	0.54	0.54	0.54	0.54	1	0.92	0.89	0.89	0.88	0.88	0.88	0.79
LEPBI_I0907	Uncharacterized protein	0.5	0.5	0.5	0.54	0.53	0.51	0.5	0.52	0.51	0.52	0.5	0.53	0.5	0.52	0.54	0.53	0.52	0.51	0.52	0.58	0.57	0.59	0.56	0.58	0.58	0.59	0.59	0.58	0.58	0.59	0.58	0.59	0.6	0.59	0.6	0.6	0.58	0.6	0.59	0.56	1	0.96	0.92	0.92	0.92	0.92	0.92	0.87
LEPBI_I0909	Putative periplasmic component of the Tol biopolymer transport system	0.55	0.5	0.49	0.49	0.5	0.5	0.5	0.48	0.5	0.5	0.49	0.49	0.5	0.49	0.49	0.49	0.49	0.5	0.49	0.49	0.49	0.48	0.48	0.49	0.49	0.48	0.48	0.48	0.48	0.49	0.47	0.49	0.49	0.47	0.54	0.54	0.48	0.48	0.48	0.48	1	0.92	0.87	0.88	0.83	0.89	0.89	0.81
LEPBI_I0915	Putative two-component sensor molecule putative membrane protein	0.5	0.47	0.51	0.5	0.5	0.51	0.49	0.5	0.49	0.5	0.49	0.5	0.47	0.48	0.47	0.47	0.49	0.49	0.49	0.5	0.49	0.49	0.49	0.5	0.49	0.49	0.5	0.51	0.49	0.49	0.49	0.49	0.5	0.49	0.46	0.47	0.46	0.47	0.46	0.48	1	0.93	0.9	0.94	0.94	0.91	0.91	0.85
LEPBI_I0918	Putative chemotactic two-component histidine kinase with CheY motif	0.49	0.5	0.49	0.48	0.48	0.48	0.48	0.48	0.48	0.46	0.47	0.46	0.49	0.5	0.47	0.49	0.47	0.47	0.47	0.56	0.56	0.55	0.56	0.55	0.55	0.55	0.56	0.55	0.55	0.55	0.55	0.47	0.46	0.59	0.51	0.45	0.59	0.58	0.58	0.47	1	0.92	0.86	0.88	0.88	0.9	0.9	0.5
LEPBI_I0922	Methyl-accepting chemotaxis protein (MCP) putative signal peptide	0.5	0.5	0.5	0.5	0.5	0.49	0.49	0.5	0.49	0.49	0.52	0.5	0.5	0.49	0.48	0.5	0.5	0.48	0.47	0.47	0.48	0.47	0.47	0.47	0.47	0.47	0.47	0.47	0.47	0.47	0.48	0.47	0.48	0.48	0.5	0.5	0.51	0.51	0.51	0.48	1	0.98	0.96	0.96	0.96	0.97	0.97	0.57
LEPBI_I0924	Uncharacterized protein	0.57	0.57	0.57	0.56	0.54	0.54	0.53	0.54	0.53	0.56	0.54	0.54	0.54	0.53	0.51	0.55	0.52	0.56	0.57	0.55	0.55	0.54	0.54	0.55	0.55	0.55	0.56	0.56	0.55	0.54	0.53	0.55	0.53	0.51	0.55	0.53	0.55	0.55	0.54	0.53	1	0.9	0.81	0.82	0.81	0.83	0.84	0.8
LEPBI_I0932	Uncharacterized protein	0.5	0.5	0.5	0.51	0.49	0.55	0.53	0.48	0.52	0.53	0.55	0.51	0.53	0.52	0.55	0.51	0.53	0.54	0.57	0.55	0.54	0.55	0.55	0.54	0.54	0.54	0.55	0.53	0.55	0.54	0.5	0.52	0.53	0.52	0.52	0.5	0.52	0.52	0.51	0.57	1	0.87	0.9	0.88	0.93	0.9	0.9	0.87
LEPBI_I0933	Uncharacterized protein	0	0	0	0	0.42	0	0	0	0	0	0	0	0	0	0	0	0	0	0	0	0	0	0	0	0	0	0	0	0	0	0	0	0	0	0	0	0.41	0	0	0	1	0.82	0.75	0.78	0.79	0.82	0.81	0.75
LEPBI_I0938	Uncharacterized protein	0.56	0.55	0.55	0.52	0.52	0.53	0.52	0.53	0.57	0.57	0.54	0.54	0.54	0.57	0.55	0.55	0.58	0.54	0.54	0.53	0.53	0.53	0.55	0.53	0.55	0.54	0.54	0.54	0.55	0.53	0.54	0.54	0.54	0.56	0.55	0.54	0.52	0.52	0.54	0.54	1	0.95	0.87	0.88	0.86	0.93	0.93	0.86
LEPBI_I0940	Tetraacyldisaccharide 4'-kinase	0.5	0.5	0.49	0.49	0.48	0.49	0.5	0.5	0.5	0.5	0.53	0.52	0.47	0.48	0.49	0.49	0.51	0.51	0.49	0.47	0.49	0.48	0.49	0.49	0.48	0.48	0.47	0.48	0.49	0.49	0.47	0.49	0.48	0.48	0.48	0.48	0.49	0.49	0.49	0.49	1	0.79	0.74	0.73	0.76	0.75	0.76	0.71
LEPBI_I0941	tRNA 5-methylaminomethyl-2-thiouridine biosynthesis bifunctional protein MnmC	0.47	0.49	0.46	0.48	0.49	0.48	0.49	0.49	0.49	0.48	0.48	0.46	0.48	0.5	0.49	0.5	0.51	0.46	0.48	0.47	0.47	0.47	0.47	0.48	0.48	0.47	0.47	0.48	0.47	0.47	0.5	0.48	0.48	0.48	0.45	0.44	0.48	0.48	0.47	0.47	1	0.78	0.77	0.78	0.8	0.8	0.79	0.77
LEPBI_I0942	Methyltransf_30 domain-containing protein	0.52	0.53	0.52	0.53	0.55	0.54	0.55	0.52	0.54	0.52	0.53	0.53	0.53	0.54	0.5	0.57	0.54	0.51	0.53	0.52	0.52	0.51	0.53	0.52	0.52	0.5	0.52	0.51	0.54	0.53	0.51	0.54	0.54	0.54	0.55	0.54	0.51	0.53	0.53	0.54	1	0.72	0.72	0.76	0.71	0.73	0.7	0.66
LEPBI_I0948	Uncharacterized protein	0	0	0	0	0	0	0	0	0	0	0	0	0	0	0	0	0	0	0	0	0	0	0	0	0	0	0	0	0	0	0	0	0	0	0	0	0	0	0	0	1	1	1	0.98	0.98	0.98	0.98	0.94
LEPBI_I0949	Uncharacterized protein	0.44	0.44	0.44	0.39	0.41	0.51	0.42	0.4	0.4	0.38	0.48	0.47	0.42	0.42	0.41	0.41	0.42	0.51	0.48	0.38	0.41	0.4	0.4	0.39	0.38	0.41	0.41	0.39	0.39	0.4	0.41	0.43	0.44	0.39	0.42	0.41	0.38	0.41	0.38	0.41	1	0.95	0.94	0.95	0.94	0.93	0.94	0.92
LEPBI_I0953	Putative flagellar protein FliJ	0.55	0.56	0.57	0.53	0.58	0.58	0.58	0.56	0.54	0	0.54	0.55	0.54	0.54	0.55	0.54	0.55	0.54	0.55	0.55	0.57	0.55	0.55	0.55	0.56	0.56	0.57	0.55	0.57	0.57	0.56	0.57	0.56	0	0.53	0.52	0.55	0.62	0.57	0	1	0.95	0.95	0.95	0.95	0.97	0.96	0.91
LEPBI_I0954	Putative two-component response regulator putative membrane protein putative signal peptide	0.46	0.46	0.46	0.55	0.55	0.55	0.56	0.55	0.56	0.57	0.56	0.57	0.57	0.56	0.57	0.57	0.57	0.48	0.47	0.58	0.57	0.57	0.56	0.57	0.57	0.57	0.57	0.57	0.57	0.57	0.55	0.56	0.55	0.58	0.48	0.47	0.54	0.54	0.54	0.48	1	0.96	0.95	0.96	0.95	0.95	0.95	0.89
LEPBI_I0956	Uncharacterized protein	0	0	0	0	0	0	0	0	0	0.51	0.53	0.51	0.53	0.53	0.53	0.52	0.49	0.49	0.48	0.51	0.52	0.53	0.53	0.5	0.51	0.54	0.52	0.52	0.52	0.52	0.5	0.46	0.49	0.46	0.47	0.47	0.49	0.48	0.47	0.47	1	0.93	0.9	0.89	0.89	0.91	0.91	0.89
LEPBI_I0960	Uncharacterized protein	0	0	0	0	0	0	0	0	0	0	0	0	0	0	0	0	0	0	0	0	0	0	0	0	0	0	0	0	0	0	0	0	0	0	0	0	0	0	0	0	1	0.95	0.96	0.96	0.96	0.96	0.96	0.92
LEPBI_I0963	Uncharacterized protein	0	0	0	0	0	0	0	0	0	0	0	0	0	0	0	0	0	0	0	0	0	0	0	0.49	0.49	0	0.49	0.49	0.48	0.48	0.49	0	0	0	0	0	0	0	0	0	1	0.93	0.92	0.92	0.41	0.9	0.9	0.83
LEPBI_I0971	Putative beta-lactamase II (Penicillinase Cephalosporinase)	0	0	0	0	0	0	0	0	0	0	0	0	0	0	0	0	0	0	0	0	0	0.58	0.6	0.6	0.59	0	0.57	0.61	0.55	0	0.61	0	0	0	0	0	0.55	0.57	0.58	0	1	0.84	0.88	0.83	0.79	0.8	0.87	0.76
LEPBI_I0972	Uncharacterized protein	0.48	0.48	0.47	0.46	0.47	0.47	0.47	0.47	0.48	0.48	0.47	0.47	0.48	0.48	0.47	0.48	0.47	0.48	0.47	0.43	0.42	0.42	0.42	0.42	0.42	0.43	0.42	0.42	0.42	0.42	0.43	0.43	0.41	0.42	0	0	0.4	0	0	0.41	1	0.98	0.98	0.98	0.98	0.98	0.98	0.94
LEPBI_I0975	Uncharacterized protein	0.43	0	0	0	0.41	0	0.41	0.41	0.39	0.43	0.43	0.43	0.42	0.4	0.42	0.41	0.42	0	0.42	0.38	0.42	0.46	0.47	0.46	0.43	0.47	0.46	0.43	0.47	0.46	0.4	0.41	0.41	0.44	0.42	0.4	0.41	0.42	0.43	0.41	1	0.96	0.94	0.94	0.95	0.94	0.94	0.89
LEPBI_I0977	Uncharacterized protein	0	0	0	0	0	0	0	0	0	0	0	0	0	0	0	0	0	0	0	0	0	0	0	0	0	0	0	0	0	0	0	0	0	0	0	0	0	0	0	0	1	0.84	0.79	0.79	0.8	0.82	0.81	0.71
LEPBI_I0978	Thioredoxin domain-containing protein	0.5	0.49	0.5	0.47	0.5	0.52	0.5	0.52	0.52	0.53	0.52	0.51	0.49	0.52	0.49	0.5	0.52	0.52	0.51	0.46	0	0.45	0	0.45	0	0.45	0	0	0	0.45	0.45	0	0.48	0.5	0	0	0.45	0.44	0.44	0.47	1	0.89	0.88	0.87	0.88	0.86	0.85	0.81
LEPBI_I0981	PMT_2 domain-containing protein	0	0	0	0	0	0.41	0.4	0.4	0	0	0.39	0.4	0	0	0.44	0.42	0	0.41	0	0.42	0.42	0.41	0.4	0.42	0.41	0.43	0.43	0.42	0.42	0.46	0.41	0.45	0.44	0.41	0.44	0.43	0.43	0.42	0.42	0.39	1	0.91	0.87	0.88	0.89	0.9	0.89	0.8
LEPBI_I0982	Uncharacterized protein	0.56	0.56	0	0	0	0	0	0	0	0.5	0.55	0.54	0.53	0.51	0.58	0.56	0.52	0.55	0.54	0.58	0.56	0.58	0.57	0.54	0.57	0.58	0.57	0.58	0.58	0.58	0.56	0.57	0.55	0.54	0.55	0.53	0.53	0.52	0.52	0.53	1	0.91	0.87	0.88	0.9	0.87	0.87	0.83
LEPBI_I0983	Uncharacterized protein	0.49	0.5	0.48	0.5	0	0	0	0	0.48	0.46	0.5	0.47	0.47	0.45	0.5	0.49	0.48	0.47	0.49	0.51	0.45	0.46	0.45	0.45	0.45	0.49	0.48	0.48	0.44	0.5	0.5	0.48	0.45	0.45	0.45	0.44	0.46	0.47	0.46	0.47	1	0.92	0.91	0.91	0.89	0.89	0.88	0.87
LEPBI_I0985	DUF4384 domain-containing protein	0	0	0	0	0	0	0	0	0	0	0	0	0	0	0	0	0	0	0	0	0	0	0.47	0	0	0	0	0	0	0	0.41	0.5	0.47	0.42	0.48	0.49	0.45	0.45	0.47	0	1	0.95	0.93	0.93	0.95	0.94	0.95	0.84
LEPBI_I0986	FecR domain-containing protein	0.54	0.53	0.53	0.52	0.52	0.52	0.53	0.51	0.55	0.54	0.53	0.52	0.54	0.55	0.53	0.55	0.55	0.51	0.53	0.57	0.57	0.58	0.56	0.58	0.57	0.58	0.58	0.57	0.58	0.58	0.58	0.57	0.57	0.57	0.57	0.56	0.56	0.55	0.57	0.54	1	0.97	0.91	0.91	0.93	0.98	0.98	0.9
LEPBI_I0998	Uncharacterized protein	0.55	0.55	0.53	0.53	0.53	0.53	0.53	0.56	0.52	0.52	0.52	0.52	0.52	0.53	0.53	0.53	0.53	0.52	0.53	0.53	0.53	0.53	0.53	0.53	0.53	0.53	0.53	0.53	0.53	0.53	0.53	0.53	0.53	0.54	0.54	0.54	0.53	0.53	0.54	0.51	1	0.97	0.97	0.96	0.96	0.96	0.96	0.93
LEPBI_I1005	Uncharacterized protein	0	0	0	0	0	0	0	0	0	0	0	0	0	0	0	0	0	0	0	0	0	0	0	0	0	0	0	0	0	0	0	0	0	0	0	0	0	0	0	0	1	0.83	0.83	0.85	0.81	0.83	0.84	0.77
LEPBI_I1011	Uncharacterized protein	0	0	0	0	0	0	0	0	0	0	0	0	0	0	0	0	0	0	0	0	0	0	0	0	0	0	0	0	0	0	0	0	0	0	0	0	0	0	0	0	1	0.97	0.91	0.9	0.93	0.97	0.97	0.86
LEPBI_I1012	Uncharacterized protein	0.46	0.46	0.45	0.45	0.45	0.45	0.45	0.44	0.47	0.44	0.44	0.44	0.46	0.47	0.47	0.45	0.46	0.44	0.45	0.46	0.46	0.44	0.44	0.46	0.44	0.44	0.45	0.44	0.45	0.45	0.47	0.44	0.48	0.48	0.45	0.45	0.47	0.46	0.46	0.45	1	0.88	0.84	0.84	0.83	0.8	0.81	0.67
LEPBI_I1017	Uncharacterized protein	0	0	0	0	0	0	0	0	0	0	0	0	0	0	0	0	0	0.84	0	0	0	0	0	0	0	0	0	0	0	0	0	0	0	0	0	0	0	0	0	0	1	1	1	1	1	1	1	1
LEPBI_I1022	Uncharacterized protein	0	0	0	0	0	0	0	0	0	0	0	0	0	0	0	0	0	0	0	0	0	0	0	0	0	0	0	0	0	0	0	0	0	0	0	0	0	0	0	0	1	0.93	0.95	0.94	0.92	0.9	0.9	0.86
LEPBI_I1030	Uncharacterized protein	0	0	0	0	0	0	0	0	0	0	0	0	0	0	0	0	0	0	0	0	0.47	0	0	0	0	0.48	0	0	0.48	0.48	0	0.47	0	0	0.48	0	0.44	0.45	0.44	0.49	1	0.95	0.95	0.94	0.94	0.94	0.94	0.9
LEPBI_I1037	Uncharacterized protein	0.53	0.53	0.53	0.54	0.53	0.53	0.55	0.54	0.55	0.53	0.52	0.52	0.54	0.54	0.54	0.53	0.54	0.54	0.54	0.52	0.51	0.5	0.53	0.52	0.53	0.52	0.54	0.53	0.53	0.52	0.52	0.5	0.51	0.49	0.57	0.54	0.56	0.58	0.57	0.54	1	0.98	0.94	0.95	0.93	0.93	0.94	0.94
LEPBI_I1042	Putative phosphoserine phosphatase RsbP putative membrane protein putative signal peptide	0.44	0.45	0.45	0.48	0.54	0.45	0.46	0.54	0.53	0.51	0.51	0.5	0.5	0.5	0.51	0.51	0.5	0.49	0.48	0.47	0.48	0.47	0.49	0.5	0.47	0.5	0.49	0.5	0.49	0.49	0.48	0.51	0.51	0.47	0.49	0.49	0.53	0.53	0.53	0.51	1	0.95	0.95	0.95	0.93	0.95	0.94	0.92
LEPBI_I1045	Uncharacterized protein	0	0	0	0	0	0	0	0	0	0	0	0	0	0	0	0	0	0	0	0	0	0	0	0	0	0	0	0	0	0	0	0	0	0	0	0	0	0	0	0	1	0.93	0.9	0.9	0.91	0.91	0.9	0.79
LEPBI_I1049	Uncharacterized protein	0.55	0.55	0.57	0.54	0.54	0.55	0.55	0.54	0.54	0.57	0.56	0.56	0.56	0.56	0.57	0.57	0.56	0.57	0.56	0.57	0.56	0.55	0.56	0.52	0.54	0.56	0.55	0.55	0.55	0.57	0.55	0.57	0.55	0.55	0.53	0.54	0.54	0.54	0.54	0.55	1	0.98	0.99	0.99	0.99	0.99	0.99	0.92
LEPBI_I1051	Uncharacterized protein	0.55	0.54	0.55	0.57	0.56	0.56	0.56	0.57	0.57	0.56	0.55	0.55	0.54	0.55	0.56	0.56	0.54	0.55	0.56	0.58	0.58	0.56	0.55	0.55	0.55	0.58	0.57	0.58	0.58	0.58	0.54	0.54	0.56	0.56	0.56	0.56	0.55	0.55	0.56	0.56	1	0.91	0.93	0.93	0.94	0.93	0.93	0.91
LEPBI_I1068	Putative short chain dehydrogenase	0.5	0.51	0.5	0.5	0.5	0.51	0.51	0.51	0.5	0.5	0.51	0.5	0.52	0.51	0.51	0.53	0.52	0.51	0.51	0.52	0.53	0.51	0.51	0.51	0.52	0.51	0.52	0.52	0.53	0.51	0.51	0.51	0.51	0.53	0.51	0.51	0.52	0.51	0.52	0.5	1	0.87	0.86	0.85	0.86	0.88	0.88	0.78
LEPBI_I1069	Putative two-component response regulator putative membrane protein	0.49	0.49	0.49	0.5	0.49	0.59	0.5	0.5	0.5	0.49	0.48	0.48	0.47	0.48	0.48	0.48	0.48	0.52	0.47	0.49	0.47	0.49	0.48	0.48	0.48	0.49	0.49	0.48	0.49	0.48	0.48	0.48	0.47	0.48	0.48	0.48	0.48	0.48	0.48	0.48	1	0.87	0.82	0.83	0.84	0.84	0.86	0.75
LEPBI_I1071	Putative NAD(FAD)-dependent dehydrogenase	0.39	0.4	0.39	0.4	0.39	0.39	0.4	0.4	0.4	0.56	0.54	0.54	0.56	0.54	0.54	0.54	0.55	0.52	0.55	0.58	0.56	0.57	0.57	0.57	0.58	0.56	0.57	0.57	0.56	0.56	0.57	0.55	0.55	0.54	0.51	0.51	0.53	0.53	0.52	0.53	1	0.84	0.71	0.72	0.73	0.8	0.8	0.72
LEPBI_I1072	OmpA-like domain-containing protein	0.41	0.4	0	0	0	0	0	0	0	0	0	0	0	0.47	0	0	0	0	0	0	0	0	0	0.46	0	0	0	0	0	0	0	0	0	0	0	0	0	0	0	0	1	0.89	0.84	0.84	0.84	0.86	0.8	0.72
LEPBI_I1073	Probable malate:quinone oxidoreductase	0	0	0	0	0	0	0	0	0	0	0	0	0	0	0	0	0	0	0	0	0	0	0	0	0	0	0	0	0	0	0	0	0	0	0	0	0	0	0	0	1	0.97	0.96	0.97	0.95	0.98	0.97	0.95
LEPBI_I1075	Putative methyl-accepting chemotaxis protein (MCP) putative membrane protein	0.49	0.5	0.49	0.46	0.48	0.46	0.47	0.46	0.45	0.46	0.45	0.48	0.47	0.48	0.47	0.47	0.47	0.46	0.46	0.46	0.46	0.46	0.47	0.47	0.46	0.47	0.47	0.47	0.47	0.47	0.47	0.47	0.45	0.48	0.46	0.46	0.46	0.47	0.47	0.47	1	0.92	0.92	0.92	0.91	0.95	0.95	0.89
LEPBI_I1080	Putative adenylate cyclase putative membrane protein	0.57	0.57	0.57	0.54	0.57	0.57	0.57	0.57	0.57	0.57	0.57	0.57	0.58	0.58	0.58	0.58	0.57	0.57	0.57	0.55	0.55	0.54	0.55	0.55	0.56	0.55	0.55	0.55	0.55	0.55	0.55	0.57	0.56	0.56	0.57	0.57	0.56	0.57	0.56	0.59	1	0.88	0.88	0.88	0.86	0.86	0.85	0.9
LEPBI_I1089	Uncharacterized protein	0	0	0	0	0	0	0	0	0	0	0	0	0	0	0	0	0	0	0	0	0	0	0.76	0	0	0	0	0.75	0	0	0	0	0	0.78	0	0	0	0	0	0.74	1	0.95	0.97	0.96	0.94	0.97	0.97	0.74
LEPBI_I1099	Uncharacterized protein	0	0	0	0	0	0	0	0	0	0	0.47	0.46	0.48	0.48	0.52	0.49	0	0	0	0	0	0	0	0	0	0	0	0	0	0	0	0	0	0	0	0	0	0	0	0	1	0.86	0.68	0.72	0.75	0.71	0.7	0.72
LEPBI_I1103	Putative metallo-dependent phosphatase	0.41	0.41	0.41	0.39	0.39	0.38	0.39	0.39	0.4	0.4	0.39	0.39	0.4	0.41	0.41	0.4	0.41	0.4	0.41	0.41	0.41	0.42	0.41	0.41	0.41	0.41	0.42	0.41	0.42	0.43	0.41	0	0	0.42	0.42	0.41	0.41	0.39	0	0.43	1	0.86	0.81	0.8	0.85	0.83	0.81	0.74
LEPBI_I1104	Putative transcriptional regulator, TetR family	0.51	0.51	0.51	0.52	0.53	0.49	0.52	0.53	0.51	0.5	0.55	0.55	0.52	0.53	0.53	0.54	0.52	0.51	0.51	0.54	0.55	0.54	0.53	0.54	0.54	0.54	0.54	0.53	0.54	0.54	0.54	0.52	0.52	0.49	0.55	0.56	0.53	0.5	0.52	0.5	1	0.98	0.97	0.97	0.98	0.98	0.97	0.94
LEPBI_I1110	Uncharacterized protein	0.49	0.52	0	0.49	0.48	0.58	0.49	0.5	0.48	0.49	0.49	0.49	0.52	0.52	0.51	0.49	0.48	0.5	0.51	0	0	0	0	0	0	0	0	0	0	0	0	0	0	0	0	0	0	0	0	0	1	0.9	0.89	0.9	0.89	0.88	0.87	0.82
LEPBI_I1115	Uncharacterized protein	0.53	0.5	0	0	0	0	0	0	0	0	0	0	0	0	0	0	0.55	0	0	0	0	0	0	0	0	0	0	0	0	0	0	0	0	0	0	0	0	0	0	0	1	0.97	0.95	0.94	0.92	0.95	0.95	0.96
LEPBI_I1117	Putative acyltransferase putative membrane protein putative signal peptide	0.52	0.53	0.54	0.51	0.51	0.51	0.5	0.52	0.51	0.51	0.52	0.51	0.53	0.54	0.55	0.54	0.54	0.51	0.52	0.53	0.52	0.52	0.51	0.52	0.52	0.52	0.52	0.52	0.52	0.53	0.53	0.53	0.54	0.51	0.51	0.5	0.52	0.52	0.52	0.53	1	0.89	0.84	0.84	0.81	0.84	0.84	0.8
LEPBI_I1118	Putative amine oxidase (Flavin-containing)	0.53	0.53	0.54	0.53	0.53	0.53	0.53	0.52	0.54	0.53	0.53	0.53	0.53	0.53	0.52	0.52	0.53	0.53	0.52	0.56	0.56	0.56	0.56	0.55	0.56	0.56	0.55	0.56	0.56	0.56	0.55	0.56	0.56	0.55	0.55	0.56	0.55	0.55	0.55	0.53	1	0.94	0.93	0.93	0.92	0.94	0.94	0.87
LEPBI_I1123	Putative haloacid dehalogenase-like hydrolase	0.55	0.55	0.57	0.56	0.58	0.58	0.56	0.57	0.57	0.56	0.55	0.56	0.58	0.58	0.58	0.56	0.56	0.57	0.6	0.55	0.56	0.53	0.55	0.56	0.55	0.54	0.54	0.55	0.54	0.55	0.55	0.53	0.52	0.53	0.52	0.54	0.53	0.54	0.55	0.55	1	0.93	0.92	0.92	0.92	0.92	0.93	0.85
LEPBI_I1126	Putative dimethyladenosine transferase	0.49	0.5	0.5	0.5	0.5	0.5	0.5	0.51	0.52	0.51	0.53	0.53	0.51	0.52	0.51	0.5	0.51	0.52	0.52	0.52	0.52	0.52	0.5	0.52	0.5	0.53	0.52	0.52	0.51	0.5	0.52	0.51	0.5	0.51	0.51	0.51	0.52	0.52	0.51	0.53	1	0.93	0.92	0.92	0.92	0.93	0.93	0.86
LEPBI_I1127	Putative competence protein putative membrane protein putative signal peptide	0.52	0.52	0.53	0.5	0.5	0.51	0.51	0.51	0.53	0.57	0.42	0.42	0.43	0.43	0.43	0.42	0.44	0.43	0.44	0.44	0.43	0.47	0.46	0.45	0.45	0.44	0.46	0.45	0.46	0.45	0.47	0.43	0.44	0.47	0.42	0.45	0.43	0.45	0.44	0.43	1	0.81	0.77	0.75	0.76	0.78	0.77	0.67
LEPBI_I1135	Uncharacterized protein	0.44	0.46	0.45	0.42	0.44	0.44	0.45	0.47	0.43	0.44	0.46	0.44	0.45	0.46	0.41	0.43	0.45	0	0.42	0	0	0	0	0	0	0	0	0	0	0	0	0	0	0	0	0	0	0	0	0	1	0.73	0.63	0.65	0.66	0.67	0.66	0.6
LEPBI_I1136	Putative adenylate cyclase putative membrane protein	0.56	0.56	0.57	0.56	0.57	0.56	0.57	0.57	0.57	0.56	0.57	0.56	0.57	0.56	0.56	0.56	0.56	0.57	0.57	0.59	0.58	0.59	0.59	0.59	0.59	0.59	0.59	0.58	0.59	0.59	0.59	0.59	0.57	0.58	0.58	0.57	0.58	0.58	0.58	0.56	1	0.95	0.94	0.95	0.95	0.93	0.93	0.87
LEPBI_I1145	Putative alpha/beta hydrolase	0	0	0	0	0	0	0	0	0	0.54	0.53	0.52	0.55	0.56	0.55	0.55	0.53	0	0.55	0	0	0	0	0	0	0	0	0	0	0	0	0	0	0	0	0	0	0	0	0	1	0.83	0.84	0.85	0.82	0.82	0.84	0.69
LEPBI_I1147	Putative transcriptional regulator, MarR family	0	0	0	0	0.54	0.54	0	0	0.56	0	0.55	0.55	0.52	0.53	0.52	0.53	0.52	0	0	0.5	0	0	0.51	0	0	0	0	0	0	0	0	0.58	0.57	0	0	0	0	0	0	0	1	0.84	0.84	0.84	0.83	0.88	0.89	0.81
LEPBI_I1152	LysM domain-containing protein	0.55	0.58	0.55	0.56	0.57	0.58	0.56	0.58	0.55	0.57	0.54	0.57	0.58	0.56	0.56	0.57	0.56	0.56	0.56	0.51	0.5	0.52	0.53	0.5	0.5	0.51	0.51	0.52	0.5	0.52	0.49	0.52	0.53	0.52	0.49	0.47	0.5	0.49	0.53	0.53	1	0.89	0.84	0.85	0.83	0.86	0.86	0.81
LEPBI_I1155	Uncharacterized protein	0	0	0	0	0	0	0	0	0	0	0	0	0	0	0	0	0	0	0	0	0	0	0	0	0	0	0	0	0	0	0	0	0	0	0	0	0	0	0	0	1	0.69	0.71	0.71	0.69	0.69	0.7	0.68
LEPBI_I1157	Putative thiol-disulfide isomerase and thioredoxin	0.56	0.55	0.55	0.55	0.58	0.56	0.55	0.54	0.52	0.51	0.56	0.57	0.53	0.52	0.53	0.54	0.55	0.55	0.54	0.53	0.53	0.54	0.53	0.54	0.55	0.53	0.55	0.54	0.53	0.53	0.52	0.51	0.52	0.54	0.49	0.5	0.51	0.51	0.51	0.53	1	0.97	0.91	0.92	0.92	0.97	0.96	0.91
LEPBI_I1159	Uncharacterized protein	0.45	0.44	0.43	0.47	0.44	0.44	0.44	0.44	0.42	0.45	0.42	0.43	0.43	0.45	0.45	0.45	0.43	0.44	0.45	0.44	0.44	0.45	0.44	0.44	0.44	0.44	0.44	0.44	0.44	0.44	0.46	0.44	0.45	0	0.46	0.47	0.44	0.44	0.43	0.46	1	0.86	0.83	0.83	0.82	0.83	0.84	0.76
LEPBI_I1161	Uncharacterized protein	0.55	0.55	0.55	0.55	0.55	0.56	0.55	0.55	0.55	0.56	0.57	0.56	0.56	0.56	0.55	0.56	0.55	0.55	0.56	0.57	0.57	0.58	0.57	0.58	0.57	0.58	0.57	0.58	0.57	0.58	0.57	0.57	0.57	0.57	0.56	0.56	0.56	0.56	0.57	0.56	1	0.9	0.9	0.9	0.91	0.91	0.9	0.77
LEPBI_I1163	DNA topoisomerase I	0.54	0.53	0.54	0.53	0.54	0.54	0.54	0.59	0.52	0.53	0.54	0.54	0.54	0.55	0.53	0.53	0.54	0.53	0.53	0.52	0.52	0.52	0.52	0.52	0.52	0.52	0.52	0.52	0.53	0.52	0.53	0.53	0.51	0.51	0.54	0.53	0.52	0.53	0.53	0.52	1	0.87	0.84	0.84	0.84	0.84	0.85	0.79
LEPBI_I1165	Protoporphyrinogen oxidase (PPO)	0.51	0.52	0.5	0.48	0.51	0.5	0.49	0.49	0.5	0.49	0.5	0.51	0.5	0.51	0.49	0.5	0.5	0.49	0.48	0.51	0.51	0.51	0.5	0.51	0.5	0.51	0.51	0.5	0.51	0.51	0.51	0.5	0.5	0.5	0.51	0.51	0.5	0.5	0.5	0.48	1	0.9	0.85	0.87	0.88	0.89	0.89	0.78
LEPBI_I1171	Glutamyl-tRNA reductase (GluTR)	0.58	0.58	0.59	0.58	0.57	0.58	0.57	0.57	0.57	0.58	0.58	0.57	0.58	0.57	0.59	0.58	0.58	0.58	0.58	0.56	0.57	0.57	0.57	0.57	0.58	0.57	0.57	0.57	0.58	0.57	0.58	0.59	0.57	0.57	0.58	0.57	0.57	0.57	0.57	0.56	1	0.93	0.9	0.92	0.91	0.91	0.9	0.87
LEPBI_I1174	Uncharacterized protein	0	0	0	0	0	0	0	0	0	0	0	0	0	0	0	0	0	0	0	0	0	0	0	0	0	0	0	0	0	0	0	0	0	0	0	0	0	0	0	0	1	0.86	0.77	0.8	0.82	0.86	0.86	0.69
LEPBI_I1176	NERD domain-containing protein	0	0	0	0	0	0	0	0	0	0	0	0	0	0	0	0	0	0	0	0	0	0	0	0	0	0	0	0	0	0	0	0	0	0	0	0	0	0	0	0	1	0.95	0.93	0.92	0.92	0.94	0.93	0.89
LEPBI_I1177	Uncharacterized protein	0	0	0	0	0	0	0	0	0	0	0	0	0	0	0	0	0	0	0	0	0	0	0	0	0	0	0	0	0	0	0	0	0	0	0	0	0	0	0	0	1	0.91	0.88	0.9	0.89	0.91	0.91	0.84
LEPBI_I1180	Sulfite reductase [NADPH] flavoprotein alpha-component (SIR-FP)	0.42	0.42	0.44	0.41	0.42	0	0.41	0.41	0	0.42	0.41	0.4	0.44	0.42	0.42	0.44	0.43	0.42	0.42	0	0	0	0	0	0	0	0	0	0	0	0	0	0	0	0.41	0	0.42	0.43	0.42	0.42	1	0.98	0.98	0.98	0.98	0.98	0.98	0.93
LEPBI_I1181	Sulfite reductase [NADPH] hemoprotein beta-component	0.56	0.57	0.56	0.57	0.58	0.58	0.57	0.58	0.57	0.58	0.58	0.57	0.57	0.57	0.57	0.57	0.57	0.84	0.57	0.59	0.59	0.59	0.59	0.59	0.59	0.59	0.59	0.59	0.59	0.59	0.59	0.58	0.58	0.58	0.57	0.57	0.58	0.58	0.57	0.57	1	0.98	0.98	0.98	0.98	0.98	0.98	0.97
LEPBI_I1189	Putative flagellar protein	0.45	0.46	0.46	0.43	0.5	0.45	0.5	0.5	0.45	0.42	0.44	0.43	0.43	0.45	0.53	0.44	0.43	0.43	0.48	0.43	0.43	0.43	0.45	0.44	0.43	0.44	0.43	0.44	0.42	0.41	0.45	0.46	0.46	0.45	0.44	0.45	0.44	0.43	0.44	0.44	1	0.83	0.8	0.81	0.82	0.81	0.82	0.67
LEPBI_I1192	Uncharacterized protein	0	0	0	0	0	0	0	0	0	0	0	0	0	0	0	0	0	0	0	0	0	0	0	0	0	0	0	0	0	0	0	0	0	0	0	0	0	0	0	0	1	0.92	0.88	0.88	0.89	0.87	0.87	0.79
LEPBI_I1193	Uncharacterized protein	0	0	0	0	0	0	0	0	0	0	0	0	0	0	0	0	0	0	0	0	0	0	0	0	0	0	0	0	0	0	0	0	0	0	0	0	0	0	0	0	1	0.84	0.8	0.8	0.8	0.78	0.8	0.65
LEPBI_I1196	UDP-N-acetylmuramoylalanine--D-glutamate ligase	0.58	0.59	0.56	0.58	0.58	0.58	0.59	0.58	0.57	0.54	0.54	0.56	0.58	0.58	0.57	0.57	0.56	0.57	0.59	0.54	0.54	0.56	0.54	0.54	0.54	0.55	0.54	0.55	0.56	0.55	0.55	0.56	0.56	0.57	0.56	0.56	0.55	0.55	0.55	0.57	1	0.86	0.82	0.82	0.81	0.83	0.84	0.79
LEPBI_I1199	Putative two-component sensor putative membrane protein	0.51	0.48	0.49	0.51	0.51	0.51	0.51	0.48	0.49	0.45	0.46	0.46	0.55	0.49	0.52	0.55	0.55	0.49	0.46	0.47	0.47	0.47	0.47	0.45	0.44	0.47	0.46	0.45	0.46	0.47	0.45	0.47	0.47	0.55	0.49	0.48	0.49	0.46	0.46	0.46	1	0.95	0.91	0.92	0.91	0.93	0.93	0.86
LEPBI_I1249	Uncharacterized protein	0	0	0	0	0	0	0	0	0	0	0.43	0.49	0.43	0	0.51	0	0.4	0.45	0.49	0	0	0	0	0	0	0	0	0	0	0	0	0	0	0	0	0	0	0	0	0	1	0.8	0.73	0.73	0.71	0.79	0.79	0.73
LEPBI_I1250	Uncharacterized protein	0	0	0	0	0	0	0	0	0	0	0.56	0.56	0.59	0	0.57	0	0.55	0.57	0.57	0	0	0	0	0	0	0	0	0	0	0	0	0	0	0	0	0	0	0	0	0	1	0.86	0.7	0.74	0.7	0.83	0.83	0.69
LEPBI_I1251	Uncharacterized protein	0	0	0	0	0	0	0	0	0	0	0	0	0	0	0	0	0	0	0	0	0	0	0	0	0	0	0	0	0	0	0	0	0	0	0	0	0	0	0	0	1	0.92	0.89	0.9	0.89	0.91	0.92	0.88
LEPBI_I1254	Uncharacterized protein	0.59	0.58	0.58	0.57	0.58	0.57	0.58	0.58	0.59	0.59	0.59	0.59	0.6	0.59	0.59	0.59	0	0.59	0.59	0.57	0.59	0.57	0.58	0.58	0.57	0.58	0.59	0.58	0.56	0.57	0.58	0.58	0.58	0.57	0.58	0.57	0.59	0.58	0.58	0.59	1	0.94	0.92	0.92	0.9	0.93	0.93	0.85
LEPBI_I1258	Putative methyl-accepting chemotaxis protein putative membrane protein	0.52	0.52	0.53	0.54	0.53	0.54	0.53	0.53	0.52	0.53	0.53	0.53	0.54	0.54	0.55	0.55	0.55	0.52	0.52	0.58	0.58	0.58	0.58	0.58	0.58	0.58	0.58	0.58	0.58	0.57	0.55	0.57	0.58	0.55	0.51	0.51	0.52	0.5	0.55	0.52	1	0.94	0.95	0.94	0.94	0.94	0.94	0.87
LEPBI_I1262	Uncharacterized protein	0	0	0	0	0	0	0	0	0	0	0	0	0	0	0	0	0	0	0	0.42	0	0	0	0	0	0	0	0	0	0	0	0	0	0	0	0	0	0	0	0	1	0.72	0.71	0.69	0.72	0.84	0.85	0.62
LEPBI_I1263	Uncharacterized protein	0	0	0	0	0	0	0	0	0	0	0	0	0	0	0	0	0	0	0	0	0	0	0	0	0	0	0	0	0	0	0	0	0	0	0	0	0	0	0	0	1	0.98	0.98	0.98	0.97	0.98	0.98	0.88
LEPBI_I1264	ABC-type transport system, periplasmic adhesin putative signal peptide	0	0	0	0	0	0	0	0	0	0	0	0	0	0	0	0	0	0	0	0	0	0	0	0	0	0	0	0	0	0	0	0	0	0	0	0	0	0	0	0	1	0.97	0.95	0.98	0.94	0.98	0.96	0.93
LEPBI_I1265	ABC-type transport system, ATPase	0.5	0.5	0.5	0.47	0.46	0.46	0.49	0.49	0.51	0.48	0.49	0.48	0.49	0.5	0.49	0.49	0.49	0.5	0.5	0.45	0.45	0.45	0.45	0.45	0.45	0.45	0.45	0.45	0.45	0.45	0.45	0.45	0.45	0.44	0.47	0.46	0.46	0.47	0.47	0.46	1	0.98	0.99	0.99	0.94	0.94	0.95	0.96
LEPBI_I1266	ABC-type transport system, permease putative membrane protein	0	0	0	0	0	0	0	0	0	0	0	0	0	0	0	0	0	0	0	0	0	0	0	0	0	0	0	0	0	0	0	0	0	0	0	0	0	0	0	0	1	0.98	0.97	0.97	0.97	0.97	0.98	0.95
LEPBI_I1274	Ribosomal RNA small subunit methyltransferase E	0.56	0.56	0.55	0.54	0.54	0.55	0.55	0.57	0.55	0.58	0.54	0.53	0.54	0.58	0.55	0.57	0.54	0.54	0.55	0.56	0.55	0.56	0.54	0.54	0.55	0.54	0.55	0.54	0.55	0.55	0.55	0.54	0.54	0.54	0.55	0.58	0.55	0.55	0.55	0.56	1	0.92	0.9	0.91	0.92	0.89	0.89	0.82
LEPBI_I1276	Uncharacterized protein	0.48	0.49	0.48	0.48	0.48	0.49	0.48	0.48	0.49	0.48	0.49	0.48	0.49	0.48	0.47	0.48	0.49	0.47	0.48	0.49	0.48	0.48	0.49	0.5	0.49	0.48	0.49	0.49	0.49	0.48	0.48	0.49	0.49	0.49	0.5	0.49	0.5	0.48	0.49	0.5	1	0.95	0.93	0.94	0.93	0.94	0.93	0.86
LEPBI_I1277	Uncharacterized protein	0.45	0.45	0.46	0.46	0.44	0.45	0.46	0.44	0.46	0.47	0.47	0.47	0.47	0.49	0.47	0.48	0.48	0.47	0.47	0.47	0.47	0.48	0.47	0.47	0.47	0.47	0.47	0.47	0.47	0.47	0.47	0.45	0.47	0.46	0.47	0.47	0.46	0.47	0.47	0.49	1	0.88	0.87	0.87	0.87	0.88	0.88	0.83
LEPBI_I1278	Uncharacterized protein	0	0	0	0	0	0	0	0	0.61	0	0	0	0	0	0.57	0	0	0	0	0	0	0.46	0	0	0	0	0	0	0	0	0	0	0	0	0.53	0.52	0.54	0.46	0.46	0	1	0.83	0.82	0.81	0.81	0.84	0.84	0.73
LEPBI_I1279	Uncharacterized protein	0.56	0.56	0.57	0.56	0.57	0.57	0.57	0.57	0.56	0.56	0.56	0.56	0.56	0.56	0.56	0.56	0.57	0.55	0.56	0.36	0.36	0.36	0.36	0.36	0.36	0.36	0.36	0.38	0.36	0.36	0.38	0.57	0.56	0.54	0.55	0.54	0.55	0.55	0.55	0.55	1	0.95	0.94	0.94	0.94	0.94	0.94	0.88
LEPBI_I1280	Putative sulfatase putative membrane protein	0.53	0.56	0.52	0.53	0.53	0.53	0.53	0.58	0.53	0.55	0.57	0.56	0.58	0.59	0.59	0.58	0.58	0.53	0.55	0.59	0.58	0.59	0.58	0.58	0.58	0.58	0.59	0.58	0.59	0.58	0.59	0.59	0.58	0.59	0.59	0.57	0.59	0.59	0.58	0.59	1	0.92	0.9	0.9	0.9	0.89	0.89	0.84
LEPBI_I1283	Uncharacterized protein	0.5	0.48	0.48	0.48	0.47	0.48	0	0.47	0.48	0	0	0	0.47	0.47	0	0.46	0.49	0	0	0	0	0	0	0	0	0	0	0	0	0	0	0	0	0	0	0	0	0	0	0.46	1	0.93	0.9	0.88	0.89	0.92	0.92	0.78
LEPBI_I1284	Uncharacterized protein	0.5	0.5	0.5	0.49	0.5	0.49	0	0.49	0.48	0	0	0	0.47	0.49	0	0.48	0.47	0	0	0	0	0	0	0	0	0	0	0	0	0	0	0	0	0	0	0	0	0	0	0.53	1	0.94	0.91	0.9	0.92	0.91	0.91	0.83
LEPBI_I1311	Uncharacterized protein	0	0	0	0	0	0	0	0	0	0	0	0	0	0	0	0	0	0	0	0	0	0	0	0	0	0	0	0	0	0	0	0	0	0	0	0	0	0	0	0	1	0.97	0.98	0.95	0.96	0.97	0.96	0.87
LEPBI_I1313	Inorganic pyrophosphatase (Pyrophosphate phospho-hydrolase PPase)	0.49	0.5	0.49	0.49	0.49	0.49	0.49	0.49	0.49	0.48	0.48	0.49	0.49	0.48	0.48	0.48	0	0.84	0.48	0.5	0.5	0.5	0.5	0.5	0.5	0.5	0.5	0.5	0.5	0.51	0.5	0.51	0.48	0.5	0	0	0.5	0	0	0.5	1	1	0.98	0.98	0.99	0.99	0.99	0.99
LEPBI_I1317	Uncharacterized protein	0.54	0.53	0.57	0.59	0.58	0.59	0.59	0.59	0.58	0.6	0.57	0.57	0.56	0.56	0.57	0.54	0.6	0.55	0.55	0	0	0	0	0	0	0	0	0	0	0	0	0	0	0	0	0	0	0	0	0.53	1	0.94	0.91	0.91	0.95	0.94	0.94	0.88
LEPBI_I1324	Putative flagellar motor switch protein	0.55	0.55	0.55	0.56	0.56	0.57	0.56	0.56	0.56	0.54	0.56	0.56	0.57	0.56	0.56	0.55	0.57	0.57	0.57	0.56	0.57	0.56	0.64	0.56	0.57	0.57	0.57	0.56	0.56	0.58	0.59	0.58	0.6	0.58	0.59	0.58	0.6	0.59	0.58	0.56	1	0.9	0.88	0.89	0.89	0.9	0.89	0.8
LEPBI_I1330	Uncharacterized protein	0.59	0.58	0.58	0.58	0.58	0.58	0.58	0.6	0.57	0.57	0.58	0.59	0.59	0.57	0.59	0.59	0.59	0.55	0.6	0.57	0.57	0.57	0.56	0.57	0.57	0.55	0.57	0.57	0.56	0.57	0.58	0.56	0.58	0.57	0.57	0.57	0.55	0.56	0.55	0.57	1	0.96	0.97	0.97	0.98	0.96	0.95	0.93
LEPBI_I1332	3-deoxy-D-manno-octulosonic acid transferase	0.56	0.58	0.57	0.54	0.55	0.54	0.54	0.53	0.54	0.54	0.56	0.55	0.54	0.56	0.55	0.56	0.55	0.57	0.54	0.55	0.55	0.55	0.55	0.55	0.55	0.55	0.55	0.55	0.55	0.55	0.54	0.57	0.56	0.55	0.54	0.55	0.52	0.51	0.51	0.56	1	0.89	0.84	0.84	0.85	0.87	0.88	0.81
LEPBI_I1334	Uncharacterized protein	0	0	0	0	0	0	0.46	0.46	0	0.44	0.45	0.44	0	0	0	0	0.44	0	0	0	0	0	0	0	0	0	0	0	0	0	0	0	0	0	0	0	0	0	0	0	1	0.82	0.76	0.77	0.79	0.76	0.73	0.68
LEPBI_I1339	Uncharacterized protein	0	0	0	0	0	0	0	0	0	0	0	0	0	0	0	0	0	0	0	0	0	0	0	0	0	0	0	0	0	0	0	0	0	0	0	0	0	0	0	0	1	0.84	0.82	0.82	0.86	0.82	0.82	0.67
LEPBI_I1343	Putative ribosomal large subunit pseudouridine synthase	0.51	0.51	0.52	0.5	0.48	0.48	0.47	0.44	0.48	0.5	0.54	0.56	0.54	0.54	0.54	0.55	0.56	0.51	0.51	0.55	0.55	0.54	0.55	0.55	0.54	0.53	0.54	0.55	0.52	0.54	0.53	0.57	0.56	0.58	0.56	0.57	0.56	0.57	0.55	0.55	1	0.88	0.88	0.86	0.86	0.85	0.85	0.8
LEPBI_I1346	Uncharacterized protein	0.5	0	0.51	0.53	0	0.51	0	0.51	0.54	0.53	0.55	0.54	0.52	0.53	0	0	0.51	0.52	0	0.55	0.55	0.53	0.54	0.54	0.54	0.55	0.53	0.55	0.56	0.54	0.54	0	0	0.58	0.55	0.56	0.55	0.55	0.54	0	1	0.93	0.92	0.92	0.88	0.94	0.95	0.84
LEPBI_I1347	Uncharacterized protein	0.5	0.49	0.49	0.5	0.5	0.47	0.51	0.5	0.47	0.48	0.48	0.48	0.45	0.48	0.51	0.51	0.5	0.43	0.46	0.47	0.47	0.47	0.47	0.47	0.47	0.47	0.47	0.47	0.49	0.48	0.45	0.47	0.47	0.49	0.51	0.51	0.51	0.5	0.51	0.49	1	0.89	0.82	0.81	0.81	0.82	0.81	0.76
LEPBI_I1352	Uncharacterized protein	0.52	0.54	0.55	0.51	0.52	0.52	0.52	0.52	0.53	0.52	0.53	0.53	0.52	0.53	0.52	0.53	0.53	0.54	0.53	0.49	0.49	0.5	0.5	0.52	0.5	0.5	0.5	0.5	0.49	0.49	0.5	0.5	0.5	0.51	0.52	0.52	0.54	0.53	0.49	0.56	1	0.95	0.96	0.96	0.95	0.95	0.95	0.91
LEPBI_I1356	Uncharacterized protein	0.48	0.51	0.49	0.5	0.48	0.49	0.56	0.47	0.5	0.48	0.47	0.46	0.5	0.56	0.5	0.45	0.5	0.48	0.46	0.49	0.48	0.49	0.49	0.5	0.48	0.49	0.48	0.48	0.48	0.48	0.5	0.48	0.48	0.47	0.48	0.48	0.47	0.47	0.48	0.49	1	0.91	0.91	0.91	0.91	0.9	0.9	0.83
LEPBI_I1357	ABC-type transport system, ATPase	0.45	0.45	0.45	0.45	0.46	0.45	0.45	0.46	0.46	0.46	0.46	0.46	0.45	0.45	0.45	0.45	0.45	0.46	0.45	0.48	0.45	0.48	0.47	0.44	0.45	0.45	0.48	0.47	0.44	0.45	0.58	0.43	0.49	0.44	0.46	0.46	0.46	0.46	0.46	0.45	1	0.88	0.87	0.87	0.81	0.76	0.8	0.77
LEPBI_I1365	Uncharacterized protein	0	0.54	0.54	0.55	0.54	0.56	0.56	0.55	0.55	0.54	0.55	0.55	0.52	0.52	0.52	0.52	0.52	0.54	0.55	0	0	0	0	0	0	0	0	0	0	0	0.53	0	0	0	0	0	0	0	0	0.56	1	0.96	0.97	0.96	0.98	0.96	0.96	0.89
LEPBI_I1379	Putative helicase	0.48	0.48	0.47	0.49	0.48	0.49	0.48	0.49	0.49	0.47	0.47	0.47	0.48	0.5	0.47	0.48	0.48	0.46	0.46	0.49	0.5	0.5	0.49	0.5	0.5	0.5	0.49	0.5	0.49	0.49	0.49	0.5	0.5	0.57	0.49	0.49	0.5	0.5	0.54	0.51	1	0.9	0.9	0.9	0.9	0.87	0.87	0.84
LEPBI_I1381	Uncharacterized protein	0	0	0	0	0	0	0	0	0	0	0	0	0	0	0	0	0	0	0	0	0	0	0	0	0	0	0	0	0	0	0	0	0	0	0	0	0	0	0	0	1	0.98	1	0.98	1	0.96	0.96	0.96
LEPBI_I1390	Uncharacterized protein	0	0	0	0	0	0	0.48	0	0	0.54	0.53	0.53	0.53	0.53	0.54	0.53	0.52	0.51	0.52	0.54	0.55	0.55	0.55	0.54	0.55	0.56	0.56	0.55	0.55	0.55	0.55	0	0.54	0.52	0	0	0.55	0.56	0.55	0.53	1	0.86	0.85	0.88	0.88	0.87	0.88	0.83
LEPBI_I1400	Uncharacterized protein	0.49	0.51	0.46	0.45	0.47	0.44	0.44	0.44	0.45	0.46	0.42	0.44	0.41	0.44	0.45	0.44	0.45	0.42	0.39	0.44	0.44	0.44	0.44	0.45	0.44	0.43	0.43	0.44	0.45	0.45	0.41	0	0.41	0.43	0.46	0.42	0.46	0.48	0.46	0.43	1	0.9	0.87	0.86	0.88	0.88	0.88	0.78
LEPBI_I1403	Riboflavin biosynthesis protein RibD	0.53	0.55	0.45	0.46	0.46	0.48	0.46	0.48	0.48	0.49	0.48	0.48	0.5	0.51	0.53	0.5	0.53	0.48	0.5	0.52	0.52	0.51	0.51	0.52	0.52	0.53	0.52	0.52	0.52	0.53	0.51	0.5	0.5	0.52	0.5	0.5	0.53	0.52	0.5	0.5	1	0.8	0.78	0.76	0.77	0.8	0.8	0.71
LEPBI_I1417	Uncharacterized protein	0	0	0	0	0	0	0	0	0	0	0	0	0	0	0	0	0	0	0	0	0	0	0	0	0	0	0	0	0	0	0	0	0	0	0	0	0	0	0	0	1	0.98	0.97	0.97	0.96	1	0.97	0.97
LEPBI_I1420	Putative phosphoserine phosphatase	0.53	0.54	0.54	0.54	0.53	0.54	0.54	0.54	0.52	0.52	0.52	0.51	0.52	0.52	0.52	0.52	0.51	0.52	0.51	0.53	0.53	0.53	0.53	0.53	0.54	0.54	0.53	0.53	0.53	0.53	0.53	0.53	0.53	0.53	0.53	0.53	0.54	0.54	0.53	0.54	1	0.96	0.94	0.94	0.94	0.95	0.95	0.89
LEPBI_I1425	4-alpha-glucanotransferase	0	0	0	0	0	0	0	0	0	0	0	0	0	0	0	0	0	0	0	0.4	0	0	0	0	0	0	0	0	0	0	0	0	0	0	0	0	0.41	0.39	0.41	0.43	1	0.93	0.93	0.94	0.91	0.9	0.9	0.87
LEPBI_I1436	Uncharacterized protein	0	0	0	0	0	0	0	0	0	0	0	0	0	0	0	0	0	0	0	0	0	0	0	0	0	0	0	0	0	0	0	0	0	0	0	0	0	0	0	0	1	0.95	0.96	0.95	0.96	0.95	0.95	0.88
LEPBI_I1447	Uncharacterized protein	0	0	0	0	0	0	0	0	0	0	0	0	0	0	0	0	0	0	0	0	0	0	0	0	0	0	0	0	0	0	0	0	0	0	0	0	0	0	0	0	1	0.96	0.96	0.99	0.97	0.96	0.96	0.95
LEPBI_I1449	SPOR domain-containing protein	0.5	0.47	0.5	0.46	0.47	0.47	0.46	0.48	0.46	0.48	0.5	0.49	0.5	0.49	0.51	0.49	0.5	0.48	0.49	0.47	0.48	0.48	0.47	0.48	0.47	0.48	0.45	0.48	0.48	0.48	0.49	0.48	0.48	0.49	0.47	0.47	0.48	0.47	0.48	0.47	1	0.9	0.81	0.83	0.83	0.85	0.85	0.76
LEPBI_I1453	Putative bifunctional protein: transcriptional regulator/amino transferase	0	0	0	0.4	0.41	0.4	0.4	0.39	0.4	0.55	0.55	0.55	0.54	0.54	0.54	0.54	0.42	0.54	0.54	0.52	0.52	0.52	0.51	0.52	0.52	0.52	0.52	0.52	0.52	0.52	0.51	0.52	0.53	0.53	0.54	0.55	0.55	0.55	0.55	0.52	1	0.95	0.9	0.9	0.92	0.91	0.91	0.86
LEPBI_I1454	Putative aspartate aminotransferase (Transaminase A ASPAT)	0	0.41	0	0	0	0	0	0	0	0.51	0.52	0.53	0.55	0.53	0.54	0.53	0.41	0.53	0.54	0.54	0.55	0.54	0.54	0.54	0.54	0.55	0.56	0.55	0.56	0.55	0.55	0.53	0.54	0.53	0.53	0.51	0.55	0.54	0.54	0.54	1	0.85	0.8	0.8	0.78	0.84	0.83	0.76
LEPBI_I1455	Uncharacterized protein	0	0	0	0	0	0	0	0	0	0	0	0	0	0	0	0	0	0	0	0	0	0	0	0	0	0	0	0	0	0	0	0	0	0	0	0	0	0	0	0	1	0.98	0.98	0.93	0.95	0.95	0.96	0.91
LEPBI_I1457	Uncharacterized protein	0	0	0.49	0	0.5	0.49	0.5	0	0.5	0.5	0.5	0.5	0.5	0.5	0.5	0.5	0.5	0.5	0.52	0	0	0	0	0	0	0	0	0	0	0	0	0	0	0	0	0	0	0	0	0	1	0.97	0.94	0.95	0.97	0.97	0.97	0.89
LEPBI_I1468	Uncharacterized protein	0.47	0.47	0.47	0.49	0.47	0.45	0.47	0.48	0.46	0.47	0.46	0.48	0.5	0.49	0.49	0.5	0.5	0.48	0.49	0.49	0.49	0.5	0.47	0.49	0.49	0.49	0.48	0.48	0.48	0.49	0.52	0.48	0.49	0.48	0.45	0.47	0.48	0.47	0.48	0.47	1	0.89	0.82	0.82	0.82	0.86	0.87	0.78
LEPBI_I1472	Uncharacterized protein	0.55	0.55	0.56	0	0	0	0	0	0	0.56	0	0	0	0	0	0	0	0.58	0.57	0	0	0	0	0	0	0	0	0	0.52	0.5	0.52	0.57	0.55	0.52	0	0	0	0	0	0.5	1	0.94	0.95	0.93	0.93	0.93	0.93	0.89
LEPBI_I1473	Uncharacterized protein	0	0	0	0	0	0	0	0	0	0.52	0	0	0	0	0	0	0	0	0	0	0.55	0	0	0	0	0	0	0	0	0	0	0	0	0	0	0	0	0	0	0	1	0.78	0.77	0.77	0.79	0.79	0.8	0.78
LEPBI_I1474	Putative transport system putative membrane protein	0	0	0	0	0	0	0	0	0	0.45	0.44	0.45	0.47	0.45	0.47	0.47	0.47	0.84	0.46	0.45	0.45	0.46	0.45	0.45	0.45	0.45	0.45	0.45	0.45	0.46	0.45	0.44	0.44	0.48	0.45	0.47	0.49	0.48	0.48	0.48	1	0.99	0.99	0.99	0.98	0.99	0.99	0.97
LEPBI_I1475	ABC-type transport system, permease putative membrane protein	0	0	0	0	0	0	0	0	0	0	0	0	0	0	0	0	0	0	0	0	0	0	0	0	0	0	0	0	0	0	0	0	0	0	0	0	0	0	0	0	1	0.98	0.97	0.97	0.96	0.98	0.98	0.92
LEPBI_I1476	ABC-type transport system, periplasmic binding protein	0	0	0	0	0	0	0	0	0	0	0	0	0	0	0	0	0	0.84	0	0	0	0	0	0	0	0	0	0	0	0	0	0	0	0	0	0	0	0	0	0	1	0.99	0.98	0.98	0.98	0.98	0.98	0.98
LEPBI_I1477	Uncharacterized protein	0	0	0	0	0	0	0	0	0	0	0	0	0	0	0	0	0	0	0	0	0	0	0	0	0	0	0	0	0	0	0	0	0	0	0	0	0	0	0	0	1	0.98	0.97	0.98	0.97	0.96	0.96	0.92
LEPBI_I1481	Putative glutathione S-transferase	0.5	0.49	0.5	0.49	0.49	0.5	0.51	0.5	0.5	0.47	0.46	0.46	0.48	0.49	0.48	0.47	0.48	0.5	0	0.5	0.5	0.49	0.49	0.5	0.5	0.49	0.49	0.5	0.49	0.49	0.48	0	0	0.52	0.51	0.5	0.5	0.47	0.51	0.53	1	0.92	0.9	0.91	0.91	0.9	0.88	0.84
LEPBI_I1482	Uncharacterized protein	0	0	0	0.48	0	0	0	0	0.48	0.47	0.49	0	0.48	0.46	0.45	0	0.45	0.45	0.47	0.48	0.49	0.48	0.49	0.49	0.49	0.49	0.48	0.48	0.48	0.49	0.48	0.47	0.46	0.49	0.5	0.49	0.51	0.5	0.54	0.5	1	0.79	0.77	0.73	0.74	0.79	0.79	0.65
LEPBI_I1498	Putative ABC-type transport system, permease putative membrane protein	0.48	0.48	0.48	0.48	0.48	0.48	0.49	0.48	0.49	0.47	0.48	0.48	0.47	0.5	0.48	0.49	0.47	0.51	0.49	0.48	0.45	0.48	0.48	0.47	0.48	0.48	0.48	0.48	0.48	0.48	0.46	0.49	0.46	0.48	0.48	0.48	0.47	0.47	0.49	0.49	1	0.96	0.96	0.96	0.94	0.93	0.93	0.93
LEPBI_I1500	Uncharacterized protein	0.57	0.57	0.59	0.58	0.58	0.49	0.58	0.58	0.56	0.56	0.57	0.57	0.57	0.57	0.56	0.57	0.57	0.58	0.57	0.6	0.57	0.58	0.59	0.6	0.59	0.6	0.6	0.58	0.59	0.59	0.58	0.57	0.57	0.57	0.55	0.54	0.55	0.55	0.57	0.53	1	0.81	0.79	0.75	0.77	0.69	0.82	0.75
LEPBI_I1502	Putative esterase	0.54	0.54	0.54	0.54	0.54	0.53	0.53	0.53	0.54	0.54	0.53	0.53	0.55	0.54	0.55	0.54	0.54	0.52	0.47	0.55	0.55	0.54	0.55	0.54	0.54	0.54	0.55	0.55	0.54	0.55	0.56	0.55	0.54	0.55	0.46	0.46	0.53	0.53	0.53	0.54	1	0.96	0.95	0.94	0.94	0.95	0.94	0.88
LEPBI_I1503	Putative lipoprotein putative signal peptide	0.48	0.48	0.49	0.48	0.46	0.48	0.46	0.46	0.49	0.48	0.48	0.48	0.48	0.48	0.47	0.48	0.48	0.5	0.48	0.51	0.5	0.51	0.52	0.52	0.51	0.51	0.5	0.51	0.52	0.52	0.52	0.52	0.52	0.52	0.51	0.49	0.5	0.5	0.5	0.49	1	0.88	0.87	0.85	0.83	0.85	0.83	0.79
LEPBI_I1505	Uncharacterized protein	0	0	0	0	0	0	0	0	0	0	0	0	0	0	0	0	0	0	0	0	0	0	0	0	0	0	0	0	0	0	0	0	0	0	0	0	0	0	0	0	1	0.95	0.92	0.93	0.93	0.96	0.92	0.94
LEPBI_I1506	Uncharacterized protein	0	0	0	0	0	0	0	0	0	0	0	0	0	0	0	0	0	0	0	0	0	0	0	0	0	0	0	0	0	0	0	0	0	0	0	0	0	0	0	0	1	0.96	0.91	0.88	0.89	0.9	0.91	0.83
LEPBI_I1507	Peptidase_M48 domain-containing protein	0.47	0.47	0.47	0.47	0.47	0.47	0.47	0.47	0.46	0.45	0.47	0.47	0.44	0.44	0.45	0.45	0.45	0.48	0.46	0.43	0.41	0.46	0.44	0.45	0.43	0.43	0.43	0.43	0.47	0.45	0.47	0.57	0.56	0.47	0.49	0.49	0.49	0.48	0.48	0.64	1	0.89	0.86	0.87	0.87	0.9	0.9	0.8
LEPBI_I1514	Uncharacterized protein	0	0	0	0	0	0	0	0	0	0	0	0	0	0	0	0	0	0	0	0	0	0	0	0	0	0	0	0	0	0	0	0	0	0	0	0	0	0	0	0	1	0.88	0.84	0.84	0.85	0.86	0.87	0.77
LEPBI_I1516	PPK2 domain-containing protein	0.49	0.5	0.49	0.49	0.5	0.49	0	0	0.5	0.48	0.48	0.48	0.47	0.48	0.45	0.47	0.47	0.48	0.49	0.49	0.49	0.48	0.48	0.49	0.49	0.47	0.48	0.48	0.48	0.49	0.46	0.48	0.47	0.49	0.5	0.49	0.48	0.48	0.47	0.47	1	0.95	0.94	0.93	0.94	0.95	0.94	0.91
LEPBI_I1517	PPK2 domain-containing protein	0.52	0.55	0.53	0.53	0.49	0.51	0	0	0.54	0.55	0.54	0.54	0.5	0.53	0.51	0.54	0.52	0.51	0.52	0.53	0.55	0.55	0.57	0.54	0.54	0.55	0.55	0.55	0.54	0.55	0.56	0.55	0.54	0.51	0.52	0.51	0.49	0.52	0.5	0.55	1	0.93	0.91	0.93	0.92	0.92	0.91	0.9
LEPBI_I1518	Putative transcriptional regulator	0	0	0	0	0	0	0	0	0	0	0	0	0	0	0	0	0	0	0	0	0	0	0	0	0	0	0	0	0	0	0	0	0	0	0	0	0	0	0	0	1	0.87	0.83	0.84	0.81	0.85	0.85	0.83
LEPBI_I1519	Uncharacterized protein	0	0	0	0	0	0	0	0	0	0	0	0	0	0	0	0	0	0	0	0	0	0	0	0	0	0	0	0	0	0	0	0	0	0	0	0	0	0	0	0	1	0.85	0.81	0.81	0.79	0.81	0.78	0.87
LEPBI_I1520	Uncharacterized protein	0.49	0.45	0.46	0.51	0.5	0.5	0.5	0.5	0.5	0.52	0.5	0.49	0.49	0.45	0.5	0.45	0.45	0.5	0.5	0.54	0.53	0.54	0.54	0.55	0.56	0.54	0.54	0.54	0.53	0.53	0.5	0.53	0.53	0.55	0.52	0.5	0.51	0.52	0.53	0.54	1	0.92	0.95	0.95	0.95	0.94	0.94	0.88
LEPBI_I1521	ADP-dependent (S)-NAD(P)H-hydrate dehydratase	0.53	0.45	0.52	0.55	0.56	0.49	0.47	0.47	0.51	0.5	0.51	0.51	0.52	0.52	0.51	0.53	0.51	0.49	0.51	0.52	0.54	0.53	0.54	0.53	0.53	0.55	0.54	0.56	0.54	0.54	0.55	0.54	0.53	0.53	0.55	0.55	0.54	0.54	0.55	0.55	1	0.89	0.86	0.86	0.87	0.86	0.86	0.83
LEPBI_I1533	Flagellar protein FlgA putative signal peptide	0.48	0.47	0.47	0.47	0.46	0.48	0.46	0.47	0.47	0.47	0.46	0.46	0.47	0.46	0.45	0.47	0.47	0.46	0.46	0.51	0.5	0.51	0.51	0.51	0.5	0.52	0.52	0.52	0.51	0.51	0.51	0.51	0.51	0.52	0.52	0.5	0.52	0.51	0.52	0.52	1	0.92	0.91	0.91	0.9	0.88	0.9	0.83
LEPBI_I1537	Putative ribonuclease BN putative membrane protein	0.56	0.56	0.56	0.55	0.56	0.58	0.56	0.59	0.56	0.56	0.56	0.56	0.56	0.55	0.56	0.56	0.55	0.56	0.56	0.55	0.55	0.55	0.55	0.55	0.55	0.54	0.55	0.55	0.55	0.55	0.55	0.55	0.55	0.55	0.56	0.56	0.56	0.56	0.57	0.56	1	0.95	0.95	0.95	0.95	0.95	0.95	0.9
LEPBI_I1550	Uncharacterized protein	0	0	0	0	0	0	0	0	0	0	0	0	0	0	0	0	0	0	0	0	0	0	0	0	0	0	0	0	0	0.66	0	0	0	0	0	0	0.68	0.66	0.65	0	1	0.9	0.82	0.84	0.8	0.85	0.85	0.69
LEPBI_I1551	Putative L-fuculose-phosphate aldolase	0	0	0	0	0	0	0	0	0	0	0	0	0	0	0	0	0	0	0	0.5	0.51	0.5	0.5	0.5	0.5	0.51	0.51	0.51	0.51	0.79	0.52	0.51	0.51	0.52	0.51	0.51	0.75	0.76	0.78	0.54	1	0.86	0.9	0.88	0.84	0.83	0.85	0.81
LEPBI_I1560	Uncharacterized protein	0.56	0.57	0.58	0.57	0.57	0.56	0.57	0.57	0.57	0.57	0.58	0.58	0.56	0.58	0.57	0.58	0	0.58	0.58	0.57	0.57	0.58	0.58	0.58	0.58	0.58	0.58	0.58	0.57	0.57	0.59	0.58	0.58	0.57	0.58	0.57	0.57	0.59	0.58	0.57	1	0.97	0.98	0.98	0.97	0.98	0.98	0.97
LEPBI_I1561	Uncharacterized protein	0	0	0	0	0	0	0	0	0	0	0	0	0	0	0	0	0	0	0	0	0	0	0	0	0	0	0	0	0	0	0	0	0	0	0	0	0	0	0	0	1	0.97	0.98	1	0.95	0.96	0.96	0.96
LEPBI_I1563	Uncharacterized protein	0	0	0	0	0	0.48	0	0	0	0	0	0	0	0	0	0	0	0	0	0.55	0.48	0.55	0.55	0.55	0.55	0.48	0.55	0.55	0.55	0.55	0.55	0.55	0.55	0.5	0.55	0.55	0.55	0.55	0.55	0.55	1	0.93	0.91	0.91	0.91	0.92	0.93	0.85
LEPBI_I1568	Uncharacterized protein	0	0	0	0	0	0	0	0	0	0	0	0	0	0	0	0	0	0	0	0	0	0	0	0	0	0	0	0	0	0	0	0	0	0	0	0	0	0	0	0	1	0.92	0.92	0.92	0.91	0.91	0.92	0.83
LEPBI_I1587	Putative sensor protein	0.53	0.53	0.54	0.53	0.52	0.52	0.52	0.51	0.52	0.54	0.52	0.52	0.51	0.53	0.53	0.53	0.53	0.51	0.52	0.5	0.49	0.49	0.49	0.5	0.5	0.49	0.49	0.49	0.49	0.51	0.52	0.52	0.52	0.59	0.59	0.58	0.59	0.6	0.59	0.55	1	0.92	0.89	0.89	0.89	0.9	0.91	0.82
LEPBI_I1590	L-threonine dehydratase	0	0	0	0	0	0	0	0	0	0	0	0	0	0	0	0	0	0	0	0.58	0.57	0.58	0.57	0.57	0.58	0.58	0.57	0.58	0.58	0.57	0.57	0.6	0.59	0	0.46	0.45	0	0	0	0.44	1	0.92	0.92	0.93	0.91	0.95	0.92	0.87
LEPBI_I1595	Ribosomal RNA small subunit methyltransferase E	0.48	0.48	0.47	0.46	0.45	0.49	0.47	0.46	0.48	0.48	0.47	0.48	0.49	0.49	0.48	0.46	0.46	0.5	0.47	0.43	0.45	0.44	0.48	0.45	0.45	0.45	0.45	0.44	0.43	0.44	0.49	0.44	0.41	0.47	0.48	0.47	0.44	0.44	0.46	0.45	1	0.78	0.71	0.71	0.73	0.78	0.77	0.76
LEPBI_I1596	Uncharacterized protein	0	0	0	0	0	0	0	0	0	0	0	0	0	0	0	0	0	0	0	0	0	0	0	0	0	0	0	0	0	0	0	0	0	0	0	0	0	0	0	0	1	0.8	0.71	0.69	0.75	0.73	0.75	0.68
LEPBI_I1600	Putative acetyltransferase	0	0	0	0	0	0	0	0	0	0	0	0	0	0	0	0	0	0	0	0	0	0	0	0	0	0	0	0	0	0	0	0	0	0	0	0	0	0	0	0.66	1	0.96	0.94	0.95	0.95	0.93	0.94	0.9
LEPBI_I1601	RNHCP domain-containing protein	0	0	0	0	0	0	0	0	0	0	0	0	0	0	0	0	0	0	0	0	0	0	0	0	0	0	0	0	0	0	0	0	0	0	0	0	0	0	0	0	1	0.93	0.92	0.9	0.87	0.94	0.91	0.89
LEPBI_I1611	Putative hydrolase putative signal peptide	0	0	0	0	0	0	0	0	0	0	0	0	0	0	0	0	0	0	0	0	0	0	0	0	0	0	0	0	0	0	0	0	0	0	0	0	0	0	0	0	1	0.81	0.82	0.83	0.8	0.78	0.79	0.82
LEPBI_I1616	Uncharacterized protein	0	0	0	0	0	0	0	0	0	0	0	0	0	0	0	0	0	0.61	0	0	0	0	0	0	0	0	0	0	0	0	0	0	0	0	0	0	0	0	0	0	1	0.85	0.82	0.84	0.83	0.78	0.77	0.74
LEPBI_I1618	Uncharacterized protein	0.53	0.56	0.53	0.47	0.55	0.55	0.49	0.56	0.46	0.48	0.51	0.51	0.52	0.49	0.49	0.48	0.49	0.54	0.46	0.48	0.47	0.47	0.48	0.47	0.47	0.47	0.48	0.48	0.46	0.47	0.47	0.47	0.48	0.48	0.49	0.5	0.47	0.48	0.48	0.49	1	0.76	0.78	0.77	0.76	0.77	0.77	0.67
LEPBI_I1622	Dipeptide transport system ATP-binding protein	0.56	0.54	0.56	0.55	0.53	0.55	0.52	0.52	0.55	0.56	0.54	0.54	0.57	0.57	0.58	0.59	0.58	0.56	0.57	0.51	0.52	0.51	0.51	0.51	0.52	0.52	0.51	0.51	0.51	0.5	0.5	0.55	0.51	0.51	0.57	0.55	0.52	0.55	0.57	0.52	1	0.9	0.87	0.86	0.88	0.88	0.88	0.84
LEPBI_I1623	FHA domain-containing protein	0.45	0.45	0.45	0.46	0.45	0.46	0.46	0.44	0.46	0.45	0.46	0.46	0.45	0.46	0.46	0.45	0.45	0.46	0.46	0.44	0.44	0.44	0.45	0.45	0.45	0.44	0.45	0.45	0.43	0.43	0.45	0.63	0.49	0.45	0.47	0.48	0.48	0.46	0.49	0.43	1	0.91	0.87	0.87	0.86	0.85	0.85	0.77
LEPBI_I1624	Uncharacterized protein	0	0	0	0	0	0	0	0	0	0	0	0	0	0	0	0	0	0	0	0	0	0	0	0	0	0	0	0	0	0	0	0	0	0	0	0	0	0	0	0	1	0.93	0.93	0.93	0.97	0.94	0.94	0.9
LEPBI_I1629	Putative cyclic nucleotide-binding protein	0.43	0.43	0.43	0.44	0.43	0.43	0.44	0.47	0.43	0.44	0.43	0.43	0.43	0.43	0.42	0.43	0.43	0.43	0.43	0.46	0.46	0.46	0.46	0.46	0.45	0.45	0.46	0.46	0.46	0.45	0.46	0.46	0.46	0.45	0.44	0.45	0.46	0.46	0.46	0.45	1	0.98	0.98	0.97	0.97	0.97	0.97	0.95
LEPBI_I1636	PAPS (Adenosine 3'-phosphate 5'-phosphosulfate) 3'(2'),5'-bisphosphate nucleotidase	0.56	0.56	0.56	0.58	0.56	0.54	0.54	0.54	0.57	0.58	0.55	0.56	0.56	0.55	0.56	0.56	0.56	0.57	0.57	0.57	0.56	0.56	0.56	0.57	0.56	0.56	0.56	0.56	0.57	0.55	0.55	0.57	0.56	0.57	0.56	0.57	0.56	0.57	0.57	0.56	1	0.95	0.94	0.93	0.94	0.93	0.93	0.91
LEPBI_I1638	Uncharacterized protein	0	0	0	0	0	0	0	0	0	0	0	0	0	0	0	0	0	0	0	0	0	0	0	0	0	0	0	0	0	0	0	0	0	0	0	0	0	0	0	0	1	0.91	0.82	0.81	0.84	0.84	0.86	0.76
LEPBI_I1639	Putative thioredoxin-related protein	0.55	0.53	0.53	0.52	0.51	0.51	0.52	0.51	0.62	0.53	0.52	0.54	0.57	0.56	0.56	0.54	0.56	0.54	0.55	0.57	0.57	0.58	0.57	0.58	0.58	0.59	0.58	0.58	0.58	0.59	0.58	0.56	0.55	0.56	0.53	0.61	0.56	0.59	0.58	0.56	1	0.91	0.87	0.89	0.89	0.93	0.92	0.82
LEPBI_I1641	Uncharacterized protein	0	0	0	0	0.48	0	0.47	0.46	0.48	0.46	0.48	0.49	0.44	0.46	0.48	0.48	0.44	0.43	0.43	0.43	0.44	0.43	0.44	0.41	0.42	0.44	0	0.45	0.44	0.45	0.43	0.45	0.45	0.46	0	0	0	0	0	0.46	1	0.9	0.91	0.91	0.89	0.88	0.88	0.85
LEPBI_I1648	OstA-like_N domain-containing protein	0.58	0.58	0.59	0.58	0.58	0.58	0.59	0.6	0.59	0.58	0.58	0.58	0.58	0.58	0.58	0.57	0.58	0.57	0.58	0.55	0.56	0.55	0.56	0.55	0.55	0.56	0.55	0.56	0.55	0.55	0.55	0.56	0.55	0.54	0.58	0.58	0.58	0.59	0.58	0.58	1	0.95	0.94	0.94	0.93	0.95	0.96	0.93
LEPBI_I1655	Uncharacterized protein	0.57	0.58	0.59	0.58	0.57	0.58	0.57	0.59	0.56	0.56	0.57	0.58	0.57	0.57	0.57	0.57	0.56	0.57	0.58	0.6	0.59	0.59	0.58	0.59	0.59	0.59	0.59	0.59	0.6	0.58	0.59	0.59	0.59	0.57	0.57	0.56	0.59	0.58	0.57	0.61	1	0.97	0.97	0.96	0.95	0.96	0.96	0.91
LEPBI_I1662	Ribosome maturation factor RimM	0.53	0.53	0.53	0.53	0.53	0.53	0.53	0.53	0.53	0.52	0.55	0.55	0.52	0.53	0.53	0.51	0.53	0.53	0.5	0.47	0.47	0.49	0.48	0.47	0.49	0.48	0.48	0.48	0.47	0.47	0.45	0.48	0.48	0.47	0.48	0.5	0.54	0.53	0.52	0.5	1	0.93	0.92	0.93	0.88	0.9	0.89	0.86
LEPBI_I1665	Ribonuclease	0.49	0.5	0.53	0.54	0.51	0.51	0.51	0.51	0.5	0.51	0.5	0.5	0.52	0.51	0.52	0.51	0.53	0.52	0.51	0.56	0.55	0.56	0.56	0.56	0.53	0.54	0.55	0.54	0.56	0.54	0.54	0.53	0.54	0.56	0.56	0.53	0.53	0.52	0.54	0.52	1	0.74	0.77	0.76	0.75	0.82	0.81	0.76
LEPBI_I1669	Uncharacterized protein	0.57	0.56	0.55	0.55	0.54	0.54	0.54	0.54	0.54	0.54	0.51	0.54	0.5	0.51	0.54	0.51	0.5	0.53	0.55	0.59	0.56	0.55	0.54	0.56	0.58	0	0.54	0.54	0.54	0.57	0.54	0.55	0.54	0.52	0.52	0.52	0.52	0.53	0.51	0.55	1	0.87	0.85	0.85	0.84	0.85	0.88	0.77
LEPBI_I1671	Putative ATPase with chaperone activity	0.54	0.54	0.54	0.54	0.54	0.48	0.55	0.54	0.54	0.52	0.53	0.53	0.52	0.52	0.52	0.53	0.52	0.52	0.52	0.51	0.51	0.51	0.5	0.5	0.51	0.5	0.5	0.51	0.51	0.51	0.5	0.51	0.49	0.51	0.53	0.53	0.54	0.53	0.53	0.53	1	0.9	0.84	0.87	0.89	0.88	0.88	0.81
LEPBI_I1679	General secretion pathway protein H	0.53	0.54	0.53	0.54	0.54	0.53	0.53	0.53	0.53	0.52	0.53	0.53	0.52	0.51	0.52	0.56	0.52	0.55	0.56	0.54	0.54	0.54	0.54	0.54	0.54	0.54	0.54	0.53	0.54	0.54	0.52	0.54	0.54	0.55	0.55	0.55	0.55	0.55	0.54	0.56	1	0.97	0.96	0.96	0.96	0.96	0.96	0.94
LEPBI_I1685	Uncharacterized protein	0.55	0.54	0.56	0.53	0.55	0.53	0.55	0.53	0.55	0.51	0.55	0.55	0.54	0.53	0.53	0.52	0.53	0.54	0.56	0.5	0.5	0.49	0.5	0.5	0.5	0.5	0.51	0.49	0.5	0.5	0.51	0.51	0.5	0.51	0.52	0.51	0.52	0.51	0.52	0.52	1	0.97	0.96	0.94	0.96	0.95	0.95	0.91
LEPBI_I1687	YkuD domain-containing protein	0	0	0	0	0	0	0	0	0	0	0	0	0	0	0	0	0	0	0	0	0	0	0	0	0	0	0	0	0	0	0	0	0	0	0	0	0	0	0	0	1	0.74	0.68	0.68	0.69	0.67	0.74	0.62
LEPBI_I1688	Putative flavin-containing monooxygenase	0.39	0.44	0.44	0	0	0	0	0	0	0.58	0.56	0.57	0.57	0.57	0.57	0.56	0.58	0.56	0.57	0.58	0.57	0.58	0.58	0.57	0.57	0.57	0.57	0.58	0.57	0.57	0.57	0.57	0.57	0.58	0.57	0.57	0.56	0.57	0.57	0.54	1	0.96	0.95	0.93	0.95	0.94	0.94	0.93
LEPBI_I1693	Uncharacterized protein	0	0	0	0	0	0	0	0	0	0	0	0	0	0	0	0	0	0	0	0	0	0	0	0	0	0	0	0	0	0	0	0	0	0	0	0	0	0	0	0	1	0.88	0.76	0.81	0.67	0.81	0.8	0.67
LEPBI_I1694	Uncharacterized protein	0	0	0	0	0	0	0	0	0	0	0	0	0	0.51	0	0.51	0	0.49	0	0	0	0	0	0	0	0	0	0	0	0	0	0	0	0	0	0	0	0	0	0.78	1	0.97	0.91	0.92	0.92	0.93	0.93	0.86
LEPBI_I1696	Uncharacterized protein	0	0	0	0	0	0	0	0	0	0	0	0	0	0	0	0	0	0	0	0	0	0	0	0	0	0	0	0	0	0	0	0	0	0	0	0	0	0	0	0	1	0.85	0.86	0.76	0.76	0.85	0.85	0.75
LEPBI_I1701	Putative glycosyltransferase	0.56	0.55	0.58	0.55	0.56	0.57	0.52	0.56	0.61	0.54	0.55	0.59	0.56	0.56	0.55	0.58	0.53	0.58	0.56	0	0	0	0	0	0	0	0	0	0	0	0	0	0	0	0.56	0.47	0.48	0.43	0.48	0	1	0.8	0.79	0.79	0.82	0.83	0.82	0.73
LEPBI_I1708	Putative protease TldD	0.48	0.48	0.48	0.46	0.47	0.47	0.46	0.47	0.47	0.47	0.46	0.47	0.47	0.47	0.48	0.47	0.48	0.47	0.47	0.48	0.49	0.47	0.49	0.48	0.48	0.49	0.49	0.49	0.48	0.48	0.48	0.46	0.46	0.48	0.48	0.48	0.48	0.48	0.48	0.49	1	0.98	0.99	0.99	0.99	0.98	0.98	0.98
LEPBI_I1709	Putative protease TldE (PmbA)	0.45	0.46	0.46	0.45	0.45	0.45	0.45	0.49	0.44	0.44	0.45	0.44	0.46	0.46	0.46	0.45	0.45	0.44	0.44	0.44	0.44	0.44	0.46	0.44	0.45	0.45	0.45	0.45	0.44	0.44	0.43	0.44	0.44	0.44	0.43	0.43	0.43	0.42	0.43	0.42	1	0.95	0.95	0.96	0.94	0.94	0.94	0.93
LEPBI_I1711	Uncharacterized protein	0.55	0.56	0.55	0.56	0.5	0.56	0.57	0.57	0.57	0.55	0.55	0.56	0.57	0.57	0.56	0.56	0.56	0.51	0.51	0.5	0.49	0.51	0.51	0.54	0.51	0.5	0.51	0.5	0.5	0.5	0.5	0.48	0.48	0.53	0.51	0.47	0.46	0.49	0.48	0.48	1	0.82	0.78	0.76	0.77	0.78	0.79	0.76
LEPBI_I1715	Uncharacterized protein	0.53	0.52	0.53	0.52	0.53	0.52	0.53	0.52	0.52	0.53	0.53	0.53	0.52	0.52	0.52	0.51	0.52	0.52	0.52	0.47	0.47	0.48	0.47	0.48	0.47	0.48	0.48	0.47	0.48	0.47	0.48	0.47	0.48	0.49	0.48	0.48	0.49	0.49	0.5	0.48	1	0.97	0.95	0.95	0.95	0.96	0.97	0.91
LEPBI_I1718	Uncharacterized protein	0	0	0	0	0	0	0	0	0	0	0	0	0	0	0	0	0	0	0	0	0	0	0	0	0	0	0	0	0	0	0	0	0	0	0	0	0	0	0	0	1	0.89	0.97	0.97	0.94	0.86	0.86	1
LEPBI_I1720	Uncharacterized protein	0.51	0.51	0.52	0.53	0.53	0.55	0.53	0.53	0.53	0.53	0.53	0.55	0.53	0.53	0.52	0.54	0.53	0.54	0.53	0.53	0.54	0.53	0.54	0.54	0.54	0.55	0.53	0.54	0.54	0.53	0.54	0.57	0.55	0.56	0.55	0.54	0.56	0.57	0.55	0.56	1	0.95	0.92	0.93	0.94	0.93	0.92	0.93
LEPBI_I1727	Uncharacterized protein	0.51	0.52	0.52	0.51	0.51	0.5	0.51	0.5	0.5	0.51	0.52	0.51	0.5	0.5	0.51	0.5	0.5	0.51	0.52	0.5	0.5	0.52	0.49	0.48	0.51	0.49	0.48	0.49	0.51	0.49	0.49	0.52	0.51	0.51	0.49	0.52	0.49	0.5	0.49	0.51	1	0.92	0.87	0.87	0.89	0.92	0.9	0.88
LEPBI_I1728	Sodium:solute symporter family protein putative membrane protein putative signal peptide	0.52	0.53	0.52	0.54	0.53	0.52	0.54	0.52	0.53	0.54	0.54	0.54	0.53	0.53	0.53	0.53	0.54	0.51	0.53	0.52	0.52	0.51	0.52	0.51	0.52	0.52	0.53	0.51	0.52	0.51	0.52	0.54	0.52	0.54	0.55	0.55	0.55	0.56	0.55	0.52	1	0.94	0.9	0.9	0.9	0.91	0.91	0.88
LEPBI_I1734	Uncharacterized protein	0	0	0	0	0	0	0	0	0	0	0	0	0	0	0	0	0	0	0	0	0	0	0	0	0	0	0	0	0	0	0	0.55	0	0	0	0	0.52	0.51	0.51	0.58	1	0.97	0.94	0.94	0.93	0.96	0.95	0.85
LEPBI_I1737	Uncharacterized protein	0.53	0.57	0.56	0.5	0.5	0.56	0.5	0.56	0.49	0.58	0.54	0.54	0.55	0.52	0.59	0.5	0.58	0.55	0.55	0.5	0.5	0.51	0.52	0.51	0.52	0.51	0.52	0.52	0.5	0.51	0.5	0.53	0.53	0.54	0.5	0.51	0.54	0.54	0.54	0.49	1	0.93	0.92	0.92	0.92	0.96	0.95	0.87
LEPBI_I1738	Putative peptidase, M48 family	0	0	0	0	0.49	0	0.48	0	0	0.47	0.49	0.5	0.5	0.48	0.52	0.5	0.5	0.46	0.47	0.49	0.44	0.49	0.45	0.5	0.48	0.47	0.49	0.44	0.49	0.45	0.45	0.48	0.47	0.46	0.47	0.46	0.45	0.49	0.47	0.47	1	0.93	0.92	0.91	0.94	0.91	0.91	0.86
LEPBI_I1739	Putative two-component sensor protein	0.46	0.49	0.46	0.51	0.51	0.6	0.51	0.51	0.5	0.53	0.55	0.55	0.52	0.52	0.56	0.51	0.53	0.52	0.55	0.55	0.55	0.55	0.56	0.55	0.55	0.55	0.54	0.55	0.55	0.56	0.54	0.52	0.52	0.54	0.54	0.55	0.55	0.54	0.55	0.54	1	0.97	0.95	0.95	0.95	0.97	0.97	0.92
LEPBI_I1742	Uncharacterized protein	0.52	0.52	0.52	0.52	0.52	0.52	0.52	0.53	0.53	0.49	0.49	0.49	0.49	0.5	0.54	0.5	0.51	0.48	0.49	0	0	0	0	0	0	0	0	0	0	0.54	0	0	0	0	0	0	0	0	0	0.53	1	0.95	0.92	0.93	0.93	0.96	0.95	0.88
LEPBI_I1743	Putative membrane protein	0.57	0.57	0.57	0.57	0.56	0.56	0.56	0.56	0.58	0.57	0.57	0.57	0.56	0.58	0.57	0.58	0.57	0.57	0.57	0.46	0.46	0.46	0.47	0.46	0.46	0.46	0.46	0.46	0.46	0.65	0.46	0.48	0.48	0.47	0.51	0.46	0.46	0.45	0.46	0.63	1	0.97	0.95	0.95	0.95	0.97	0.97	0.94
LEPBI_I1744	Uncharacterized protein	0	0	0	0	0	0	0	0	0	0	0	0	0	0	0	0	0	0	0	0	0	0	0	0	0	0	0	0	0	0	0	0	0	0	0	0	0	0	0	0.42	1	0.9	0.84	0.84	0.85	0.9	0.9	0.8
LEPBI_I1745	Uncharacterized protein	0.51	0.48	0.49	0.5	0.5	0.48	0.49	0.49	0.51	0.5	0.5	0.5	0.5	0.51	0	0.49	0.48	0.49	0.49	0.48	0.48	0.47	0.48	0.48	0.48	0.48	0.49	0.47	0.48	0.48	0.49	0.49	0.48	0.48	0.47	0.46	0.48	0.48	0.48	0.48	1	0.95	0.94	0.95	0.93	0.97	0.97	0.88
LEPBI_I1769	Uncharacterized protein	0	0	0	0	0	0	0	0	0	0	0	0	0	0	0	0	0	0	0	0	0	0	0	0	0	0	0	0	0	0	0	0	0	0	0	0	0	0	0	0	1	0.87	0.85	0.84	0.85	0.88	0.88	0.8
LEPBI_I1771	AsmA domain-containing protein	0	0	0	0	0	0	0	0	0	0	0	0	0	0	0	0	0	0	0	0	0	0	0	0	0	0	0	0	0	0	0	0	0	0	0	0	0	0	0	0	1	0.98	0.98	0.98	0.97	0.95	0.95	0.97
LEPBI_I1774	Putative ribosomal protein	0	0	0	0	0.55	0	0.55	0.55	0	0	0	0.53	0.54	0.54	0.54	0	0	0.54	0.55	0	0	0	0	0	0	0	0	0	0	0	0	0.55	0	0	0	0	0	0	0	0	1	0.86	0.84	0.86	0.87	0.86	0.84	0.88
LEPBI_I1786	Putative enoyl-CoA hydratase	0.48	0.45	0.48	0.46	0.48	0.48	0.47	0.5	0.48	0.48	0.48	0.48	0.48	0.49	0.49	0.49	0.49	0.5	0.5	0.5	0.5	0.49	0.5	0.5	0.49	0.5	0.5	0.5	0.5	0.5	0.5	0.47	0.45	0.5	0.64	0.63	0.59	0.6	0.6	0.47	1	0.94	0.95	0.96	0.94	0.95	0.95	0.87
LEPBI_I1792	THUMP domain-containing protein	0.56	0.56	0.56	0.54	0.57	0.57	0.56	0.56	0.57	0.57	0.58	0.58	0.57	0.57	0.56	0.56	0.56	0.55	0.56	0.57	0.57	0.57	0.58	0.56	0.57	0.57	0.56	0.58	0.57	0.56	0.58	0.57	0.56	0.57	0.57	0.57	0.57	0.58	0.57	0.57	1	0.97	0.96	0.97	0.96	0.96	0.96	0.95
LEPBI_I1796	Putative D-alanine--d-alanine ligase	0.53	0.52	0.55	0.54	0.55	0.54	0.53	0.55	0.51	0.51	0.53	0.55	0.51	0.52	0.54	0.52	0.51	0.56	0.57	0.53	0.52	0.53	0.52	0.54	0.53	0.53	0.52	0.54	0.53	0.54	0.53	0.52	0.53	0.53	0.55	0.56	0.55	0.55	0.56	0.55	1	0.85	0.81	0.8	0.83	0.81	0.8	0.78
LEPBI_I1799	Germane domain-containing protein	0.56	0.55	0.55	0.54	0.55	0.56	0.57	0.57	0.57	0.54	0.55	0.56	0.55	0.56	0.56	0.55	0.56	0.49	0.54	0.57	0.56	0.56	0.55	0.56	0.56	0.55	0.56	0.55	0.55	0.56	0.56	0.57	0.57	0.56	0.58	0.58	0.57	0.55	0.55	0.54	1	0.95	0.94	0.94	0.94	0.92	0.92	0.9
LEPBI_I1800	Putative GGDEF family protein putative membrane protein	0.55	0.55	0.55	0.56	0.56	0.55	0.54	0.55	0.55	0.53	0.53	0.54	0.56	0.56	0.55	0.56	0.56	0.55	0.55	0.55	0.55	0.55	0.56	0.55	0.55	0.55	0.55	0.55	0.55	0.56	0.56	0.54	0.55	0.55	0.55	0.55	0.55	0.55	0.55	0.55	1	0.96	0.95	0.96	0.96	0.98	0.98	0.91
LEPBI_I1803	LysM domain-containing protein	0	0	0	0	0	0	0	0	0	0.54	0.52	0.52	0.5	0.52	0.5	0.52	0	0	0.51	0.48	0.47	0.49	0.47	0.48	0.47	0.48	0.47	0.48	0.48	0.48	0.47	0.49	0.49	0.48	0.49	0.47	0.47	0.49	0.47	0	1	0.88	0.9	0.92	0.81	0.81	0.84	0.78
LEPBI_I1804	Uncharacterized protein	0	0	0	0	0	0	0	0	0	0	0	0	0	0	0	0	0	0	0	0	0	0	0	0	0	0	0	0	0	0	0	0	0	0	0	0	0	0	0	0	1	0.83	0.77	0.76	0.78	0.81	0.82	0.73
LEPBI_I1805	PPM-type phosphatase domain-containing protein	0.47	0.47	0.47	0.5	0.52	0.51	0.51	0.52	0.45	0.53	0.53	0.54	0.51	0.53	0.51	0.51	0.51	0.53	0.53	0.49	0.5	0.5	0.5	0.5	0.5	0.5	0.51	0.5	0.5	0.5	0.51	0.49	0.5	0.49	0.5	0.49	0.5	0.5	0.5	0.48	1	0.9	0.81	0.82	0.81	0.84	0.84	0.76
LEPBI_I1807	TPR_REGION domain-containing protein	0.59	0.59	0.59	0.59	0.59	0.59	0.59	0.59	0.59	0.59	0.59	0.59	0.59	0.59	0.59	0.59	0.59	0.58	0.59	0.59	0.59	0.58	0.59	0.59	0.59	0.59	0.59	0.59	0.58	0.58	0.57	0.58	0.58	0.59	0.57	0.57	0.58	0.58	0.57	0.59	1	0.96	0.95	0.94	0.95	0.95	0.95	0.9
LEPBI_I1808	TPR_REGION domain-containing protein	0.47	0.47	0.47	0.47	0.47	0.47	0.47	0.47	0.47	0.46	0.46	0.46	0.45	0.45	0.47	0.46	0.46	0.45	0.46	0.44	0.45	0.45	0.45	0.45	0.44	0.45	0.45	0.45	0.45	0.45	0.45	0.43	0.44	0.43	0.45	0.45	0.46	0.45	0.46	0.44	1	0.94	0.91	0.91	0.92	0.94	0.94	0.87
LEPBI_I1809	Uncharacterized protein	0	0	0	0	0	0	0	0	0	0	0	0	0	0	0	0	0	0	0	0	0	0	0	0	0	0	0	0	0	0	0	0	0	0	0	0	0	0	0	0	1	0.78	0.66	0.71	0.69	0.74	0.74	0.66
LEPBI_I1812	Uncharacterized protein	0.57	0.58	0.57	0.56	0.58	0.58	0.59	0.57	0.57	0.54	0.57	0.57	0.57	0.58	0.58	0.58	0.58	0.58	0.59	0.56	0.56	0.56	0.56	0.56	0.56	0.56	0.55	0.56	0.55	0.56	0.57	0.57	0.57	0.57	0.56	0.56	0.58	0.55	0.57	0.56	1	0.94	0.9	0.91	0.89	0.92	0.92	0.89
LEPBI_I1816	Putative chaperone protein DnaJ	0.48	0.48	0.46	0.48	0.47	0.49	0.48	0.47	0.48	0.48	0.46	0.47	0.44	0.44	0.46	0.45	0.45	0.46	0.47	0.52	0.54	0.52	0.53	0.52	0.53	0.52	0.51	0.5	0.51	0.52	0.51	0.51	0.51	0.48	0.51	0.5	0.5	0.51	0.5	0.5	1	0.89	0.76	0.79	0.81	0.82	0.82	0.77
LEPBI_I1817	Uncharacterized protein	0.44	0.44	0.44	0.44	0.43	0.44	0.42	0.44	0.44	0.44	0.44	0.44	0.43	0.43	0.43	0.43	0.43	0.44	0.45	0.45	0.44	0.45	0.45	0.45	0.44	0.45	0.45	0.45	0.45	0.45	0.44	0.45	0.45	0.45	0.42	0.43	0.43	0.43	0.44	0.46	1	0.93	0.91	0.91	0.9	0.92	0.93	0.88
LEPBI_I1819	PUA domain-containing protein	0.55	0.41	0.53	0.55	0.58	0.58	0.57	0.57	0.4	0.4	0.5	0.41	0.43	0.42	0.43	0.43	0.42	0.42	0.52	0.45	0.42	0.43	0.45	0.45	0.44	0.43	0.44	0.43	0.44	0.43	0.45	0.42	0.43	0.44	0.42	0.42	0.45	0.44	0.44	0.43	1	0.9	0.86	0.85	0.87	0.85	0.86	0.81
LEPBI_I1826	Uncharacterized protein	0.5	0.48	0.47	0.53	0.5	0.53	0.47	0.48	0.48	0.47	0.48	0.47	0.47	0.47	0.47	0.47	0.46	0.46	0.49	0.46	0.46	0.46	0.45	0.46	0.46	0.45	0.46	0.46	0.45	0.46	0.48	0.48	0.47	0.46	0.46	0.44	0.47	0.45	0.47	0.49	1	0.96	0.93	0.92	0.92	0.94	0.94	0.89
LEPBI_I1827	FecR domain-containing protein	0.54	0.54	0.53	0.54	0.54	0.52	0.54	0.54	0.53	0.54	0.53	0.53	0.53	0.53	0.53	0.53	0.53	0.52	0.53	0.5	0.49	0.5	0.5	0.49	0.49	0.49	0.49	0.49	0.5	0.5	0.5	0.49	0.48	0.5	0.5	0.5	0.5	0.5	0.5	0.52	1	0.96	0.93	0.93	0.92	0.93	0.93	0.86
LEPBI_I1833	Uncharacterized protein	0	0	0	0	0	0	0	0	0	0	0	0	0	0	0	0	0	0	0	0	0	0	0	0	0	0	0	0	0	0	0	0	0	0	0	0	0	0	0	0	1	0.96	0.97	0.97	0.97	0.96	0.96	0.93
LEPBI_I1836	Putative acyl-CoA dehydrogenase	0.42	0.43	0	0	0	0.42	0	0	0.44	0.41	0	0.42	0	0.44	0.43	0	0.45	0.47	0.44	0.43	0.43	0.44	0.43	0.44	0.43	0.43	0.45	0.44	0.44	0.43	0.45	0.44	0.43	0.43	0.44	0.43	0.45	0.44	0.45	0.42	1	0.75	0.73	0.74	0.74	0.76	0.74	0.74
LEPBI_I1838	Putative petidase S49, protease IV family	0.55	0.56	0.55	0.56	0.56	0.55	0.55	0.55	0.56	0.56	0.54	0.54	0.55	0.55	0.54	0.55	0.54	0.55	0.55	0.51	0.51	0.52	0.52	0.52	0.52	0.51	0.51	0.51	0.52	0.51	0.53	0.52	0.52	0.51	0.52	0.52	0.52	0.52	0.52	0.54	1	0.94	0.94	0.93	0.95	0.93	0.93	0.9
LEPBI_I1842	Glycerophosphoryl diester phosphodiesterase (Glycerophosphodiester phosphodiesterase)	0.53	0.53	0.53	0.5	0.52	0.53	0.52	0.52	0.5	0.49	0.49	0.5	0.52	0.51	0.51	0.51	0.53	0.53	0.52	0.5	0.5	0.5	0.5	0.49	0.5	0.49	0.49	0.49	0.51	0.5	0.49	0.48	0.5	0.48	0.58	0.58	0.59	0.59	0.6	0.57	1	0.91	0.9	0.92	0.9	0.89	0.89	0.86
LEPBI_I1843	Uncharacterized protein	0	0	0	0	0	0	0	0	0	0	0	0	0	0	0	0	0	0	0	0	0	0	0	0.57	0	0	0.57	0	0.57	0	0.55	0	0	0	0	0	0	0	0	0	1	0.83	0.83	0.83	0.72	0.7	0.68	0.68
LEPBI_I1844	Uncharacterized protein	0	0	0	0	0	0	0	0	0	0	0	0	0	0	0	0	0	0	0	0	0	0	0	0	0	0	0	0	0	0	0	0	0	0	0	0	0	0	0	0	1	0.69	0.68	0.69	0.66	0.61	0.61	0.62
LEPBI_I1846	Histidinol-phosphate aminotransferase	0.47	0.47	0.48	0.5	0.5	0.5	0.5	0.47	0.49	0.47	0.48	0.47	0.49	0.49	0.5	0.49	0.49	0.48	0.47	0.49	0.49	0.49	0.48	0.48	0.48	0.49	0.47	0.47	0.49	0.48	0.49	0.52	0.52	0.5	0.49	0.48	0.5	0.5	0.51	0.49	1	0.92	0.92	0.91	0.93	0.93	0.92	0.86
LEPBI_I1849	Putative heat shock protein IbpB, Hsp20 family	0.54	0.56	0.56	0.53	0.63	0.54	0.55	0.55	0.53	0.57	0.58	0.54	0.54	0.54	0.55	0.54	0.54	0.59	0.57	0.56	0.52	0.54	0.53	0.52	0.57	0.57	0.53	0.54	0.54	0.54	0.58	0.57	0.58	0.55	0.61	0.6	0.6	0.59	0.58	0.56	1	0.97	0.97	0.97	0.98	0.98	0.98	0.94
LEPBI_I1851	Uncharacterized protein	0.46	0.46	0.44	0.45	0.46	0.45	0.46	0.5	0.44	0.44	0.42	0.43	0.43	0.43	0.43	0.43	0.43	0	0.43	0	0.39	0	0	0	0	0	0	0	0	0	0	0.41	0.41	0	0.44	0.47	0	0	0.5	0.46	1	0.91	0.88	0.87	0.89	0.91	0.9	0.79
LEPBI_I1858	Uncharacterized protein	0	0	0	0	0	0	0	0	0	0	0	0	0	0	0	0	0	0	0	0	0	0	0	0	0	0	0	0	0	0	0	0	0	0	0	0	0	0	0	0	1	0.96	0.82	0.83	0.85	0.93	0.93	0.8
LEPBI_I1873	Putative outer membrane protein, OmpA domain putative membrane protein	0	0	0	0	0	0	0	0	0	0	0.48	0.48	0.52	0	0	0.53	0.52	0.53	0	0.49	0.49	0.49	0.49	0.47	0.44	0.49	0.47	0.44	0.46	0.45	0.48	0.58	0.58	0.44	0.55	0.43	0.53	0.51	0.53	0.6	1	0.98	0.97	0.97	0.97	0.98	0.98	0.98
LEPBI_I1875	Putative cyclic-nucleotide-gated cation channel putative membrane protein	0	0	0	0.57	0.57	0	0.57	0	0.57	0.57	0.57	0.56	0.57	0.57	0.57	0.58	0.57	0	0.56	0.56	0.57	0	0.58	0.57	0.56	0	0.56	0	0.56	0.57	0.58	0.58	0.56	0	0	0	0.58	0.54	0.56	0.56	1	0.98	0.95	0.96	0.95	0.97	0.97	0.94
LEPBI_I1876	Putative ParA family protein	0.6	0.47	0.47	0.55	0.5	0.47	0.56	0.51	0.5	0.46	0.45	0.5	0.45	0.47	0.54	0.47	0.53	0.61	0.52	0.52	0.52	0.52	0.52	0.52	0.52	0.52	0.54	0.54	0.52	0.52	0.52	0.54	0.52	0.51	0.57	0.51	0.53	0.53	0.53	0.53	1	0.97	0.97	0.97	0.97	0.96	0.96	0.95
LEPBI_I1877	YopX domain-containing protein	0	0	0	0	0	0	0	0	0	0	0	0	0	0	0	0	0	0	0	0	0	0	0	0	0	0	0	0	0	0	0	0	0	0	0	0	0	0	0	0	1	0.97	0.98	0.98	0.99	0.97	0.97	1
LEPBI_I1878	Uncharacterized protein	0	0	0	0	0	0	0	0	0	0	0	0	0	0	0	0	0	0	0	0	0	0	0	0	0	0	0	0	0	0	0	0	0	0	0	0	0	0	0	0	1	0.95	0.92	0.93	0.92	0.92	0.92	0.84
LEPBI_I1880	Aminopeptidase N, peptidase M1 family	0.43	0.43	0.43	0.42	0.43	0.43	0.42	0.42	0.42	0.42	0.42	0.42	0.43	0.44	0.43	0.44	0.44	0.44	0.41	0.45	0.45	0.45	0.45	0.45	0.45	0.45	0.45	0.45	0.45	0.45	0.45	0.45	0.46	0.45	0.45	0.46	0.45	0.44	0.45	0.43	1	0.89	0.86	0.87	0.86	0.88	0.87	0.84
LEPBI_I1886	Uncharacterized protein	0	0	0	0	0	0	0	0	0	0	0	0	0	0	0	0	0	0	0	0	0	0	0	0	0	0	0	0	0	0	0	0	0	0	0	0	0	0	0	0	1	0.94	0.9	0.9	0.88	0.91	0.94	0.8
LEPBI_I1887	Putative amino acid permease	0	0	0.4	0	0	0	0	0	0	0	0	0	0	0	0.4	0	0	0	0	0.39	0	0	0	0	0	0	0	0	0	0	0.39	0.39	0.39	0	0	0	0.37	0	0.39	0.41	1	0.96	0.95	0.95	0.96	0.96	0.96	0.92
LEPBI_I1888	Uncharacterized protein	0	0	0	0	0	0	0	0	0	0	0	0	0	0	0	0	0	0	0	0	0	0	0	0	0	0	0	0	0	0	0	0	0	0	0	0	0	0	0	0	1	0.8	0.75	0.75	0.73	0.77	0.76	0.76
LEPBI_I1892	Putative hydrolase, alpha/beta superfamily putative signal peptide	0	0	0	0	0	0	0.43	0	0	0.44	0.58	0.58	0.59	0.6	0.6	0.59	0.59	0.43	0.42	0.5	0.41	0.42	0.42	0	0.4	0.39	0	0.47	0	0.41	0.45	0.42	0	0	0.43	0.42	0.42	0.43	0.43	0	1	0.93	0.9	0.9	0.9	0.92	0.91	0.87
LEPBI_I1895	Uncharacterized protein	0.56	0	0.53	0.56	0.54	0.55	0.53	0.61	0.53	0.55	0.53	0.57	0.55	0.57	0.55	0.53	0.54	0.58	0	0.53	0.56	0.58	0.52	0.53	0.57	0.56	0.53	0.54	0.54	0	0.51	0	0.56	0.58	0.5	0.51	0.52	0.63	0.53	0.58	1	0.75	0.97	0.97	0.83	0.97	0.78	0.7
LEPBI_I1896	Uncharacterized protein	0.49	0.49	0.48	0.47	0.49	0.48	0.48	0.51	0.48	0.48	0.49	0.49	0.49	0.49	0.49	0.48	0.48	0.5	0.5	0.46	0.46	0.46	0.45	0.45	0.44	0.45	0.45	0.45	0.44	0.45	0.45	0.45	0.46	0.47	0.47	0.47	0.44	0.44	0.44	0.48	1	0.95	0.91	0.91	0.89	0.88	0.87	0.8
LEPBI_I1898	Putative outer membrane protein putative signal peptide	0.55	0.56	0.54	0.55	0.53	0.54	0.55	0.55	0.54	0.57	0.57	0.56	0.58	0.59	0.58	0.59	0.57	0.54	0.55	0.54	0.55	0.54	0.54	0.55	0.56	0.56	0.55	0.55	0.56	0.55	0.53	0.51	0.54	0.53	0.55	0.54	0.55	0.54	0.54	0.56	1	0.96	0.98	0.97	0.98	0.97	0.97	0.91
LEPBI_I1900	Hydroxyacylglutathione hydrolase	0.54	0.54	0.56	0.54	0.55	0.54	0.54	0.55	0.55	0.57	0.56	0.56	0.56	0.55	0.56	0.56	0.55	0.59	0.58	0.55	0.56	0.56	0.54	0.55	0.56	0.55	0.55	0.56	0.56	0.54	0.56	0.57	0.56	0.55	0.56	0.55	0.56	0.57	0.55	0.57	1	0.87	0.89	0.86	0.9	0.86	0.87	0.83
LEPBI_I1902	Endonuclease I putative signal peptide	0	0	0	0	0	0	0	0	0	0	0	0	0	0	0	0	0	0	0	0	0	0	0	0	0	0	0	0	0	0	0	0	0	0	0	0	0	0	0	0	1	0.84	0.83	0.84	0.85	0.85	0.84	0.82
LEPBI_I1908	Putative glutathione S-transferase protein	0	0	0	0	0	0	0	0	0	0	0	0	0	0	0	0	0	0	0	0	0	0	0	0	0	0	0	0	0	0	0	0	0	0	0	0	0	0	0	0.49	1	0.94	0.95	0.94	0.94	0.95	0.94	0.9
LEPBI_I1916	Putative NifU-like domain protein	0	0	0	0	0	0	0	0	0	0	0	0	0	0	0	0	0	0	0	0	0	0	0	0	0	0	0	0	0	0	0	0	0	0	0	0	0	0	0	0	1	0.85	0.77	0.78	0.79	0.76	0.77	0.72
LEPBI_I1922	Glucose-1-phosphate adenylyltransferase small subunit	0.44	0.41	0.4	0	0	0	0.41	0	0.42	0	0	0	0	0	0.42	0	0	0.84	0	0	0	0	0	0	0	0	0	0	0	0	0	0	0	0	0	0	0	0.42	0	0	1	0.99	0.99	0.99	0.99	0.99	0.99	0.99
LEPBI_I1931	ABC-type transport system, ATP binding	0.56	0.54	0.57	0.57	0.56	0.57	0.56	0.56	0.57	0.56	0.56	0.57	0.55	0.56	0.55	0.55	0.56	0.55	0.55	0.54	0.52	0.52	0.51	0.52	0.52	0.52	0.52	0.52	0.52	0.53	0.53	0.53	0.54	0.51	0.54	0.54	0.51	0.52	0.52	0.52	1	0.85	0.81	0.79	0.82	0.85	0.86	0.79
LEPBI_I1933	Uncharacterized protein	0.55	0.54	0.54	0.55	0.54	0.56	0.55	0.55	0.53	0.53	0.54	0.53	0.54	0.54	0.54	0.54	0.54	0.56	0.55	0.54	0.55	0.55	0.53	0.54	0.53	0.54	0.54	0.54	0.54	0.55	0.56	0.56	0.54	0.53	0.55	0.54	0.55	0.53	0.54	0.56	1	0.86	0.85	0.86	0.77	0.81	0.8	0.79
LEPBI_I1937	Putative histidine kinase sensor protein	0.54	0.55	0.54	0.53	0.54	0.54	0.54	0.54	0.53	0.54	0.54	0.53	0.53	0.53	0.55	0.54	0.53	0.52	0.53	0.58	0.57	0.58	0.58	0.56	0.54	0.55	0.54	0.59	0.56	0.56	0.57	0.59	0.55	0.53	0.59	0.59	0.58	0.58	0.55	0.59	1	0.95	0.95	0.96	0.94	0.95	0.96	0.86
LEPBI_I1967	Putative elongation factor G	0.56	0.55	0.55	0.53	0.54	0.53	0.54	0.54	0.53	0.53	0.54	0.54	0.55	0.54	0.54	0.55	0.54	0.55	0.53	0.54	0.54	0.53	0.53	0.53	0.53	0.52	0.54	0.52	0.54	0.53	0.53	0.53	0.54	0.54	0.55	0.55	0.56	0.57	0.57	0.54	1	0.85	0.82	0.85	0.83	0.8	0.81	0.82
LEPBI_I1993	Uncharacterized protein	0.47	0.46	0.47	0.45	0.44	0.46	0.46	0.44	0.46	0.46	0.45	0.45	0.47	0.46	0.45	0.47	0.47	0.45	0.44	0.41	0.42	0.41	0.4	0.4	0	0	0.42	0	0.4	0.4	0.4	0.42	0	0.39	0	0	0	0	0.39	0.43	1	0.61	0.73	0.73	0	0.45	0.81	0.77
LEPBI_I2044	Uncharacterized protein	0	0	0	0	0	0	0	0	0	0	0	0	0	0	0	0	0	0	0	0	0	0	0	0	0	0	0	0	0	0	0	0	0	0	0	0	0	0	0	0	1	0.95	1	1	1	0.96	0.92	0.92
LEPBI_I2045	Putative tRNA guanosine-2'-O-methyltransferase	0.47	0.47	0.47	0.51	0.48	0.48	0.47	0.52	0.48	0.49	0.49	0.49	0.48	0.48	0.48	0.48	0.49	0.52	0.47	0.51	0.51	0.51	0.51	0.52	0.52	0.51	0.51	0.52	0.52	0.51	0.52	0.5	0.49	0.7	0.47	0.47	0.48	0.48	0.48	0.48	1	0.88	0.82	0.82	0.82	0.85	0.85	0.78
LEPBI_I2051	Uncharacterized protein	0.49	0.46	0.48	0.47	0.52	0.51	0.48	0.47	0.5	0.51	0.51	0.51	0.5	0.5	0.51	0.5	0.51	0.5	0.51	0.46	0.49	0.45	0.42	0.42	0.38	0.46	0.49	0.45	0.41	0.41	0.47	0.48	0.47	0.46	0.44	0.45	0.58	0	0.44	0.53	1	0.85	0.73	0.75	0.67	0.85	0.85	0.77
LEPBI_I2054	Uncharacterized protein	0	0	0	0	0	0	0	0	0	0.49	0.46	0.45	0.46	0	0.48	0.47	0.47	0.5	0.47	0	0	0	0	0	0	0	0	0	0	0	0	0	0	0	0	0	0	0	0	0	1	0.81	0.8	0.81	0.79	0.82	0.82	0.71
LEPBI_I2055	Putative bacterial sensor	0.55	0.55	0.55	0.47	0.46	0.47	0.47	0.47	0.54	0.54	0.55	0.54	0.52	0.55	0.55	0.55	0.54	0.54	0.52	0.51	0.47	0.46	0.51	0.46	0.46	0.51	0.48	0.5	0.52	0.52	0.54	0.51	0.55	0.5	0.5	0.5	0.5	0.49	0.5	0.51	1	0.88	0.79	0.81	0.83	0.88	0.87	0.84
LEPBI_I2059	Uncharacterized protein	0.42	0.41	0.42	0.41	0.44	0.43	0.43	0.43	0.42	0.42	0.42	0.42	0.43	0.42	0.43	0.43	0.43	0.43	0.42	0.44	0.44	0.44	0.44	0.44	0.44	0.44	0.44	0.44	0.45	0.44	0.44	0.45	0.45	0.43	0.41	0.41	0.4	0.39	0.39	0.45	1	0.95	0.94	0.94	0.93	0.93	0.93	0.84
LEPBI_I2063	Uncharacterized protein	0	0	0	0	0	0	0	0	0	0	0	0	0	0	0	0	0	0	0	0	0	0	0	0	0	0	0	0	0	0	0	0	0	0	0	0	0	0	0	0	1	0.87	0.81	0.81	0.81	0.87	0.86	0.76
LEPBI_I2064	Uncharacterized protein	0.43	0.44	0.44	0.42	0.44	0.43	0.44	0.44	0.42	0.43	0.43	0.43	0.43	0.44	0.44	0.44	0.43	0.41	0.42	0.44	0.44	0.44	0.43	0.44	0.43	0.43	0.44	0.44	0.44	0.44	0.43	0.44	0.44	0.42	0.42	0.42	0.42	0.43	0.43	0.43	1	0.95	0.91	0.91	0.91	0.93	0.93	0.83
LEPBI_I2065	Uncharacterized protein	0.55	0.55	0.54	0.51	0.52	0.52	0.53	0.52	0.53	0.55	0.54	0.55	0.54	0.54	0.54	0.53	0.54	0.54	0.52	0.5	0.5	0.5	0.5	0.5	0.5	0.5	0.5	0.5	0.5	0.5	0.5	0.5	0.51	0.5	0.5	0.51	0.51	0.52	0.52	0.5	1	0.98	0.98	0.98	0.98	0.98	0.98	0.96
LEPBI_I2067	Putative glutathione S-transferase related protein	0	0	0	0	0	0	0	0	0	0	0	0	0	0	0	0	0	0	0	0	0	0	0	0	0	0	0	0	0	0	0	0	0	0	0	0	0	0	0	0	1	0.96	0.96	0.95	0.96	0.96	0.95	0.91
LEPBI_I2069	LysM domain-containing protein	0	0	0	0	0	0	0	0	0	0.5	0.51	0.51	0.53	0.52	0.51	0.51	0	0	0.5	0.51	0.52	0.51	0.51	0.52	0.52	0.52	0.51	0.51	0.52	0.52	0.52	0.52	0.52	0.5	0.51	0.52	0.5	0.51	0.5	0	1	0.98	0.96	0.96	0.96	0.97	0.98	0.93
LEPBI_I2070	Uncharacterized protein	0	0	0	0	0	0	0	0	0	0	0	0	0	0	0	0	0	0	0	0	0	0	0	0	0	0	0	0	0	0	0	0	0	0	0	0	0	0	0	0	1	0.95	0.9	0.91	0.92	0.93	0.93	0.82
LEPBI_I2072	Uncharacterized protein	0	0	0	0	0	0	0	0	0	0	0	0	0	0	0	0	0	0	0	0	0	0	0	0	0	0	0	0	0	0	0	0	0	0	0	0	0	0	0	0	1	1	0.98	0.98	0.98	1	1	1
LEPBI_I2073	Putative phospholipase D	0.59	0.59	0.58	0.57	0.59	0.58	0.57	0.59	0.59	0.58	0.58	0.57	0.58	0.59	0.57	0.59	0.59	0.61	0.6	0.57	0.6	0.58	0.58	0.59	0.56	0.55	0.59	0.59	0.59	0.56	0.6	0.58	0.59	0.59	0.59	0.57	0.56	0.58	0.54	0.6	1	0.82	0.73	0.72	0.74	0.77	0.77	0.73
LEPBI_I2074	Uncharacterized protein	0.43	0.45	0.45	0.46	0.46	0.45	0.46	0.46	0.44	0.42	0.46	0.44	0.44	0.45	0.45	0.45	0.44	0.42	0.42	0.46	0.44	0.44	0.43	0.43	0.45	0.42	0.43	0.44	0.44	0.43	0.42	0.41	0.43	0.42	0.42	0.42	0.41	0.4	0.42	0.4	1	0.8	0.77	0.76	0.77	0.8	0.82	0.75
LEPBI_I2075	Uncharacterized protein	0.4	0.4	0.4	0.39	0.4	0.41	0.54	0.46	0.51	0.55	0.39	0.4	0.39	0.4	0.55	0.44	0.37	0.4	0.41	0	0	0	0	0	0	0	0	0	0	0	0	0	0	0	0	0	0	0	0	0.55	1	0.78	0.68	0.67	0.7	0.73	0.73	0.64
LEPBI_I2078	Signal peptidase I	0.5	0.51	0.51	0.52	0.52	0.52	0.5	0.5	0.49	0.5	0.5	0.49	0.48	0.49	0.48	0.49	0.47	0.51	0.5	0.49	0.5	0.51	0.49	0.51	0.51	0.49	0.5	0.5	0.5	0.5	0.5	0.51	0.5	0.56	0.58	0.58	0.55	0.57	0.57	0.54	1	0.89	0.88	0.89	0.87	0.89	0.87	0.79
LEPBI_I2079	Putative two-component sensor	0.55	0.56	0.55	0.56	0.56	0.56	0.56	0.56	0.57	0.55	0.55	0.55	0.53	0.55	0.54	0.54	0.55	0.57	0.54	0.55	0.55	0.55	0.55	0.55	0.55	0.55	0.56	0.54	0.54	0.55	0.55	0.54	0.54	0.54	0.53	0.54	0.54	0.55	0.54	0.55	1	0.9	0.87	0.88	0.89	0.88	0.88	0.82
LEPBI_I2087	Uncharacterized protein	0.56	0.55	0.55	0.55	0.55	0.55	0.54	0.57	0.55	0.56	0.55	0.55	0.58	0.58	0.59	0.59	0.58	0.54	0.56	0.55	0.55	0.55	0.56	0.55	0.55	0.54	0.55	0.55	0.54	0.54	0.56	0.55	0.55	0.56	0.57	0.57	0.57	0.56	0.57	0.56	1	0.92	0.89	0.91	0.91	0.88	0.88	0.84
LEPBI_I2090	Uncharacterized protein	0	0	0	0	0	0	0	0	0	0	0	0	0	0	0	0	0	0	0	0	0	0	0	0	0	0	0	0	0	0	0	0	0	0	0	0	0	0	0	0	1	0.85	0.84	0.89	0.88	0.86	0.85	0.73
LEPBI_I2091	DNA repair protein RecO	0.52	0.52	0.52	0.5	0.51	0.51	0.51	0.51	0.53	0.51	0.52	0.52	0.52	0.53	0.52	0.52	0.52	0.51	0.51	0.52	0.53	0.52	0.51	0.52	0.52	0.52	0.52	0.52	0.52	0.52	0.51	0.52	0.52	0.51	0.51	0.53	0.52	0.52	0.53	0.54	1	0.94	0.95	0.95	0.94	0.96	0.96	0.92
LEPBI_I2101	Uncharacterized protein	0	0	0	0	0	0	0	0	0	0	0	0	0	0	0	0	0	0	0	0	0	0	0	0	0	0	0	0	0	0	0	0	0	0	0	0	0	0	0	0	1	0.97	0.98	0.96	0.99	0.99	0.98	0.96
LEPBI_I2102	PGA_cap domain-containing protein	0.59	0.59	0.6	0.59	0.57	0.6	0.56	0.56	0.61	0.59	0.59	0.59	0.56	0.57	0.56	0.6	0.57	0.57	0.58	0.54	0.56	0.54	0.55	0.54	0.54	0.54	0.54	0.55	0.53	0.54	0.56	0.54	0.54	0.56	0.53	0.51	0.55	0.53	0.55	0.51	1	0.93	0.92	0.93	0.93	0.93	0.93	0.9
LEPBI_I2103	Uncharacterized protein	0.57	0.55	0.56	0.55	0.55	0.56	0.54	0.55	0.56	0.55	0.55	0.55	0.54	0.56	0.55	0.56	0.56	0.56	0.55	0.54	0.54	0.55	0.55	0.54	0.55	0.55	0.55	0.55	0.53	0.53	0.55	0.53	0.54	0.54	0.55	0.55	0.54	0.55	0.56	0.55	1	0.95	0.94	0.94	0.93	0.91	0.92	0.85
LEPBI_I2104	Putative TPR-repeat-containing protein putative signal peptide	0.54	0.54	0.54	0.57	0.56	0.55	0.55	0.55	0.54	0.55	0.54	0.55	0.54	0.54	0.54	0.54	0.55	0.51	0.56	0.53	0.53	0.53	0.53	0.53	0.53	0.53	0.53	0.53	0.54	0.53	0.54	0.54	0.53	0.54	0.5	0.5	0.51	0.51	0.5	0.54	1	0.94	0.88	0.89	0.88	0.92	0.92	0.83
LEPBI_I2105	Uncharacterized protein	0.49	0.49	0.48	0.48	0.48	0.49	0.47	0.48	0.47	0.47	0.46	0.46	0.48	0.48	0.47	0.47	0.49	0.48	0.47	0	0	0	0	0	0	0	0	0	0	0	0.39	0	0.39	0.41	0.4	0.41	0.4	0.4	0.4	0.41	1	0.96	0.97	0.97	0.97	0.96	0.96	0.94
LEPBI_I2107	CHAT domain-containing protein	0	0	0	0	0	0	0	0	0	0	0.42	0	0	0	0	0	0.42	0.43	0.43	0	0	0	0	0	0	0	0	0	0	0	0.43	0.42	0.42	0.42	0.42	0.42	0.42	0.42	0.42	0	1	0.9	0.83	0.83	0.84	0.9	0.89	0.77
LEPBI_I2108	Uncharacterized protein	0	0	0	0	0	0	0	0	0	0	0	0	0	0	0	0	0	0	0	0	0	0	0	0	0	0	0	0	0	0	0	0	0	0	0	0	0	0	0	0	1	0.83	0.78	0.78	0.78	0.81	0.8	0.72
LEPBI_I2109	Putative RNA polymerase sigma-E factor	0	0	0	0	0	0	0	0	0.57	0	0	0	0	0	0	0	0	0	0	0	0	0	0	0	0	0	0	0	0	0	0	0	0	0	0	0	0.58	0	0	0	1	1	0.99	0.98	0.98	0.97	0.97	0.93
LEPBI_I2110	Uncharacterized protein	0	0	0	0	0	0	0	0	0	0	0	0	0	0	0	0	0	0	0	0	0	0	0	0	0	0	0	0	0	0	0	0	0	0	0	0	0.47	0	0	0	1	0.96	0.94	0.94	0.92	0.97	0.96	0.83
LEPBI_I2112	Uncharacterized protein	0	0	0	0	0	0	0	0	0	0	0	0	0	0	0	0	0	0	0	0	0	0	0	0	0	0	0	0	0	0	0	0	0	0	0	0	0	0	0	0	1	0.9	0.85	0.85	0.87	0.89	0.9	0.82
LEPBI_I2115	Uncharacterized protein	0	0	0	0	0	0	0	0	0	0	0	0	0	0	0	0	0	0	0	0.45	0.46	0.45	0.44	0.45	0.46	0.45	0.44	0.47	0.44	0.46	0.46	0	0	0	0	0	0	0	0	0	1	0.88	0.85	0.84	0.82	0.82	0.81	0.71
LEPBI_I2119	Putative two-component sensor histidine kinase	0.54	0.55	0.56	0.54	0.52	0.53	0.52	0.55	0.5	0.49	0.51	0.53	0.53	0.48	0.52	0.5	0.5	0.53	0.49	0.52	0.54	0.54	0.54	0.54	0.54	0.54	0.54	0.54	0.54	0.54	0.53	0.5	0.51	0.55	0.54	0.53	0.52	0.53	0.52	0.51	1	0.87	0.82	0.85	0.88	0.8	0.84	0.84
LEPBI_I2122	Uncharacterized protein	0	0	0	0	0	0	0	0	0	0	0	0	0	0	0	0	0	0	0	0	0	0	0	0	0	0	0	0	0	0	0	0	0	0	0	0	0	0	0	0	1	0.9	0.89	0.81	0.86	0.81	0.79	0.78
LEPBI_I2124	NAD(P)H dehydrogenase (Quinone) putative signal peptide	0	0	0	0	0	0	0	0	0	0	0	0	0	0	0	0	0	0	0	0	0	0	0	0	0	0	0	0	0	0	0	0	0	0	0	0	0	0	0	0	1	0.93	0.92	0.93	0.93	0.89	0.89	0.81
LEPBI_I2134	Uncharacterized protein	0.52	0.51	0.52	0.54	0.52	0.51	0.51	0.51	0.52	0.51	0.52	0.52	0.51	0.5	0.5	0.5	0.5	0.5	0.51	0.5	0.51	0.51	0.5	0.51	0.51	0.5	0.51	0.5	0.51	0.51	0.5	0.51	0.5	0.5	0.51	0.51	0.5	0.51	0.5	0.51	1	0.96	0.93	0.94	0.93	0.91	0.94	0.9
LEPBI_I2141	Uncharacterized protein	0	0	0	0	0	0	0	0	0	0	0	0	0	0	0	0	0	0.83	0	0	0	0	0	0	0	0	0	0	0	0	0	0	0	0	0	0	0	0	0	0	1	0.98	0.96	0.96	1	0.98	0.98	0.92
LEPBI_I2143	Uncharacterized protein	0	0	0	0	0	0	0	0	0	0	0	0	0	0	0	0	0	0	0	0	0	0	0	0	0	0	0	0	0	0	0	0	0	0	0	0	0	0	0	0	1	0.83	0.83	0.88	0.86	0.85	0.85	0.67
LEPBI_I2144	Putative glycoside hydrolase, family 57	0	0	0	0	0	0	0	0	0	0	0	0	0	0	0	0	0	0	0	0	0	0	0	0	0	0	0	0	0	0	0	0	0	0	0	0	0	0	0	0	1	0.95	0.95	0.95	0.97	0.95	0.95	0.94
LEPBI_I2145	Uncharacterized protein	0	0	0	0	0	0	0	0	0	0	0	0	0	0	0	0	0	0	0	0	0	0	0	0	0	0	0	0	0	0	0	0	0	0	0	0	0	0	0	0	1	0.8	0.72	0.74	0.76	0.76	0.75	0.7
LEPBI_I2148	Uncharacterized protein	0.5	0.5	0.51	0.5	0.51	0.52	0.51	0.51	0.49	0.51	0.5	0.51	0.5	0.5	0.5	0.5	0.5	0.5	0.49	0.48	0.49	0.48	0.5	0.5	0.48	0.49	0.5	0.48	0.48	0.5	0.49	0.48	0.5	0.53	0.46	0.46	0.48	0.47	0	0.49	1	0.89	0.89	0.89	0.91	0.89	0.91	0.87
LEPBI_I2149	Uncharacterized protein	0	0.51	0.49	0.51	0.52	0.51	0.51	0.52	0	0.53	0.5	0.5	0.53	0.53	0.53	0.52	0.51	0	0.51	0.51	0.52	0.51	0.52	0.52	0.52	0.51	0.51	0.51	0.51	0.51	0.52	0.49	0.48	0.52	0	0	0.53	0.53	0.53	0	1	0.97	0.97	0.97	0.96	0.96	0.97	0.91
LEPBI_I2152	Putative ferric uptake regulation protein, fur family (Ferric uptake regulator)	0.51	0.52	0.51	0	0	0	0	0	0.5	0.5	0.5	0.5	0.5	0.5	0.5	0.5	0.5	0.5	0.5	0.49	0.49	0.49	0.49	0.49	0.49	0.49	0.49	0.49	0.49	0.49	0.49	0	0.5	0.5	0	0	0.51	0.52	0	0.53	1	0.95	0.95	0.95	0.95	0.95	0.95	0.88
LEPBI_I2157	Uncharacterized protein	0	0	0	0	0	0	0	0	0	0	0	0	0	0	0	0	0	0	0	0	0	0	0	0	0	0	0	0	0	0	0	0	0	0	0	0	0	0	0	0	1	0.94	0.94	0.94	0.94	0.94	0.94	0.91
LEPBI_I2271	Uncharacterized protein	0.55	0.55	0.54	0.54	0.54	0.52	0.52	0.51	0.53	0.53	0.53	0.53	0.53	0.52	0.52	0.53	0.52	0.56	0.54	0.5	0.51	0.5	0.51	0.52	0.51	0.52	0.51	0.53	0.52	0.51	0.52	0.49	0.5	0.5	0.5	0.53	0.52	0.52	0.51	0.54	1	0.93	0.88	0.87	0.84	0.88	0.88	0.85
LEPBI_I2272	Pseudouridine synthase	0.52	0.52	0.51	0.52	0.53	0.53	0.53	0.47	0.52	0.51	0.51	0.51	0.54	0.55	0.54	0.53	0.53	0.55	0.52	0.5	0.5	0.5	0.5	0.49	0.5	0.5	0.5	0.5	0.48	0.5	0.49	0.51	0.52	0.49	0.53	0.52	0.53	0.54	0.54	0.49	1	0.93	0.87	0.89	0.88	0.91	0.91	0.87
LEPBI_I2273	ABC-type transport system, permease ATP binding protein	0.45	0.46	0.46	0.46	0.46	0.46	0.46	0.44	0.46	0.61	0.45	0.45	0.44	0.61	0.45	0.45	0.45	0.46	0.46	0.48	0.48	0.48	0.48	0.48	0.48	0.48	0.48	0.48	0.48	0.48	0.49	0.53	0.52	0.51	0.48	0.47	0.6	0.6	0.6	0.46	1	0.96	0.94	0.93	0.94	0.95	0.95	0.9
LEPBI_I2274	Methyl-accepting transducer domain-containing protein	0.48	0.48	0.48	0.45	0.45	0.46	0.46	0.46	0.46	0.5	0.52	0.48	0.48	0.46	0.48	0.46	0.46	0.53	0.46	0.49	0.52	0.52	0.51	0.51	0.51	0.47	0.5	0.51	0.49	0.52	0.52	0.5	0.43	0.49	0.52	0.51	0.5	0.51	0.49	0.49	1	0.95	0.95	0.94	0.94	0.95	0.95	0.91
LEPBI_I2279	Putative glycosyl transferase, family 39 putative membrane protein	0	0	0	0	0	0	0	0	0	0.48	0.49	0.49	0.48	0.49	0.48	0.49	0.48	0.48	0.41	0.46	0.47	0.47	0.48	0.46	0.46	0.45	0.47	0.47	0.47	0.46	0.48	0.47	0.47	0.47	0.48	0.5	0.52	0.51	0.48	0	1	0.86	0.8	0.8	0.84	0.84	0.84	0.72
LEPBI_I2280	Uncharacterized protein	0	0	0	0	0	0	0	0	0	0	0	0	0	0	0	0	0	0	0	0	0	0	0	0	0	0	0	0	0	0	0	0	0	0	0	0	0	0	0	0	1	0.92	0.9	0.93	0.95	0.92	0.92	0.81
LEPBI_I2282	Putative anti-anti-sigma regulatory factor	0	0	0	0	0	0	0	0	0	0	0	0	0	0	0	0	0	0	0	0	0	0	0	0	0	0	0	0	0	0	0	0	0	0	0	0	0	0	0	0	1	0.91	0.84	0.84	0.84	0.89	0.9	0.78
LEPBI_I2285	S-adenosylmethionine decarboxylase proenzyme	0	0	0	0	0	0	0	0	0	0	0	0	0	0	0	0	0	0	0	0	0	0	0	0	0	0	0	0	0	0	0	0	0	0	0	0	0	0	0	0	1	0.98	0.99	0.99	0.99	0.99	0.99	0.99
LEPBI_I2286	Uncharacterized protein	0	0	0	0	0	0	0	0	0	0	0	0	0	0	0	0	0	0	0	0	0	0	0	0	0	0	0	0	0	0	0	0	0	0	0	0	0	0	0	0	1	0.85	0.82	0.75	0.82	0.85	0.86	0.77
LEPBI_I2287	Putative methyl-accepting chemotaxis protein (MCP) putative membrane protein	0.52	0.52	0.55	0.5	0.53	0.5	0.52	0.5	0.53	0.53	0.53	0.52	0.52	0.52	0.52	0.51	0.52	0.51	0.5	0.52	0.53	0.53	0.53	0.53	0.52	0.53	0.53	0.52	0.52	0.53	0.53	0.5	0.51	0.52	0.53	0.5	0.56	0.55	0.54	0.53	1	0.96	0.93	0.95	0.95	0.97	0.97	0.9
LEPBI_I2288	Uncharacterized protein	0.5	0.5	0.5	0.5	0.49	0.5	0.49	0.49	0.5	0.5	0.49	0.49	0.5	0.49	0.5	0.5	0	0.52	0.49	0.48	0.48	0.48	0.49	0.49	0.48	0.48	0.48	0.48	0.48	0.49	0.49	0.48	0.49	0.48	0.5	0.5	0.49	0.49	0.49	0.48	1	0.92	0.88	0.87	0.89	0.91	0.91	0.84
LEPBI_I2289	Putative leucine-reach repeat protein	0.56	0.55	0.56	0.53	0.56	0.51	0.55	0.53	0.55	0.55	0.56	0.54	0.55	0.55	0.56	0.6	0.6	0.58	0.57	0.5	0.52	0.54	0.54	0.55	0.54	0.53	0.55	0.56	0.56	0.55	0.56	0.54	0.56	0.59	0.53	0.51	0.59	0.59	0.58	0.63	1	0.87	0.87	0.87	0.87	0.89	0.9	0.89
LEPBI_I2292	STAS domain-containing protein	0.45	0.45	0.44	0.46	0.43	0.43	0.44	0.45	0.44	0.45	0.44	0.44	0.45	0.47	0.44	0.45	0.45	0.46	0.45	0.4	0.4	0.38	0	0.39	0.51	0.4	0	0.39	0	0	0	0	0.39	0.5	0	0.42	0.42	0.42	0.43	0	1	0.92	0.89	0.88	0.89	0.87	0.85	0.79
LEPBI_I2293	Uncharacterized protein	0.47	0.44	0.45	0.44	0.49	0.43	0.43	0.44	0.42	0.49	0.5	0.49	0.48	0.48	0.49	0.46	0.47	0.5	0.5	0.48	0.47	0.48	0.49	0.48	0.49	0.45	0.46	0.48	0.44	0.48	0.48	0.5	0.49	0.5	0.48	0.5	0.42	0.43	0.48	0.49	1	0.9	0.88	0.91	0.89	0.89	0.9	0.81
LEPBI_I2319	Uncharacterized protein	0.52	0.53	0.51	0.51	0.52	0.53	0.52	0.52	0.52	0.5	0.55	0.56	0.53	0.51	0.53	0.5	0.51	0.52	0.55	0.54	0.53	0.55	0.56	0.54	0.56	0.54	0.55	0.54	0.53	0.53	0.54	0.53	0.55	0.53	0.52	0.52	0.57	0.58	0.58	0.58	1	0.73	0.67	0.71	0.69	0.66	0.67	0.68
LEPBI_I2320	Uncharacterized protein	0.47	0.47	0.45	0.46	0.47	0.46	0.46	0.47	0.45	0.45	0.45	0.47	0.47	0.47	0.44	0.5	0.45	0.43	0.44	0.4	0.43	0.48	0.41	0.49	0.47	0.4	0.41	0.42	0.41	0.43	0.41	0.43	0.4	0.48	0.41	0.42	0.48	0.46	0.4	0.43	1	0.84	0.79	0.81	0.81	0.81	0.82	0.77
LEPBI_I2323	Putative alpha amylase	0	0	0	0	0	0	0	0	0	0	0	0	0	0	0	0	0	0	0	0	0	0	0	0	0	0	0	0	0	0	0	0	0	0	0	0	0	0	0	0	1	0.82	0.76	0.76	0.81	0.79	0.77	0.69
LEPBI_I2327	Putative ATPase	0.58	0.59	0.59	0.58	0.57	0.58	0.58	0.58	0.61	0.58	0.59	0.59	0.59	0.59	0.58	0.6	0.58	0.58	0.59	0.59	0.6	0.59	0.6	0.59	0.58	0.59	0.59	0.6	0.59	0.59	0.59	0.59	0.59	0.59	0.56	0.56	0.57	0.56	0.56	0.59	1	0.99	0.97	0.97	0.97	0.98	0.98	0.91
LEPBI_I2332	Putative metalloendopeptidase putative signal peptide	0.53	0.54	0.53	0.55	0.55	0.55	0.55	0.6	0.54	0.55	0.53	0.54	0.55	0.56	0.55	0.55	0.55	0.54	0.55	0.54	0.53	0.53	0.53	0.54	0.54	0.54	0.53	0.53	0.53	0.53	0.54	0.54	0.54	0.54	0.55	0.54	0.53	0.54	0.55	0.56	1	0.94	0.93	0.93	0.93	0.93	0.94	0.86
LEPBI_I2337	Uncharacterized protein	0	0	0	0	0	0	0	0	0	0	0	0	0	0	0	0	0	0	0	0	0	0	0	0	0	0	0	0	0	0	0	0	0	0	0	0	0	0	0	0	1	0.96	0.96	0.96	0.94	0.94	0.94	0.9
LEPBI_I2339	Putative two-component regulatory response regulator, LuxR family	0.54	0.54	0.54	0.53	0.55	0.55	0.54	0.53	0.54	0.54	0.55	0.54	0.55	0.54	0.54	0.54	0.54	0.84	0.51	0.51	0.52	0.53	0.54	0.53	0.52	0.52	0.52	0.51	0.52	0.51	0.54	0.56	0.56	0.53	0.54	0.54	0.54	0.54	0.5	0.55	1	0.98	0.98	0.98	0.99	0.98	0.98	0.96
LEPBI_I2340	Uncharacterized protein	0.42	0.42	0.43	0.51	0.5	0.49	0.5	0.43	0.42	0.43	0.44	0.43	0.43	0.44	0.43	0.43	0.44	0.48	0.42	0.43	0.43	0.44	0.44	0.44	0.45	0.44	0.43	0.45	0.45	0.44	0.44	0.42	0.43	0.42	0.43	0.43	0.43	0.43	0.43	0.43	1	0.95	0.92	0.93	0.92	0.93	0.94	0.91
LEPBI_I2342	Putative ATPase	0	0	0	0	0	0	0	0	0	0	0	0	0	0	0	0	0	0	0	0	0	0	0	0	0	0	0	0	0	0	0	0	0	0	0	0	0	0	0	0	1	0.97	0.97	0.97	0.97	0.97	0.97	0.93
LEPBI_I2353	Putative para-aminobenzoate synthase component I (ADC synthase)	0.54	0.54	0.56	0.54	0.55	0.55	0.55	0.56	0.54	0.53	0.54	0.54	0.53	0.53	0.53	0.53	0.46	0.52	0.53	0.53	0.53	0.53	0.53	0.53	0.53	0.54	0.52	0.52	0.53	0.53	0.54	0.52	0.52	0.53	0.52	0.53	0.53	0.53	0.52	0.54	1	0.76	0.77	0.78	0.78	0.78	0.79	0.71
LEPBI_I2358	Uncharacterized protein	0	0	0	0	0	0	0	0	0	0	0	0	0	0	0	0	0	0	0	0.51	0.53	0.52	0.53	0.53	0.53	0.54	0.5	0.52	0.54	0.54	0.51	0.46	0.46	0.47	0	0	0.47	0.47	0.57	0	1	0.98	0.98	0.98	0.97	0.98	0.97	0.94
LEPBI_I2360	Uncharacterized protein	0	0	0	0	0	0	0	0	0	0	0	0	0	0	0	0	0	0	0	0	0	0	0	0.39	0.4	0	0.41	0.41	0.39	0.4	0.4	0	0	0	0	0	0	0	0	0	1	0.9	0.94	0.95	0.89	0.9	0.89	0.77
LEPBI_I2367	Uncharacterized protein	0	0	0	0	0	0	0	0	0	0	0	0	0	0	0	0	0	0	0	0	0	0	0	0	0	0	0	0	0	0	0	0	0	0	0	0	0	0	0	0	1	0.88	0.83	0.81	0.82	0.82	0.81	0.74
LEPBI_I2369	Uncharacterized protein	0.44	0.45	0.44	0.44	0.44	0.44	0.44	0.44	0.43	0.46	0.44	0.44	0.46	0.45	0.45	0.45	0.45	0.44	0.44	0.45	0.45	0.45	0.45	0.44	0.45	0.45	0.45	0.45	0.45	0.45	0.46	0.43	0.43	0.43	0.45	0.45	0.45	0.46	0.45	0.43	1	0.93	0.91	0.91	0.92	0.91	0.91	0.88
LEPBI_I2370	Uncharacterized protein	0	0	0	0	0	0	0	0	0	0	0	0	0	0	0	0	0	0	0	0	0	0	0	0	0	0	0	0	0	0	0	0	0	0	0	0	0	0	0	0	1	0.83	0.78	0.8	0.79	0.83	0.79	0.69
LEPBI_I2373	Uncharacterized protein	0.38	0.38	0.37	0.4	0.42	0.38	0.4	0.4	0.4	0.39	0.4	0.41	0.4	0.39	0.41	0.4	0.41	0.43	0.42	0.43	0.43	0.43	0.43	0.43	0.43	0.44	0.43	0.43	0.43	0.43	0.43	0.45	0.44	0.46	0.44	0.44	0.45	0.45	0.45	0.45	1	0.93	0.89	0.89	0.89	0.92	0.92	0.84
LEPBI_I2376	Uncharacterized protein	0.58	0.58	0.57	0.57	0.58	0.59	0.59	0.57	0.57	0.56	0.56	0.57	0.55	0.54	0.54	0.55	0.53	0.57	0.57	0.58	0.57	0.57	0.57	0.58	0.57	0.57	0.57	0.56	0.57	0.57	0.56	0.57	0.58	0.57	0.56	0.55	0.57	0.58	0.58	0.54	1	0.96	0.97	0.97	0.98	0.97	0.97	0.92
LEPBI_I2378	DNA helicase	0.57	0.57	0.59	0.57	0.58	0.48	0.57	0.57	0.56	0.6	0.57	0.57	0.58	0.58	0.57	0.58	0.59	0.55	0.55	0.55	0.56	0.57	0.55	0.57	0.55	0.56	0.56	0.56	0.56	0.56	0.57	0.57	0.58	0.58	0.53	0.55	0.62	0.56	0.56	0.57	1	0.85	0.81	0.81	0.8	0.83	0.83	0.77
LEPBI_I2381	Uncharacterized protein	0.49	0.47	0.48	0.49	0.51	0.49	0.48	0.49	0.47	0.48	0.5	0.49	0.48	0.46	0.47	0.47	0.47	0.47	0.47	0.42	0.42	0.44	0.42	0.41	0.42	0.44	0.44	0.42	0.44	0.43	0.42	0.45	0.45	0.44	0.45	0.47	0.44	0.44	0.46	0.43	1	0.8	0.74	0.75	0.77	0.75	0.74	0.72
LEPBI_I2394	5-formyltetrahydrofolate cyclo-ligase	0.58	0.58	0.58	0.61	0.59	0.58	0.56	0.58	0.61	0.58	0.57	0.57	0.56	0.56	0.56	0.56	0.57	0.56	0.57	0.53	0.56	0.55	0.54	0.56	0.55	0.54	0.54	0.56	0.55	0.56	0.55	0.56	0.54	0.57	0.58	0.55	0.58	0.58	0.59	0.54	1	0.91	0.9	0.91	0.91	0.9	0.91	0.86
LEPBI_I2397	Uncharacterized protein	0	0	0	0	0	0	0	0	0	0	0	0	0	0	0	0	0	0	0	0	0	0	0	0	0	0	0	0	0	0	0	0	0	0	0	0	0	0	0	0	1	0.92	0.92	0.92	1	0.92	0.92	0.88
LEPBI_I2401	Uncharacterized protein	0	0	0	0	0	0	0	0	0	0	0	0	0	0	0	0	0	0	0	0	0	0	0	0	0	0	0	0	0	0	0	0	0	0	0	0	0	0	0	0	1	0.86	0.83	0.81	0.8	0.85	0.85	0.74
LEPBI_I2403	Putative transcriptional regulator	0	0	0	0	0	0	0	0	0	0	0	0	0	0	0	0	0	0	0	0	0	0	0	0	0	0	0	0	0	0	0	0	0	0	0	0	0	0	0	0	1	0.86	0.87	0.86	0.83	0.86	0.85	0.77
LEPBI_I2404	Putative alpha/beta hydrolase putative signal peptide	0	0	0	0	0	0	0	0	0	0	0	0	0	0	0	0	0	0	0	0	0	0	0	0	0	0	0	0	0	0	0	0	0	0	0	0	0	0	0	0	1	0.9	0.88	0.87	0.9	0.91	0.9	0.8
LEPBI_I2410	Putative ATP-dependent Clp protease adaptor protein C	0	0	0	0	0	0	0	0	0	0	0	0	0	0	0	0	0	0	0	0	0	0	0	0	0	0	0	0	0	0	0	0	0	0	0	0	0	0	0	0	1	0.97	0.93	0.93	0.91	0.95	0.94	0.86
LEPBI_I2412	Putative adenylate or guanylate cyclase putative membrane protein	0.56	0.56	0.55	0.52	0.56	0.56	0.56	0.56	0.56	0.56	0.56	0.56	0.44	0.44	0.45	0.43	0.44	0.41	0.41	0.44	0.44	0.44	0.43	0.43	0.43	0.43	0.43	0.53	0.43	0.43	0.42	0.52	0.52	0.52	0.51	0.51	0.5	0.53	0.52	0.44	1	0.97	0.94	0.94	0.94	0.96	0.96	0.91
LEPBI_I2415	HDOD domain-containing protein	0.51	0.51	0.51	0.48	0.46	0.48	0.48	0.45	0.51	0.5	0.45	0.51	0.45	0.47	0.46	0.46	0.46	0.45	0.5	0.52	0.5	0.51	0.52	0.52	0.52	0.52	0.52	0.52	0.52	0.5	0.52	0.52	0.52	0.52	0.51	0.51	0.5	0.5	0.5	0.47	1	0.97	0.96	0.96	0.95	0.97	0.97	0.96
LEPBI_I2423	Hydrogenase-4 subunit C putative membrane protein	0.58	0.59	0.59	0.58	0.58	0.58	0.59	0.59	0.59	0.59	0.59	0.59	0.58	0.58	0.59	0.58	0.59	0.59	0.59	0.55	0.54	0.54	0.55	0.55	0.55	0.55	0.55	0.55	0.55	0.54	0.55	0.56	0.6	0.56	0.55	0.56	0.55	0.56	0.56	0.59	1	0.95	0.89	0.9	0.9	0.92	0.93	0.92
LEPBI_I2425	ABC-type transport system, permease putative membrane protein	0.53	0.52	0.52	0.52	0.52	0.51	0.52	0.5	0.52	0.52	0.51	0.5	0.5	0.51	0.5	0.5	0.51	0.52	0.5	0.53	0.54	0.53	0.53	0.54	0.53	0.53	0.54	0.54	0.54	0.53	0.53	0.53	0.53	0.52	0.51	0.52	0.51	0.51	0.51	0.5	1	0.82	0.74	0.74	0.73	0.76	0.76	0.71
LEPBI_I2427	Uncharacterized protein	0.52	0.52	0.51	0.57	0.56	0.57	0.56	0.57	0.56	0.54	0.56	0.54	0.57	0.55	0.55	0.58	0.57	0.56	0.56	0.6	0.59	0.59	0.61	0.59	0.61	0.59	0.59	0.58	0.59	0.59	0.57	0.58	0.58	0.58	0.58	0.58	0.57	0.55	0.57	0.57	1	0.92	0.87	0.87	0.87	0.89	0.9	0.87
LEPBI_I2431	Uncharacterized protein	0	0	0	0	0	0	0	0	0	0	0	0	0	0	0	0	0	0	0	0	0	0	0	0	0	0	0	0	0	0	0	0	0	0	0	0	0	0	0	0	1	0.96	0.93	0.91	0.94	0.97	0.97	0.88
LEPBI_I2439	Putative voltage-gated chloride channel protein putative membrane protein putative signal peptide	0.45	0.45	0.45	0.44	0.45	0.44	0.44	0.44	0.45	0.46	0.45	0.45	0.46	0.45	0.46	0.45	0.46	0.46	0.46	0.46	0.46	0.45	0.45	0.46	0.46	0.45	0.45	0.46	0.45	0.45	0.45	0.46	0.45	0.45	0.45	0.45	0.45	0.46	0.46	0.44	1	0.62	0.81	0.8	0.83	0.84	0.82	0.76
LEPBI_I2441	PlsC domain-containing protein	0.49	0.49	0.49	0.46	0.46	0.46	0.47	0	0	0	0.47	0.47	0.44	0.45	0	0.46	0	0.48	0.45	0	0	0.43	0.45	0.42	0.42	0.43	0.42	0.42	0	0.45	0	0	0	0.44	0.43	0.43	0	0	0.44	0.45	1	0.94	0.92	0.93	0.94	0.93	0.93	0.89
LEPBI_I2442	Putative two-component response regulator	0.51	0.52	0.52	0.52	0.52	0.51	0.51	0.51	0.52	0.5	0.51	0.52	0.51	0.51	0.52	0.51	0.51	0.53	0.51	0.59	0.54	0.58	0.58	0.57	0.57	0.58	0.58	0.55	0.58	0.58	0.54	0.68	0.57	0.56	0.44	0.44	0.47	0.48	0.48	0.46	1	0.95	0.9	0.91	0.92	0.93	0.93	0.9
LEPBI_I2444	HTH tetR-type domain-containing protein	0	0	0	0	0	0	0	0	0	0	0	0	0	0	0	0	0	0	0	0	0	0	0	0	0	0	0	0	0	0	0	0	0	0	0	0	0	0	0	0	1	0.87	0.85	0.85	0.84	0.87	0.88	0.76
LEPBI_I2447	Uncharacterized protein	0	0	0	0	0	0	0	0	0	0	0	0	0	0	0	0	0	0	0	0	0	0	0	0	0	0	0	0	0	0	0	0	0	0	0	0	0	0	0	0	1	0.88	0.86	0.85	0.87	0.89	0.89	0.81
LEPBI_I2450	Putative serine phosphatase RsbU regulator putative membrane protein putative signal peptide	0.5	0.51	0.5	0.49	0.47	0.43	0.5	0.49	0.48	0.47	0.48	0.48	0.47	0.47	0.47	0.48	0.46	0.48	0.47	0.45	0.45	0.46	0.46	0.46	0.45	0.45	0.45	0.46	0.46	0.45	0.45	0.46	0.46	0.45	0.46	0.46	0.46	0.44	0.45	0.44	1	0.9	0.88	0.88	0.88	0.88	0.88	0.83
LEPBI_I2452	Putative two-component regulator	0.46	0.46	0.46	0.5	0.49	0.49	0.45	0.49	0.5	0.57	0.58	0.56	0.48	0.51	0.51	0.5	0.46	0.46	0.55	0.43	0.43	0.51	0.5	0.5	0.51	0.51	0.51	0.5	0.51	0.51	0.5	0.56	0.56	0.53	0.54	0.48	0.52	0.48	0.53	0.55	1	0.96	0.93	0.93	0.93	0.95	0.95	0.91
LEPBI_I2456	Putative hydroxypyruvate reductase	0.48	0.43	0.48	0	0.44	0.56	0.49	0	0.49	0.53	0.48	0.47	0.51	0.5	0.48	0.5	0.47	0.43	0.51	0	0	0	0	0	0	0	0	0	0	0	0	0	0	0	0	0	0.43	0.45	0.45	0	1	0.84	0.75	0.75	0.74	0.77	0.77	0.71
LEPBI_I2458	Putative two-component sensor protein putative membrane protein	0.49	0.48	0.48	0.47	0.52	0.52	0.52	0.52	0.51	0.5	0.47	0.47	0.52	0.49	0.49	0.5	0.53	0.5	0.47	0.48	0.47	0.47	0.48	0.42	0.43	0.47	0.47	0.48	0.48	0.47	0.42	0.49	0.45	0.49	0.44	0.44	0.41	0.41	0.41	0.45	1	0.9	0.85	0.85	0.87	0.89	0.88	0.77
LEPBI_I2463	2-dehydropantoate 2-reductase	0	0	0	0	0	0	0	0	0	0	0	0	0	0	0	0	0	0	0	0	0	0	0.42	0.41	0	0	0	0	0	0.42	0	0.43	0	0	0	0	0	0	0	0	1	0.86	0.78	0.78	0.78	0.83	0.84	0.78
LEPBI_I2464	Uncharacterized protein	0	0	0	0	0	0	0	0	0	0	0	0	0	0	0.7	0	0	0	0	0.74	0	0	0	0	0	0	0	0	0	0	0	0	0	0	0	0	0	0	0	0	1	0.97	0.95	0.94	0.97	0.98	0.98	0.93
LEPBI_I2466	Putative cAMP-binding protein	0.48	0.48	0.48	0.48	0.48	0.48	0.48	0.48	0.48	0.48	0.48	0.48	0.49	0.49	0.49	0.49	0.48	0.48	0.48	0.49	0.49	0.49	0.49	0.49	0.49	0.49	0.49	0.49	0.49	0.49	0.49	0.48	0.48	0.48	0.49	0.49	0.48	0.49	0.49	0.49	1	0.99	0.98	0.98	0.98	0.98	0.98	0.95
LEPBI_I2467	Putative type I phosphodiesterase/nucleotide pyrophosphatase	0	0	0	0	0	0	0	0	0	0	0	0	0	0	0	0	0	0	0	0	0	0	0	0	0	0	0	0	0	0	0	0	0	0	0	0	0	0	0	0	1	0.92	0.89	0.88	0.9	0.9	0.91	0.85
LEPBI_I2468	Uncharacterized protein	0	0	0	0	0	0	0	0	0	0	0	0	0	0	0	0	0	0	0	0	0	0	0	0	0	0	0	0	0	0	0	0	0	0	0	0	0	0	0	0	1	0.84	0.77	0.77	0.79	0.85	0.83	0.71
LEPBI_I2469	3-dehydroquinate synthase	0.5	0.51	0.49	0.5	0.5	0.5	0.49	0.51	0.49	0.5	0.51	0.51	0.5	0.49	0.5	0.5	0.5	0.51	0.5	0.49	0.49	0.49	0.49	0.5	0.49	0.49	0.49	0.49	0.49	0.5	0.49	0.5	0.5	0.47	0.52	0.51	0.51	0.52	0.52	0.51	1	0.88	0.77	0.77	0.81	0.85	0.84	0.76
LEPBI_I2470	Uncharacterized protein	0	0	0	0	0	0	0	0	0	0	0	0	0	0	0	0	0	0	0	0	0	0	0	0	0	0	0	0	0	0	0	0	0	0	0	0	0	0	0	0	1	0.82	0.72	0.73	0.73	0.78	0.77	0.73
LEPBI_I2471	Putative metallo-dependent hydrolase	0	0	0	0	0	0	0	0	0	0	0	0	0	0	0	0	0	0	0	0	0	0	0	0	0	0	0	0	0	0	0	0	0	0	0	0	0	0	0	0	1	0.97	0.95	0.95	0.96	0.94	0.95	0.89
LEPBI_I2472	Uncharacterized protein	0	0	0	0	0	0	0	0	0	0	0	0	0	0	0	0	0	0	0	0	0	0	0	0	0	0	0	0	0	0	0	0	0	0	0	0	0	0	0	0	1	0.82	0.73	0.73	0.75	0.81	0.82	0.67
LEPBI_I2474	Putative transcriptional regulator, TetR family	0	0	0	0	0	0	0	0	0	0	0	0	0	0	0	0	0	0	0	0	0	0	0	0	0	0	0.45	0.44	0	0	0	0	0	0	0	0	0	0	0	0.46	1	0.86	0.85	0.82	0.85	0.89	0.86	0.76
LEPBI_I2475	Putative alcohol dehydrogenase, zinc-containing	0.44	0.44	0.45	0.44	0.44	0.4	0.44	0.44	0.44	0.45	0.44	0.44	0.46	0.48	0.45	0.47	0.46	0.45	0.44	0.57	0.57	0.57	0.57	0.57	0.57	0.57	0.57	0.57	0.43	0.55	0.46	0.45	0.45	0.5	0.55	0.45	0.49	0.49	0.48	0.59	1	0.89	0.86	0.86	0.85	0.84	0.84	0.78
LEPBI_I2477	Putative hemolysin-III related protein putative membrane protein putative signal peptide	0	0	0	0	0	0	0	0	0	0	0	0	0	0	0	0	0	0	0	0	0	0	0	0	0	0	0	0	0	0	0	0	0	0	0	0	0	0	0	0	1	0.96	0.94	0.94	0.92	0.97	0.96	0.94
LEPBI_I2479	EF-hand domain-containing protein	0	0	0	0	0	0	0	0	0	0	0	0	0	0	0	0	0	0	0	0	0	0	0	0	0	0	0	0	0	0	0	0	0	0	0	0	0	0	0	0	1	0.73	0.73	0.76	0.76	0.76	0.78	0.66
LEPBI_I2485	Neutral ceramidase	0	0	0	0	0	0	0	0	0.4	0.5	0.5	0.5	0.51	0.41	0.4	0.41	0.41	0.41	0	0.51	0.51	0.51	0.51	0.51	0.51	0.51	0.5	0.51	0.51	0.52	0.51	0.51	0.52	0.51	0.5	0.51	0.41	0.4	0.41	0.5	1	0.97	0.95	0.96	0.95	0.96	0.96	0.92
LEPBI_I2488	Putative transcriptional regulator	0	0	0	0	0	0	0	0	0	0.47	0.53	0.56	0.51	0.47	0.48	0.49	0.47	0.49	0.54	0.57	0.48	0.48	0.48	0.5	0.54	0.54	0.49	0.49	0.52	0.47	0.6	0.52	0.58	0.47	0	0	0.54	0.46	0.45	0	1	0.84	0.84	0.85	0.62	0.85	0.86	0.63
LEPBI_I2489	Putative enzyme	0	0	0	0	0	0	0	0	0	0.54	0.53	0.53	0.54	0.55	0.53	0.55	0.55	0.69	0.68	0.54	0.54	0.54	0.55	0.55	0.55	0.55	0.55	0.54	0.55	0.54	0.55	0.55	0.55	0.54	0	0	0.54	0.54	0.54	0	1	0.93	0.93	0.92	0.91	0.9	0.89	0.82
LEPBI_I2490	Putative lipoprotein	0	0	0	0	0	0	0	0	0	0.47	0.47	0.47	0.47	0.47	0.46	0.47	0.46	0.46	0.47	0	0	0	0	0	0	0	0	0	0	0	0	0	0	0	0	0	0.44	0	0.45	0	1	0.91	0.85	0.87	0.87	0.84	0.84	0.81
LEPBI_I2495	Catalase-peroxidase	0	0	0	0	0	0	0	0	0	0	0	0	0	0	0	0	0	0	0	0	0	0	0	0	0	0	0	0	0	0	0	0	0	0	0	0	0	0	0	0	1	0.98	0.97	0.98	0.97	0.97	0.98	0.94
LEPBI_I2496	High-potential iron-sulfur protein	0	0	0	0	0	0	0	0	0	0	0	0	0	0	0	0	0	0	0	0	0	0	0	0	0	0	0	0	0	0	0	0	0	0	0	0	0	0	0	0	1	0.82	0.83	0.84	0.87	0.82	0.8	0.72
LEPBI_I2501	Uncharacterized protein	0	0	0	0	0	0	0	0	0	0	0	0	0	0	0	0	0	0	0	0	0	0	0	0	0	0	0	0	0	0	0	0	0	0	0.46	0.49	0	0	0	0	1	0.84	0.81	0.78	0.83	0.81	0.8	0.79
LEPBI_I2502	Uncharacterized protein	0	0	0	0	0	0	0	0	0	0	0	0	0	0	0	0	0	0	0	0	0	0	0	0	0	0	0	0	0	0	0	0	0	0	0	0	0	0	0	0	1	0.85	0.79	0.77	0.79	0.8	0.83	0.62
LEPBI_I2508	Putative adenylate cyclase putative membrane protein	0.58	0.58	0.56	0.58	0.58	0.58	0.58	0.58	0.58	0.58	0.58	0.58	0.58	0.58	0.58	0.58	0.58	0.58	0.58	0.55	0.56	0.55	0.57	0.55	0.56	0.57	0.55	0.56	0.55	0.55	0.55	0.56	0.56	0.57	0.57	0.57	0.57	0.58	0.57	0.58	1	0.98	0.9	0.9	0.89	0.86	0.86	0.91
LEPBI_I2524	Uncharacterized protein	0	0	0	0	0	0	0	0	0	0	0	0	0	0	0	0	0	0	0	0	0	0	0	0	0	0	0	0	0	0	0	0	0	0	0	0	0	0	0	0	1	0.96	0.66	0.67	0.86	0.68	0.67	0.64
LEPBI_I2536	Uncharacterized protein	0.46	0.45	0.43	0.48	0.52	0.46	0.46	0.45	0.47	0.45	0.45	0.45	0.5	0.45	0.46	0.45	0.45	0.46	0.45	0.43	0.42	0.44	0.45	0.44	0.45	0.42	0.45	0.46	0.45	0.44	0.44	0.44	0.43	0.42	0.45	0.45	0.44	0.42	0.43	0.46	1	0.92	0.88	0.9	0.89	0.9	0.89	0.87
LEPBI_I2538	Putative hydrolase, alpha/beta superfamily putative signal peptide	0.47	0	0	0	0	0	0	0	0	0.48	0.51	0.5	0.5	0.46	0.46	0.46	0.47	0.5	0.5	0.48	0	0	0	0	0	0	0	0.53	0	0	0.43	0.42	0	0	0	0	0	0	0	0.52	1	0.87	0.75	0.75	0.75	0.76	0.76	0.7
LEPBI_I2539	Uncharacterized protein	0	0	0	0	0	0	0	0	0	0	0	0	0	0	0	0	0	0	0	0	0	0	0	0	0	0	0	0	0	0	0	0	0	0	0	0	0	0	0	0	1	0.96	0.93	0.93	0.91	0.97	0.96	0.89
LEPBI_I2542	Uncharacterized protein	0.52	0.51	0.51	0.51	0.51	0.5	0.5	0.51	0.51	0.48	0.52	0.52	0.5	0.49	0.5	0.51	0.49	0.5	0.51	0.47	0.47	0.48	0.48	0.47	0.48	0.48	0.47	0.47	0.49	0.49	0.49	0.48	0.47	0.48	0.46	0.46	0.46	0.45	0.46	0.47	1	0.93	0.89	0.88	0.92	0.93	0.89	0.88
LEPBI_I2551	Putative flagellar biogenesis protein FliO	0.54	0.54	0.54	0.56	0.54	0.52	0.53	0.57	0.51	0.53	0.54	0.53	0.49	0.51	0.49	0.5	0.5	0.54	0.54	0.51	0.5	0.52	0.51	0.5	0.52	0.52	0.49	0.51	0.52	0.5	0.51	0.53	0.52	0.51	0.51	0.51	0.5	0.49	0.51	0.54	1	0.9	0.91	0.89	0.89	0.89	0.89	0.82
LEPBI_I2555	Uncharacterized protein	0.51	0.52	0.52	0.48	0.52	0.53	0.52	0.52	0.53	0.53	0.54	0.53	0.55	0.56	0.54	0.55	0.54	0.57	0.56	0.53	0.52	0.53	0.52	0.53	0.53	0.51	0.52	0.52	0.53	0.51	0.52	0.48	0.5	0.5	0.48	0.48	0.49	0.48	0.49	0.54	1	0.97	0.9	0.89	0.9	0.94	0.96	0.91
LEPBI_I2557	Putative arsenate reductase-like protein	0	0	0	0	0	0	0	0	0	0	0	0	0	0	0	0	0	0.84	0	0	0	0	0	0	0	0	0	0	0	0	0	0	0	0	0	0	0	0	0	0.8	1	0.98	0.99	0.99	1	0.99	0.99	0.98
LEPBI_I2560	OmpA-like domain-containing protein	0	0	0	0	0	0	0	0	0	0	0	0	0	0	0	0	0	0	0	0	0	0	0	0	0	0	0	0	0	0	0	0	0	0	0	0	0	0	0	0	1	0.92	0.91	0.9	0.94	0.9	0.91	0.79
LEPBI_I2561	Uncharacterized protein	0	0	0	0	0	0	0	0	0.6	0.57	0.57	0.58	0.59	0.55	0.54	0.59	0.57	0.59	0	0.57	0.57	0.58	0.58	0.55	0.57	0.58	0.55	0.58	0.57	0.56	0.56	0.56	0.58	0.56	0.58	0.57	0.58	0.57	0.56	0.57	1	0.78	0.72	0.74	0.75	0.73	0.73	0.67
LEPBI_I2562	Uncharacterized protein	0	0	0	0	0	0	0	0	0.44	0.44	0.45	0.45	0.44	0.43	0.45	0.44	0.45	0.44	0	0.46	0.47	0.47	0.45	0.45	0.48	0.45	0.47	0.45	0.47	0.46	0.47	0.45	0.46	0.47	0.43	0.42	0.44	0.44	0.44	0.45	1	0.8	0.7	0.73	0.69	0.74	0.72	0.62
LEPBI_I2565	Putative thiosulfate sulfurtransferase putative signal peptide	0	0	0	0	0	0	0	0	0	0.59	0.61	0.59	0.59	0.58	0.59	0.59	0.59	0.56	0	0.56	0.58	0.56	0.55	0.55	0.54	0.55	0.55	0.55	0.56	0.56	0.56	0.57	0.59	0.56	0	0	0.57	0.53	0.55	0	1	0.81	0.75	0.78	0.74	0.77	0.79	0.68
LEPBI_I2567	O-succinylhomoserine sulfhydrylase	0.56	0.56	0.57	0	0	0	0	0	0.57	0.58	0.57	0.57	0.56	0.56	0.58	0.56	0.58	0.55	0.57	0.58	0.59	0.58	0.57	0.59	0.59	0.58	0.58	0.59	0.58	0.58	0.58	0.58	0.58	0.57	0.58	0.56	0.57	0.57	0.56	0	1	0.97	0.97	0.97	0.95	0.96	0.95	0.96
LEPBI_I2572	TPR_REGION domain-containing protein	0.53	0.53	0.53	0.53	0.53	0.54	0.52	0.53	0.53	0.54	0.54	0.53	0.53	0.52	0.52	0.52	0.53	0.53	0.53	0.5	0.5	0.5	0.5	0.5	0.51	0.5	0.5	0.51	0.51	0.5	0.51	0.51	0.52	0.51	0.52	0.51	0.53	0.52	0.53	0.54	1	0.98	0.97	0.97	0.98	0.98	0.98	0.94
LEPBI_I2575	Phosphagen kinase C-terminal domain-containing protein	0	0	0	0.38	0	0	0	0.4	0	0	0	0	0	0	0	0	0	0	0	0	0.41	0.43	0.44	0	0	0.42	0.41	0	0.44	0.41	0.42	0.43	0.42	0.44	0	0	0	0	0	0	1	0.79	0.78	0.76	0.78	0.76	0.76	0.62
LEPBI_I2578	Uncharacterized protein	0.53	0.53	0.54	0.51	0.53	0.53	0.52	0.53	0.53	0.53	0.52	0.51	0.52	0.51	0.5	0.51	0.51	0.54	0.53	0.56	0.55	0.56	0.55	0.56	0.56	0.57	0.55	0.56	0.56	0.57	0.56	0.56	0.56	0.58	0.55	0.55	0.55	0.56	0.55	0.55	1	0.99	0.99	0.99	0.98	0.99	0.99	0.96
LEPBI_I2579	Uncharacterized protein	0.54	0.56	0.52	0.52	0.55	0.57	0.54	0.53	0.54	0.53	0.53	0.54	0.53	0.56	0.53	0.54	0.56	0.54	0.53	0.51	0.51	0.52	0.52	0.52	0.51	0.51	0.52	0.5	0.52	0.51	0.53	0.51	0.52	0.52	0.54	0.54	0.51	0.51	0.51	0.5	1	0.95	0.93	0.93	0.94	0.96	0.95	0.89
LEPBI_I2580	Uncharacterized protein	0.54	0.53	0.53	0.53	0.52	0.52	0.51	0.53	0.52	0.54	0.51	0.53	0.52	0.52	0.53	0.52	0.52	0.56	0.57	0.53	0.53	0.53	0.52	0.55	0.54	0.52	0.52	0.53	0.53	0.53	0.52	0.54	0.54	0.53	0.55	0.55	0.55	0.55	0.55	0.57	1	0.94	0.88	0.89	0.87	0.94	0.93	0.81
LEPBI_I2587	Uncharacterized protein	0	0	0	0	0	0	0	0	0	0	0	0	0	0	0	0	0	0	0	0	0	0	0	0	0	0	0	0	0	0	0	0	0	0	0	0	0	0	0	0	1	0.8	0.8	0.8	0.89	0.79	0.8	0.97
LEPBI_I2588	Uncharacterized protein	0	0	0	0	0	0	0	0	0	0	0	0	0	0	0	0	0	0	0	0	0	0	0	0	0	0	0	0	0	0	0	0	0	0	0	0	0	0	0	0	1	0.73	0.73	0.73	0.91	0.74	0.74	0.97
LEPBI_I2594	Uncharacterized protein	0.58	0.58	0.58	0.57	0.57	0.56	0.57	0.57	0.57	0.59	0.58	0.57	0.58	0.56	0.56	0.57	0.57	0.57	0.56	0.52	0.52	0.52	0.52	0.52	0.53	0.52	0.52	0.52	0.53	0.52	0.52	0.54	0.53	0.54	0.54	0.54	0.52	0.52	0.52	0.58	1	0.97	0.97	0.97	0.97	0.96	0.96	0.95
LEPBI_I2600	Putative thioredoxin-disulfide reductase	0	0	0	0	0	0	0	0	0	0.52	0.51	0.5	0.52	0.53	0.5	0.52	0.54	0	0	0.53	0.52	0.53	0.51	0.53	0.53	0.53	0.54	0.53	0.52	0.52	0.54	0	0.53	0.55	0	0	0	0	0	0	1	0.97	0.86	0.86	0.43	0.81	0	0.84
LEPBI_I2602	Uncharacterized protein	0.49	0.49	0.49	0.48	0.48	0.49	0.48	0.48	0.48	0.47	0.48	0.48	0.47	0.48	0.49	0.48	0.49	0.48	0.49	0	0	0	0	0	0	0	0	0	0	0	0.52	0.53	0	0	0.54	0.54	0.52	0.52	0.54	0.54	1	0.94	0.91	0.91	0.91	0.91	0.92	0.91
LEPBI_I2626	Putative methyl-accepting chemotaxis protein (MCP) putative membrane protein	0.51	0.51	0.51	0.54	0.53	0.53	0.52	0.53	0.52	0.53	0.52	0.53	0.53	0.53	0.52	0.53	0.5	0.52	0.52	0.51	0.51	0.52	0.52	0.52	0.53	0.52	0.52	0.52	0.52	0.51	0.52	0.53	0.53	0.53	0.5	0.49	0.49	0.49	0.51	0.5	1	0.95	0.94	0.94	0.95	0.96	0.96	0.92
LEPBI_I2632	Uncharacterized protein	0	0	0	0	0	0	0	0	0	0	0	0	0	0	0	0	0	0	0	0	0	0	0	0	0	0	0	0	0	0	0	0	0	0	0	0	0	0	0	0	1	0.83	0.76	0.77	0.81	0.84	0.83	0.68
LEPBI_I2636	Uncharacterized protein	0	0	0	0	0	0	0	0	0	0.45	0.48	0.58	0.55	0.54	0.41	0.45	0.58	0.41	0.44	0.39	0.36	0.39	0.39	0.38	0.39	0.41	0.4	0.39	0.38	0.4	0.41	0.41	0.38	0.44	0.4	0.4	0.4	0.4	0.41	0.53	1	0.9	0.75	0.76	0.74	0.77	0.77	0.74
LEPBI_I2638	Putative acyltransferase	0	0	0	0	0	0	0	0	0	0	0	0	0	0	0	0	0	0	0	0	0	0	0	0	0	0	0	0	0	0	0	0	0	0	0	0	0	0	0	0	1	0.98	0.97	0.96	0.97	0.98	0.97	0.95
LEPBI_I2639	Putative serine phosphatase	0.55	0.55	0.55	0.58	0.57	0.58	0.57	0.56	0.58	0.58	0.57	0.58	0.6	0.57	0.56	0.56	0.57	0.57	0.57	0.56	0.56	0.57	0.57	0.57	0.57	0.58	0.58	0.58	0.58	0.61	0.58	0.55	0.57	0.57	0.57	0.56	0.56	0.57	0.56	0.56	1	0.97	0.95	0.96	0.94	0.92	0.92	0.91
LEPBI_I2640	Cupin_2 domain-containing protein	0	0	0	0	0	0	0	0	0	0	0	0	0	0	0	0	0	0	0	0	0	0	0	0	0	0	0	0	0	0	0	0	0	0	0	0	0	0	0	0	1	0.99	0.95	0	0.95	0.95	0.96	0.88
LEPBI_I2641	Putative short chain dehydrogenase	0.44	0.44	0.44	0.45	0	0	0	0	0.45	0.42	0.45	0.45	0.54	0.47	0.54	0.47	0.46	0.43	0.48	0.43	0.43	0.43	0.43	0.43	0.44	0.44	0.43	0.44	0.44	0.47	0.56	0.52	0.53	0.55	0.54	0.54	0.54	0.56	0.56	0.55	1	0.95	0.9	0.91	0.91	0.94	0.95	0.89
LEPBI_I2642	Putative signal transduction histidine kinase putative membrane protein	0.47	0.5	0.53	0.52	0.51	0.5	0.51	0.52	0.52	0.47	0.47	0.5	0.55	0.49	0.47	0.55	0.54	0.45	0.46	0.47	0.47	0.47	0.47	0.47	0.47	0.46	0.47	0.47	0.47	0.46	0.47	0.45	0.45	0.5	0.48	0.47	0.45	0.48	0.44	0.48	1	0.96	0.93	0.95	0.94	0.95	0.96	0.89
LEPBI_I2646	Putative serine/threonine protein kinase	0.52	0.52	0.53	0.47	0.52	0.52	0.52	0.52	0.52	0.52	0.53	0.53	0.52	0.52	0.51	0.52	0.52	0.53	0.53	0.52	0.52	0.51	0.51	0.51	0.52	0.52	0.51	0.51	0.52	0.52	0.51	0.52	0.53	0.51	0.52	0.52	0.54	0.55	0.54	0.53	1	0.96	0.94	0.94	0.94	0.96	0.95	0.91
LEPBI_I2648	Uncharacterized protein	0	0	0	0	0	0	0	0	0	0	0	0	0	0	0	0	0	0	0	0	0	0	0	0	0	0	0	0	0	0	0	0	0	0	0.51	0.51	0	0	0	0.49	1	0.96	0.92	0.92	0.91	0.95	0.96	0.91
LEPBI_I2650	ABC-type transport system, permease, putative sperimidine/putrescine transport protein PotC	0.42	0.42	0.43	0.43	0.43	0.43	0.43	0.43	0.42	0.43	0.44	0.44	0.42	0.43	0.43	0.42	0.42	0.43	0.44	0.46	0.45	0.45	0.45	0.44	0.44	0.45	0.44	0.45	0.44	0.44	0.45	0.45	0.44	0.44	0.45	0.45	0.44	0.44	0.44	0.45	1	1	0.99	0.98	0.99	0.99	0.98	0.96
LEPBI_I2653	Putative spermidine/putrescine-binding periplasmic protein PotF/PotD putative signal peptide	0	0	0	0	0	0	0	0	0	0	0	0	0	0	0	0	0	0	0	0	0	0	0	0	0	0	0	0	0	0	0	0	0	0	0	0	0	0	0	0	1	0.99	0.99	0.99	0.99	0.98	0.98	0.97
LEPBI_I2655	4-aminobutyrate aminotransferase	0.48	0.47	0.46	0.48	0.47	0.48	0.47	0.47	0.47	0.48	0.5	0.5	0.51	0.52	0.51	0.51	0.51	0.47	0.47	0.51	0.51	0.5	0.51	0.51	0.5	0.51	0.51	0.51	0.51	0.5	0.51	0.5	0.51	0.5	0.49	0.49	0.49	0.46	0.49	0.5	1	0.98	0.98	0.98	0.98	0.97	0.97	0.96
LEPBI_I2656	Putative betaine aldehyde dehydrogenase	0.51	0.5	0.51	0.55	0.55	0.55	0.55	0.52	0.54	0.54	0.55	0.55	0.54	0.53	0.53	0.54	0.53	0.5	0.54	0.55	0.55	0.54	0.55	0.55	0.54	0.55	0.55	0.56	0.55	0.54	0.54	0.54	0.54	0.56	0.53	0.54	0.54	0.53	0.54	0.53	1	0.97	0.98	0.97	0.97	0.98	0.98	0.95
LEPBI_I2658	Uncharacterized protein	0.46	0.48	0.46	0.48	0.46	0.46	0.46	0.49	0.47	0.46	0.42	0.44	0.45	0.45	0.46	0.47	0.44	0.44	0.44	0.5	0.5	0.5	0.51	0.5	0.5	0.5	0.49	0.5	0.5	0.5	0.5	0.48	0.51	0.47	0.49	0.48	0.49	0.47	0.49	0.49	1	0.93	0.91	0.92	0.93	0.89	0.9	0.9
LEPBI_I2660	Uncharacterized protein	0.57	0.57	0.57	0.58	0.57	0.58	0.57	0.57	0.57	0.58	0.58	0.58	0.57	0.57	0.57	0.57	0.57	0.58	0.57	0.52	0.53	0.51	0.52	0.51	0.51	0.52	0.52	0.51	0.52	0.51	0.5	0.53	0.53	0.52	0.52	0.53	0.53	0.53	0.53	0.54	1	0.96	0.95	0.95	0.96	0.96	0.96	0.94
LEPBI_I2662	Uncharacterized protein	0.48	0.5	0.44	0.51	0.5	0.46	0.47	0.5	0.49	0.46	0.5	0.49	0.47	0.48	0.48	0.47	0.49	0.58	0.5	0.42	0.41	0.43	0.44	0.44	0.43	0.43	0.44	0.44	0.43	0.43	0.41	0	0.44	0.42	0	0	0.49	0.46	0.42	0.44	1	0.83	0.82	0.79	0.79	0.8	0.78	0.79
LEPBI_I2663	Uncharacterized protein	0.47	0.51	0.49	0.51	0.49	0.47	0.48	0.47	0.48	0.46	0.47	0.47	0.48	0.46	0.49	0.47	0.48	0.44	0.52	0.48	0	0	0	0	0	0	0	0	0.43	0.41	0.48	0.57	0	0	0.47	0.57	0.61	0.62	0.6	0.47	1	0.97	0.95	0.95	0.95	0.96	0.96	0.95
LEPBI_I2666	Uncharacterized protein	0.39	0.4	0.4	0.4	0.4	0.39	0.4	0.4	0.38	0.61	0.6	0.59	0.58	0.43	0.59	0.38	0.58	0.58	0	0	0	0	0	0	0	0	0	0	0	0	0.37	0.4	0.39	0	0.38	0.38	0.36	0.36	0.36	0.41	1	0.94	0.87	0.86	0.88	0.89	0.88	0.81
LEPBI_I2669	Putative competence-related protein	0.46	0.47	0.45	0.46	0.47	0	0.47	0.48	0.45	0.47	0.47	0.44	0.46	0.46	0.46	0.45	0.46	0.47	0.45	0.5	0.49	0.5	0.47	0.49	0.49	0.48	0.49	0.47	0.48	0.5	0.48	0.49	0.49	0.5	0.47	0.46	0.49	0.49	0.47	0.53	1	0.87	0.83	0.82	0.85	0.84	0.84	0.73
LEPBI_I2671	Uncharacterized protein	0.55	0.56	0.55	0.55	0.54	0.53	0.54	0.54	0.56	0.59	0.58	0.58	0.56	0.56	0.58	0.57	0.55	0.61	0.61	0.54	0.55	0.55	0.55	0.55	0.55	0.55	0.55	0.54	0.54	0.54	0.56	0.55	0.55	0.58	0.57	0.55	0.53	0.55	0.53	0.54	1	0.97	0.94	0.95	0.95	0.95	0.95	0.93
LEPBI_I2673	Uncharacterized protein	0	0	0	0	0	0	0	0	0	0	0	0	0	0	0	0	0	0	0	0	0	0	0	0	0	0	0	0	0	0	0	0	0	0	0	0	0	0	0	0	1	0.95	0.93	0.93	0.92	0.94	0.94	0.86
LEPBI_I2677	Uncharacterized protein	0.57	0.52	0.53	0.53	0.53	0.51	0.52	0.52	0.55	0.53	0.54	0.53	0.56	0.56	0.56	0.55	0.55	0.55	0.53	0.54	0.56	0.54	0.55	0.53	0.56	0.54	0.54	0.55	0.55	0.55	0.54	0.53	0.55	0.51	0.52	0.53	0.53	0.54	0.53	0.51	1	0.89	0.81	0.8	0.81	0.84	0.84	0.8
LEPBI_I2679	Putative methyltransferase	0	0	0	0	0	0	0	0	0	0	0.42	0	0	0	0	0	0	0	0	0	0	0	0	0	0	0	0	0	0	0	0	0	0	0	0	0	0	0	0	0	1	0.84	0.81	0.83	0.78	0.8	0.8	0.78
LEPBI_I2681	Cytochrome c oxidase polypeptide IVB (Cytochrome aa3 subunit 4B Caa-3605 subunit 4B)	0.59	0.58	0.58	0.56	0.57	0.54	0.56	0.56	0.58	0.57	0.57	0.58	0.57	0.58	0.59	0.57	0.59	0.57	0.56	0.55	0.55	0.55	0.56	0.55	0.56	0.56	0.56	0.56	0.55	0.55	0.55	0.55	0.55	0.56	0.56	0.56	0.54	0.54	0.55	0.58	1	0.95	0.97	0.99	0.99	0.99	1	0.96
LEPBI_I2688	Uncharacterized protein	0	0	0	0	0	0	0	0	0	0	0	0	0	0	0	0	0	0	0	0	0	0	0	0	0	0	0	0	0	0	0	0	0	0	0	0	0	0	0	0	1	0.96	0.94	0.95	0.95	0.96	0.95	0.9
LEPBI_I2689	Putative membrane protein	0.53	0.45	0.45	0.55	0	0	0.48	0	0	0.5	0.5	0.51	0.54	0.52	0.54	0.5	0.51	0.51	0.49	0.51	0.51	0.5	0.53	0.52	0.52	0.52	0.52	0.51	0.5	0.51	0.52	0.55	0.54	0.52	0.54	0.52	0.52	0.56	0.55	0	1	0.87	0.86	0.85	0.88	0.88	0.85	0.82
LEPBI_I2690	Putative phosphoserine phosphatase putative membrane protein	0.43	0.43	0.42	0.42	0.43	0.43	0.43	0.43	0.43	0.46	0.45	0.44	0.51	0.45	0.46	0.45	0.46	0.47	0.48	0.49	0.5	0.49	0.5	0.49	0.49	0.49	0.49	0.49	0.48	0.5	0.5	0.49	0.48	0.49	0.46	0.46	0.5	0.49	0.5	0.48	1	0.94	0.94	0.94	0.94	0.95	0.96	0.88
LEPBI_I2693	Uncharacterized protein	0	0	0	0	0	0	0	0	0	0	0	0	0	0	0	0	0	0	0	0	0	0	0	0	0	0	0	0	0	0	0	0	0	0	0	0	0	0	0	0	1	0.94	0.97	0.97	0.97	0.95	0.97	0.97
LEPBI_I2696	Uncharacterized protein	0.55	0.54	0.53	0.55	0.56	0.52	0.53	0.52	0.5	0.52	0.55	0.55	0.52	0.52	0.53	0.53	0.54	0.51	0.52	0.51	0.51	0.5	0.51	0.5	0.51	0.51	0.52	0.51	0.51	0.51	0.54	0.54	0.53	0.5	0.49	0.5	0.51	0.51	0.51	0.53	1	0.94	0.84	0.87	0.86	0.88	0.89	0.78
LEPBI_I2704	Uncharacterized protein	0	0	0	0	0	0	0	0	0	0	0	0	0	0	0	0	0	0	0	0	0	0	0	0	0	0	0	0	0	0	0	0	0	0	0	0	0	0	0	0	1	0.95	0.91	0.94	0.96	0.96	0.96	0.95
LEPBI_I2706	PlsC domain-containing protein	0	0	0	0	0	0	0	0	0	0	0	0	0	0	0	0	0	0	0	0	0	0	0	0	0	0	0	0	0	0	0	0	0	0	0	0	0	0	0	0	1	0.96	0.97	0.97	0.97	0.96	0.96	0.92
LEPBI_I2707	Uncharacterized protein	0.58	0.57	0.58	0.58	0.58	0.58	0.58	0.57	0.56	0.57	0.57	0.57	0.56	0.57	0.57	0.57	0.57	0.56	0.56	0.57	0.57	0.57	0.58	0.57	0.57	0.57	0.57	0.57	0.57	0.57	0.57	0.56	0.57	0.55	0.54	0.56	0.58	0.54	0.58	0.57	1	0.93	0.93	0.93	0.92	0.92	0.93	0.91
LEPBI_I2712	Uncharacterized protein	0	0	0	0	0	0	0	0	0	0	0	0	0	0	0	0	0	0	0	0	0	0	0	0	0	0	0	0	0	0	0	0	0	0	0	0	0	0	0	0	1	0.95	0.9	0.93	0.88	0.93	0.95	0.88
LEPBI_I2715	Thiamine-phosphate synthase	0	0	0	0.45	0	0.44	0.43	0	0.41	0.42	0.43	0.42	0.44	0.43	0.42	0.43	0.44	0.45	0.43	0	0	0	0	0	0	0	0	0	0	0	0	0	0	0	0	0.45	0	0.43	0	0.46	1	0.93	0.92	0.92	0.91	0.9	0.9	0.84
LEPBI_I2717	Uncharacterized protein	0	0	0	0	0	0	0	0	0	0	0	0	0	0	0	0	0	0	0	0	0	0	0	0	0	0	0	0	0	0	0	0	0	0	0	0	0	0	0	0	1	0.96	0.94	0.95	0.92	0.94	0.94	0.85
LEPBI_I2720	Uncharacterized protein	0	0	0	0	0.38	0	0.43	0	0.47	0	0.46	0	0	0.5	0.47	0	0.49	0	0	0	0	0	0	0	0	0	0	0	0	0	0	0.45	0	0	0	0	0	0	0	0	1	0.89	0.75	0.75	0.73	0.87	0.87	0.75
LEPBI_I2722	Uncharacterized protein	0	0	0	0	0	0	0	0	0	0	0	0	0	0	0	0	0	0	0	0	0	0	0	0	0	0	0	0	0	0	0	0	0	0	0	0	0	0	0	0	1	0.96	0.91	0.95	0.92	0.93	0.95	0.81
LEPBI_I2724	Uncharacterized protein	0	0	0	0	0	0	0	0	0	0	0	0	0	0	0	0	0	0	0	0	0	0	0	0	0	0	0	0	0	0	0	0	0	0	0	0	0	0	0	0	1	0.95	0.93	0.91	0.9	0.97	0.97	0.88
LEPBI_I2732	Uncharacterized protein	0.56	0.55	0.55	0.55	0.55	0.55	0.54	0.55	0.55	0.55	0.55	0.55	0.55	0.55	0.55	0.56	0.56	0.54	0.54	0.51	0.53	0.53	0.53	0.53	0.5	0.53	0.53	0.53	0.54	0.53	0.54	0.53	0.53	0.53	0.51	0.51	0.54	0.54	0.54	0.52	1	0.95	0.95	0.96	0.93	0.91	0.92	0.89
LEPBI_I2737	Putative transcriptional regulator, AraC family	0	0	0	0	0	0	0	0	0	0.42	0.42	0.43	0.46	0.44	0.44	0.45	0.46	0.4	0.41	0.56	0.56	0.55	0.54	0.56	0.56	0.56	0.55	0.56	0.56	0.44	0.41	0	0	0.61	0	0	0.41	0.43	0.41	0	1	0.9	0.82	0.84	0.85	0.86	0.85	0.79
LEPBI_I2739	Putative heavy-metal binding protein putative copper binding protein CopP	0	0	0	0	0	0	0	0	0	0	0	0	0	0	0	0	0	0	0	0	0	0	0	0	0	0	0	0	0	0	0	0	0	0	0	0	0	0	0	0	1	0.95	0.95	0.95	0.91	0.89	0.91	0.79
LEPBI_I2742	Uncharacterized protein	0	0	0	0	0	0	0	0	0	0	0	0	0	0	0	0	0	0	0	0	0	0	0	0	0	0	0	0	0	0	0	0	0	0	0	0	0	0	0	0	1	0.83	0.72	0.71	0.72	0.76	0.78	0.69
LEPBI_I2743	Uncharacterized protein	0	0	0	0.41	0	0	0	0	0	0	0	0	0	0	0	0	0	0	0	0	0	0	0	0	0	0	0	0.39	0.38	0	0	0	0	0	0	0	0	0	0	0	1	0.8	0.66	0.66	0.65	0.76	0.76	0.63
LEPBI_I2744	Uncharacterized protein	0	0	0	0	0	0	0	0	0	0	0	0	0	0	0	0	0	0	0	0	0	0	0	0	0	0	0	0	0	0	0	0	0	0	0	0	0	0	0	0	1	0.92	0.82	0.82	0.78	0.85	0.84	0.69
LEPBI_I2745	Uncharacterized protein	0	0	0	0	0	0	0	0	0	0	0	0	0	0	0	0	0	0	0	0	0	0	0	0	0	0	0	0	0	0	0	0	0	0	0	0	0	0	0	0	1	0.96	0.98	0.98	0.96	0.97	0.96	0.92
LEPBI_I2746	Uncharacterized protein	0	0	0	0	0	0	0	0	0	0	0	0	0	0	0	0	0	0	0	0	0	0	0	0	0	0	0	0	0	0	0	0	0	0	0	0	0	0	0	0	1	0.92	0.91	0.89	0.91	0.93	0.93	0.95
LEPBI_I2750	Uncharacterized protein	0	0	0	0	0	0	0	0	0	0	0	0	0	0	0	0	0	0	0	0	0	0	0	0	0	0	0	0	0	0	0	0	0	0	0	0	0	0	0	0	1	0.95	0.88	0.89	0.86	0.89	0.91	0.86
LEPBI_I2754	Uncharacterized protein	0	0	0	0	0	0	0	0	0	0	0	0	0	0	0	0	0	0	0	0	0	0	0	0	0	0	0	0	0	0	0	0	0	0	0	0	0	0	0	0	1	0.96	0.92	0.92	0.91	0.94	0.94	0.9
LEPBI_I2758	Uncharacterized protein	0	0	0	0	0	0	0	0	0	0	0	0	0	0	0	0	0	0	0	0	0	0	0	0	0	0	0	0	0	0	0	0	0	0	0	0	0	0	0	0	1	0.95	0.93	0.94	0.92	0.93	0.93	0.92
LEPBI_I2759	CoA_binding domain-containing protein	0	0	0	0	0	0	0	0	0	0	0	0	0	0	0	0	0	0	0	0	0	0	0	0	0	0	0	0	0	0	0	0	0	0	0	0	0	0	0	0	1	0.93	0.94	0.94	0.96	0.93	0.91	0.94
LEPBI_I2778	Putative hydrolase, HAD superfamily, subfamily IA, variant 1	0	0	0	0	0	0	0	0	0	0	0	0	0	0	0	0	0	0	0	0	0	0	0	0	0	0	0	0	0	0	0	0	0	0	0	0	0	0	0	0	1	0.88	0.8	0.8	0.79	0.87	0.87	0.75
LEPBI_I2782	Putative hydrolase, alpha/beta hydrolase superfamily	0.57	0.57	0.56	0.59	0.59	0	0.59	0.59	0.59	0.58	0.59	0.59	0.57	0.55	0.59	0.61	0.58	0.56	0.57	0.51	0.5	0.53	0.52	0.53	0.53	0.54	0.51	0.53	0.54	0.51	0.52	0.53	0.53	0.54	0.52	0.52	0.54	0.54	0.54	0.54	1	0.88	0.78	0.82	0.79	0.82	0.82	0.78
LEPBI_I2787	Uncharacterized protein	0	0	0	0	0	0	0	0	0	0	0	0	0	0	0	0	0	0	0	0	0	0	0	0	0	0	0	0	0	0	0	0	0	0	0	0	0	0	0	0	1	0.85	0.75	0.77	0.76	0.85	0.84	0.75
LEPBI_I2796	LamGL domain-containing protein	0.46	0.45	0.46	0.55	0.51	0.45	0.55	0.45	0.44	0.46	0.47	0.48	0.47	0.42	0.48	0.43	0.46	0.46	0.56	0.49	0.47	0	0.46	0.47	0.46	0.49	0.48	0.47	0.47	0.47	0.47	0.51	0.55	0	0	0	0.45	0.45	0.4	0.5	1	0.85	0.8	0.8	0.81	0.83	0.83	0.76
LEPBI_I2816	Uncharacterized protein	0	0	0	0	0	0	0	0	0	0	0	0	0	0	0	0	0	0	0	0	0	0	0	0	0	0	0	0	0	0	0	0	0	0	0	0	0	0	0	0	1	0.94	0.89	0.89	0.92	0.92	0.9	0.89
LEPBI_I2835	Uncharacterized protein	0.53	0.52	0.53	0.53	0.53	0.52	0.51	0.56	0.54	0.53	0.54	0.54	0.55	0.53	0.54	0.54	0.55	0.56	0.55	0.52	0.51	0.52	0.52	0.51	0.52	0.53	0.52	0.52	0.53	0.53	0.52	0.52	0.52	0.54	0.51	0.51	0.52	0.53	0.52	0.53	1	0.96	0.92	0.92	0.92	0.92	0.92	0.89
LEPBI_I2839	Uncharacterized protein	0	0	0	0	0	0	0	0	0	0	0	0	0	0	0	0	0	0	0	0	0	0	0	0	0	0	0	0	0	0	0	0	0	0	0	0	0	0	0	0	1	0.91	0.83	0.84	0.84	0.9	0.89	0.79
LEPBI_I2840	Uncharacterized protein	0.52	0.52	0.52	0.53	0.5	0.52	0.51	0.51	0.52	0.51	0.53	0.52	0.52	0.52	0.53	0.52	0.52	0.51	0.51	0.52	0.52	0.51	0.51	0.51	0.51	0.52	0.52	0.51	0.52	0.52	0.51	0.51	0.51	0.49	0.5	0.51	0.49	0.5	0.51	0.53	1	0.95	0.91	0.91	0.92	0.95	0.94	0.89
LEPBI_I2844	Uncharacterized protein	0	0	0	0	0	0	0	0	0	0	0	0	0	0	0	0	0	0	0	0	0	0	0	0	0	0	0	0	0	0	0	0	0	0	0	0	0	0	0	0	1	0.96	0.93	0.93	0.93	0.97	0.96	0.92
LEPBI_I2848	Uncharacterized protein	0	0	0	0	0	0	0	0	0	0	0	0	0	0	0	0	0	0	0	0	0	0	0	0	0	0	0	0	0	0	0	0	0	0	0	0	0	0	0	0	1	0.88	0.82	0.79	0.74	0.86	0.84	0.8
LEPBI_I2849	Putative ferric uptake regulation protein, Fur family (Ferric uptake regulator)	0	0	0	0	0	0	0	0	0	0.5	0.5	0.5	0.49	0.49	0	0.49	0	0	0	0	0	0	0	0	0	0	0	0	0	0	0	0	0	0	0	0	0	0	0	0	1	0.99	0.97	0.98	0.99	0.98	0.98	0.96
LEPBI_I2851	Uncharacterized protein	0.51	0.49	0.49	0.51	0.51	0.44	0.52	0.51	0.5	0.48	0.48	0.48	0.5	0.52	0.5	0.48	0.51	0.5	0.51	0.51	0.5	0.5	0.51	0.51	0.5	0.51	0.49	0.51	0.51	0.5	0.5	0.5	0.49	0.51	0.51	0.51	0.5	0.51	0.5	0.51	1	0.98	0.96	0.63	0.62	0.96	0.96	0.61
LEPBI_I2853	Uncharacterized protein	0.55	0.55	0.54	0.52	0.54	0.62	0.52	0.55	0.54	0.54	0.52	0.52	0.52	0.57	0.53	0.55	0.55	0.58	0.55	0.51	0.51	0.53	0.54	0.5	0.48	0.5	0.5	0.53	0.52	0.5	0.54	0.54	0.53	0.53	0.52	0.53	0.53	0.52	0.53	0.54	1	0.94	0.89	0.64	0.63	0.92	0.93	0.67
LEPBI_I2854	Uncharacterized protein	0.55	0.55	0.55	0.54	0.56	0.55	0.56	0.56	0.54	0.5	0.49	0.49	0.51	0.49	0.49	0.5	0.51	0.55	0.55	0.48	0.56	0.57	0.56	0.56	0.56	0.56	0.56	0.56	0.56	0.49	0.57	0.55	0.56	0.56	0.46	0.56	0.56	0.54	0.46	0.55	1	0.89	0.84	0.81	0.82	0.86	0.86	0.8
LEPBI_I2858	Uncharacterized protein	0.53	0.54	0.53	0.53	0.54	0.53	0.55	0.53	0.53	0.53	0.54	0.53	0.54	0.54	0.53	0.54	0.55	0.54	0.52	0.55	0.55	0.55	0.56	0.54	0.57	0.54	0.57	0.54	0.56	0.56	0.54	0.56	0.57	0.57	0.57	0.59	0.55	0.59	0.59	0.57	1	0.93	0.92	0.91	0.91	0.92	0.92	0.92
LEPBI_I2863	Uncharacterized protein	0.5	0.52	0.56	0.56	0.57	0.56	0.57	0.57	0.57	0.55	0.51	0.5	0.52	0.52	0.56	0.55	0.56	0.53	0.52	0.51	0.53	0.58	0.57	0.57	0.54	0.55	0.58	0.57	0.53	0.54	0.53	0.56	0.56	0.58	0.54	0.53	0.54	0.5	0.52	0.49	1	0.84	0.76	0.77	0.79	0.77	0.79	0.72
LEPBI_I2864	Uncharacterized protein	0	0	0	0	0	0	0	0	0	0	0	0	0	0	0	0	0	0	0	0	0	0	0	0	0	0	0	0	0	0	0	0	0	0	0	0	0	0	0	0	1	0.89	0.88	0.77	0.86	0.94	0.95	0.93
LEPBI_I2867	Uncharacterized protein	0	0	0	0	0	0	0	0	0	0	0	0	0	0	0	0	0	0	0	0	0	0	0	0	0	0	0	0	0	0	0	0	0	0	0	0	0	0	0	0	1	0.96	0.95	0.95	0.95	0.95	0.96	0.91
LEPBI_I2869	Putative nucleoside-diphosphate-sugar epimerase	0.54	0.53	0.52	0.51	0.51	0.54	0.55	0.55	0.51	0.51	0.52	0.51	0.5	0.5	0.5	0.5	0.51	0.51	0.48	0	0	0	0	0	0	0	0	0	0	0	0	0	0	0	0.47	0.5	0	0	0	0	1	0.93	0.88	0.88	0.85	0.9	0.9	0.79
LEPBI_I2870	Uncharacterized protein	0	0	0	0	0	0	0	0	0	0	0	0	0	0	0	0	0	0	0	0	0	0	0	0	0	0	0	0	0	0	0	0	0	0	0	0	0	0	0	0	1	0.97	0.95	0.95	0.94	0.94	0.94	0.92
LEPBI_I2873	Uncharacterized protein	0	0	0	0	0	0	0	0	0	0	0	0	0	0	0	0	0	0	0	0	0	0	0	0	0	0	0	0	0	0	0	0	0	0	0	0	0	0	0	0	1	0.86	0.78	0.82	0.76	0.72	0.72	0.68
LEPBI_I2878	Putative two-component sensor protein	0.44	0.43	0.42	0.44	0.44	0.44	0.44	0.43	0.43	0.43	0.45	0.46	0.41	0.43	0.42	0.44	0.46	0.41	0.44	0.44	0.44	0.44	0.45	0.44	0.44	0.44	0.44	0.45	0.45	0.48	0.48	0.44	0.44	0.4	0.42	0.44	0.48	0.47	0.47	0.42	1	0.96	0.91	0.91	0.92	0.94	0.94	0.84
LEPBI_I2887	Uncharacterized protein	0	0	0	0	0	0	0	0	0.61	0.56	0.49	0.49	0.53	0.58	0.54	0	0.59	0	0	0	0	0	0	0	0	0	0	0	0	0	0	0	0	0	0	0	0	0	0	0	1	0.87	0.82	0.81	0.83	0.78	0.78	0.67
LEPBI_I2888	Uncharacterized protein	0.53	0	0	0	0	0	0	0	0.57	0.58	0.54	0.57	0.54	0.54	0.52	0	0.55	0	0	0	0	0	0	0	0	0	0	0	0	0	0	0	0	0	0	0	0	0	0	0	1	0.89	0.87	0.87	0.86	0.88	0.87	0.81
LEPBI_I2890	Putative adenylate cyclase, family 3	0.47	0.47	0.47	0.48	0.47	0.55	0.48	0.48	0.46	0.47	0.48	0.47	0.47	0.46	0.49	0.48	0.48	0.48	0.48	0.54	0.55	0.55	0.54	0.55	0.55	0.55	0.55	0.55	0.55	0.55	0.55	0.55	0.55	0.54	0.53	0.53	0.6	0.52	0.51	0.52	1	0.95	0.96	0.96	0.96	0.94	0.93	0.79
LEPBI_I2892	Uncharacterized protein	0.5	0.48	0.49	0.51	0.5	0.5	0.5	0.5	0.51	0.5	0.49	0.49	0.5	0.49	0.5	0.5	0	0.48	0.49	0.53	0.52	0.52	0.53	0.53	0.54	0.54	0.54	0.52	0.54	0.54	0.53	0.53	0.54	0.53	0.54	0.54	0.53	0.53	0.53	0.53	1	0.89	0.91	0.91	0.91	0.89	0.89	0.87
LEPBI_I2897	TPR-repeat-containing protein putative signal peptide	0.56	0.56	0.56	0.56	0.56	0.56	0.56	0.56	0.56	0.56	0.56	0.56	0.56	0.59	0.55	0.55	0	0.54	0.56	0.56	0.57	0.57	0.56	0.56	0.56	0.57	0.57	0.56	0.57	0.56	0.58	0.56	0.56	0.57	0.56	0.57	0.55	0.55	0.55	0.56	1	0.98	0.97	0.97	0.97	0.97	0.97	0.93
LEPBI_I2898	PEGA domain-containing protein	0.46	0.46	0.45	0.47	0.46	0.45	0.45	0.45	0.45	0.46	0.46	0.45	0.43	0.43	0.42	0.43	0	0.46	0.47	0.45	0.45	0.45	0.45	0.45	0.45	0.45	0.45	0.44	0.45	0.44	0.44	0.44	0.43	0.45	0.45	0.45	0.46	0.46	0.47	0.44	1	0.98	0.95	0.96	0.94	0.96	0.96	0.9
LEPBI_I2903	Uncharacterized protein	0	0	0	0	0	0	0	0	0	0.57	0.58	0.58	0.57	0.58	0.58	0.59	0.58	0.58	0.58	0.56	0.55	0.56	0.55	0.56	0.56	0.57	0.56	0.56	0.55	0.55	0.55	0	0	0.55	0	0	0.53	0.54	0.54	0.54	1	0.91	0.88	0.88	0.89	0.88	0.88	0.66
LEPBI_I2905	Putative ATPase	0.42	0.43	0.43	0.42	0.41	0.42	0.4	0.41	0.43	0.42	0.42	0.42	0.44	0.42	0.43	0.41	0.42	0.41	0.42	0	0	0	0	0	0	0	0	0	0	0	0	0	0	0	0	0	0	0	0	0	1	0.91	0.89	0.9	0.83	0.82	0.82	0.75
LEPBI_I2906	Metallophos domain-containing protein	0.5	0.5	0.48	0.47	0.47	0.45	0.46	0.52	0.46	0.46	0.44	0.44	0.46	0.46	0.46	0.46	0.46	0.48	0.45	0	0	0	0	0	0	0	0	0	0	0	0	0	0	0	0	0	0	0	0	0	1	0.9	0.9	0.9	0.92	0.9	0.9	0.84
LEPBI_I2908	Uncharacterized protein	0	0	0	0	0	0	0	0.35	0.38	0	0.36	0.38	0.36	0	0	0.36	0	0	0	0	0.4	0.4	0.36	0.46	0.46	0.36	0.47	0.44	0.45	0.47	0.44	0.37	0.38	0.36	0	0	0.36	0.35	0.35	0.37	1	0.94	0.93	0.93	0.93	0.93	0.94	0.89
LEPBI_I2909	Putative arylsulfatase	0.48	0.48	0.46	0.45	0.45	0.44	0.46	0.53	0.44	0.44	0.45	0.46	0.48	0.48	0.48	0.48	0.48	0.49	0.48	0.44	0.44	0.44	0.44	0.44	0.44	0.45	0.45	0.44	0.42	0.45	0.49	0.46	0.46	0.48	0.43	0.43	0.47	0.44	0.46	0.45	1	0.9	0.89	0.88	0.87	0.86	0.86	0.82
LEPBI_I2921	Uncharacterized protein	0	0	0	0	0	0	0	0	0	0	0	0	0	0	0	0	0	0	0	0	0	0	0	0	0	0	0	0	0	0	0	0	0	0	0	0	0	0	0	0	1	0.87	0.86	0.85	0.86	0.86	0.86	0.79
LEPBI_I2935	HTH araC/xylS-type domain-containing protein	0.5	0.47	0.46	0.47	0.47	0.46	0.46	0.47	0.49	0.53	0.54	0.55	0.52	0.52	0.52	0.52	0.49	0.53	0.54	0.54	0.55	0.53	0.54	0.54	0.53	0.54	0.54	0.54	0.54	0.54	0.52	0.54	0.56	0.53	0.46	0.49	0.49	0.5	0.52	0.52	1	0.95	0.94	0.93	0.94	0.94	0.93	0.86
LEPBI_I2939	Adenosylcobinamide-GDP ribazoletransferase	0.48	0.48	0.51	0.48	0	0.48	0.49	0.49	0.5	0.5	0.51	0.5	0.51	0.5	0.51	0.5	0.52	0.5	0.52	0.54	0.54	0.55	0.54	0.55	0.54	0.54	0.54	0.54	0.54	0.54	0.54	0.54	0.51	0.52	0.54	0.55	0.53	0.54	0.54	0	1	0.88	0.9	0.89	0.88	0.88	0.88	0.87
LEPBI_I2940	Putative phosphoglycerate/bisphosphoglycerate mutase	0.54	0.53	0.53	0.55	0.53	0.54	0.53	0.55	0.54	0.53	0.55	0.54	0.57	0.55	0.56	0.53	0.55	0.52	0.54	0.52	0.51	0.56	0.53	0.53	0.51	0.52	0.51	0.51	0.52	0.52	0.51	0.51	0.52	0.51	0.52	0.5	0.52	0.5	0.51	0	1	0.89	0.89	0.9	0.9	0.91	0.91	0.85
LEPBI_I2942	Putative hemerythrin HHE cation binding protein	0	0	0	0	0	0	0	0	0	0	0	0	0	0	0	0	0	0	0	0.57	0.56	0.56	0.57	0.56	0.56	0.56	0.55	0.56	0.56	0.56	0.56	0.53	0.53	0.54	0.53	0.54	0.56	0.56	0.55	0.53	1	0.98	0.98	0.98	0.98	0.98	0.99	0.95
LEPBI_I2944	Putative adenylate/guanylate cyclase putative membrane protein	0.51	0.52	0.52	0.51	0.51	0.52	0.51	0.51	0.51	0.55	0.54	0.55	0.56	0.55	0.55	0.55	0.55	0.5	0.56	0.55	0.54	0.54	0.54	0.54	0.54	0.54	0.55	0.54	0.54	0.54	0.55	0.54	0.53	0.54	0.55	0.56	0.54	0.52	0.53	0.5	1	0.94	0.94	0.95	0.94	0.95	0.95	0.89
LEPBI_I2945	Putative adenylate cyclase, family 3 or guanylate cyclase	0.48	0.49	0.48	0.48	0.48	0.48	0.48	0.48	0.49	0.52	0.54	0.54	0.54	0.54	0.55	0.54	0.55	0.56	0.56	0.52	0.53	0.52	0.52	0.52	0.52	0.52	0.52	0.52	0.52	0.52	0.52	0.53	0.51	0.52	0.54	0.53	0.53	0.5	0.51	0.5	1	0.98	0.97	0.97	0.97	0.97	0.98	0.94
LEPBI_I2946	Flagellar motor switch protein FliG	0.58	0.58	0.58	0.57	0.57	0.57	0.58	0.57	0.58	0.59	0.58	0.56	0.58	0.59	0.58	0.58	0.58	0.71	0.58	0.53	0.53	0.53	0.53	0.53	0.53	0.53	0.53	0.53	0.53	0.53	0.52	0.53	0.53	0.52	0.54	0.55	0.55	0.55	0.56	0.55	1	0.83	0.83	0.82	0.87	0.83	0.83	0.77
LEPBI_I2948	Putative two-component sensor protein putative membrane protein putative signal peptide	0.46	0.45	0.45	0.44	0.43	0.42	0.41	0.42	0.46	0.47	0.45	0.44	0.44	0.44	0.44	0.45	0.44	0.43	0.44	0.47	0.46	0.48	0.39	0.46	0.48	0.4	0.39	0.47	0.46	0.46	0.46	0.47	0.4	0.48	0.47	0.46	0.46	0.44	0.46	0.46	1	0.97	0.95	0.95	0.95	0.95	0.95	0.92
LEPBI_I2949	7TMR-DISM_7TM domain-containing protein	0.42	0.43	0.44	0.45	0.43	0.41	0.42	0.45	0.44	0.45	0.46	0.45	0.45	0.42	0.45	0.45	0.43	0.41	0.41	0.45	0.42	0.43	0.44	0.45	0.44	0.45	0.44	0.44	0.44	0.45	0.45	0.43	0	0.43	0.45	0.45	0.5	0.5	0.45	0.43	1	0.97	0.95	0.95	0.96	0.96	0.96	0.94
LEPBI_I2964	Putative TPR-repeats-containing protein	0.57	0.58	0.58	0.58	0.57	0.58	0.57	0.58	0.58	0.58	0.58	0.58	0.58	0.58	0.58	0.59	0.58	0.65	0.59	0.57	0.57	0.57	0.57	0.57	0.57	0.57	0.57	0.57	0.57	0.57	0.58	0.57	0.57	0.57	0.57	0.57	0.57	0.57	0.57	0.55	1	0.93	0.92	0.92	0.92	0.92	0.92	0.89
LEPBI_I2969	DUF374 domain-containing protein	0.53	0.53	0.53	0.52	0.53	0.53	0.53	0.55	0.53	0.55	0.53	0.55	0.55	0.53	0.52	0.54	0.53	0.54	0.54	0.57	0.58	0.56	0.55	0.57	0.57	0.56	0.59	0.6	0.54	0.57	0.57	0.59	0.55	0.59	0.54	0.53	0.55	0.54	0.55	0.58	1	0.97	0.98	0.97	0.98	0.97	0.97	0.94
LEPBI_I2971	PilZ domain-containing protein	0.58	0.59	0.57	0	0.55	0	0	0	0.57	0.55	0.55	0.55	0.56	0.57	0.58	0.57	0.57	0.56	0.56	0.58	0.58	0.58	0.57	0.58	0.58	0.57	0.58	0.57	0.57	0.58	0.58	0.6	0.56	0.55	0.6	0.6	0.58	0.58	0.58	0.58	1	0.98	0.98	0.98	0.99	0.98	0.97	0.98
LEPBI_I2974	Uncharacterized protein	0	0	0	0	0	0	0	0	0	0	0	0	0	0	0	0	0	0	0	0	0	0	0	0	0	0	0	0	0	0	0	0	0	0	0	0	0	0	0	0	1	0.95	0.92	0.92	0.92	0.94	0.94	0.87
LEPBI_I2979	Putative adenylate cyclase putative membrane protein putative signal peptide	0.51	0.52	0.52	0.52	0.51	0.57	0.52	0.52	0.52	0.55	0.54	0.54	0.54	0.54	0.53	0.54	0.54	0.51	0.56	0.56	0.56	0.56	0.56	0.56	0.56	0.56	0.56	0.56	0.56	0.55	0.56	0.56	0.54	0.56	0.56	0.55	0.57	0.51	0.52	0.51	1	0.96	0.93	0.93	0.93	0.95	0.95	0.89
LEPBI_I2990	Glycogen synthase	0	0	0	0	0	0	0	0	0	0	0	0	0	0	0	0	0	0	0	0	0	0	0	0	0	0	0	0	0	0	0	0	0	0	0	0	0.43	0.51	0.45	0	1	0.91	0.92	0.93	0.9	0.9	0.9	0.87
LEPBI_I2995	Sigma70_r2 domain-containing protein	0	0	0	0	0.46	0.52	0.45	0	0.55	0	0	0	0	0	0.54	0	0	0.66	0.65	0.54	0.56	0.54	0.53	0.54	0.54	0.55	0.55	0.54	0.55	0.53	0.53	0.56	0.55	0.57	0	0	0	0	0	0.53	1	0.93	0.87	0.86	0.87	0.88	0.9	0.84
LEPBI_I3000	Uncharacterized protein	0.52	0.5	0.51	0.51	0	0.49	0	0	0	0	0.5	0.51	0.51	0.51	0.52	0.53	0.55	0.47	0.48	0.52	0.54	0.51	0.58	0.54	0.54	0.52	0.56	0.52	0.52	0.54	0.56	0.52	0.5	0.54	0.56	0.54	0.57	0.56	0.55	0.51	1	0.79	0.78	0.78	0.81	0.82	0.79	0.72
LEPBI_I3002	Putative transcriptional regulator, TetR family	0	0	0	0	0	0	0	0	0	0.57	0.58	0.57	0.56	0.57	0.57	0.57	0.56	0.53	0.53	0.48	0.48	0.48	0.49	0.49	0.49	0.49	0.47	0.47	0.49	0.49	0.47	0.46	0.47	0.47	0	0	0	0	0.48	0	1	0.97	0.94	0.93	0.95	0.96	0.96	0.86
LEPBI_I3003	Sulfatase domain-containing protein	0	0	0	0	0	0	0	0	0	0	0	0	0	0	0	0	0	0	0	0	0	0	0	0	0	0	0	0.46	0	0	0.45	0	0	0	0	0	0	0	0	0	1	0.8	0.64	0.67	0.7	0.73	0.73	0.65
LEPBI_I3004	Putative penicillin-binding protein (Peptidoglycan glycosyltransferase)	0.46	0.47	0.47	0.44	0.45	0.45	0.45	0.45	0.46	0.44	0.45	0.45	0.45	0.46	0.46	0.46	0.46	0.45	0.43	0.41	0.41	0.42	0.42	0.41	0.4	0.42	0.42	0.56	0.42	0.42	0.55	0.44	0.44	0.43	0.45	0.45	0.45	0.46	0.45	0.44	1	0.92	0.89	0.9	0.9	0.8	0.81	0.81
LEPBI_I3005	Uncharacterized protein	0.42	0.4	0.4	0.39	0.4	0.41	0.4	0.4	0.4	0.4	0.41	0.4	0.41	0.4	0.4	0.4	0.41	0.39	0.39	0.4	0.4	0.4	0.4	0.4	0.4	0.4	0.4	0.53	0.4	0.4	0.52	0.4	0.39	0.4	0.4	0.4	0.41	0.4	0.4	0.4	1	0.98	0.95	0.95	0.96	0.92	0.92	0.9
LEPBI_I3006	Uncharacterized protein	0	0	0	0	0	0	0	0	0	0	0	0	0	0	0	0	0	0	0	0	0	0	0	0	0	0	0	0	0	0	0	0	0	0	0	0	0	0	0	0	1	0.84	0.8	0.79	0.82	0.83	0.83	0.7
LEPBI_I3008	Alkyl hydroperoxide reductase subunit F	0.51	0.5	0.5	0.51	0.51	0.51	0.51	0.51	0.51	0.5	0.5	0.5	0.5	0.53	0.5	0.5	0.5	0.5	0.51	0.51	0.51	0.51	0.51	0.51	0.51	0.51	0.51	0.51	0.52	0.52	0.51	0.53	0.53	0.5	0.49	0.49	0.5	0.5	0.49	0.51	1	0.96	0.96	0.96	0.95	0.96	0.96	0.92
LEPBI_I3010	Putative bacterial regulatory protein, LysR family	0	0	0	0	0	0	0	0	0.44	0.43	0.44	0.45	0.44	0.45	0.46	0.45	0.45	0.46	0.46	0.45	0.46	0.49	0.49	0.45	0.49	0.46	0.46	0.49	0.5	0.47	0.49	0.41	0.41	0.44	0.44	0.44	0.43	0.44	0.45	0.44	1	0.99	0.98	0.98	0.97	0.99	0.99	0.95
LEPBI_I3011	Putative phosphoserine phosphatase putative membrane protein putative signal peptide	0.52	0.52	0.52	0.52	0.52	0.51	0.51	0.52	0.45	0.57	0.57	0.57	0.56	0.57	0.56	0.57	0.56	0.56	0.56	0.45	0.44	0.45	0.44	0.44	0.45	0.47	0.44	0.44	0.45	0.44	0.46	0.43	0.45	0.45	0.57	0.56	0.55	0.56	0.55	0.53	1	0.96	0.92	0.93	0.93	0.95	0.95	0.89
LEPBI_I3018	Uncharacterized protein	0	0	0	0	0	0	0	0	0	0	0	0	0	0	0	0	0	0	0	0	0	0	0	0	0	0	0	0	0	0	0	0	0	0	0	0	0	0	0	0	1	0.92	0.84	0.84	0.84	0.89	0.91	0.81
LEPBI_I3025	PLDc_N domain-containing protein	0.53	0.53	0.52	0.53	0	0.53	0.54	0.55	0.51	0.55	0.53	0.53	0.54	0.55	0.54	0.55	0.55	0.52	0.51	0.54	0.54	0.54	0.53	0.54	0.53	0.53	0.54	0.53	0.53	0.54	0.54	0.54	0.54	0.51	0.5	0.51	0.54	0.56	0.54	0.56	1	0.96	0.91	0.9	0.9	0.94	0.91	0.91
LEPBI_I3027	Putative transcriptional regulator, TetR family	0	0	0	0	0.53	0.51	0	0.53	0.54	0.53	0.54	0.54	0.54	0.54	0.54	0.54	0	0.53	0.54	0.51	0.51	0.52	0.51	0.51	0.52	0.52	0.52	0.51	0.51	0.51	0.5	0.53	0.51	0.5	0.54	0.54	0.51	0.51	0.51	0.53	1	0.95	0.89	0.9	0.95	0.94	0.93	0.85
LEPBI_I3029	Putative permease	0	0	0	0	0	0	0	0	0	0	0	0	0	0	0	0	0	0	0	0	0	0	0	0	0.41	0	0	0	0	0	0	0	0	0	0	0	0.4	0.41	0.4	0	1	0.47	0.87	0.86	0.89	0.87	0	0.83
LEPBI_I3030	Uncharacterized protein	0	0	0	0	0	0	0	0	0	0	0	0	0	0	0	0	0	0	0	0	0	0	0	0	0	0	0	0	0	0	0	0	0	0	0	0	0	0	0	0	1	0.92	0.93	0.92	0.93	0.94	0.91	0.93
LEPBI_I3031	TPM_phosphatase domain-containing protein	0.66	0.49	0.46	0.46	0	0	0.51	0	0	0.5	0.53	0.53	0.54	0.52	0.53	0.53	0.52	0.52	0.52	0.54	0.53	0.53	0.53	0.54	0.52	0.52	0.52	0.54	0.53	0.52	0.52	0.52	0.53	0.49	0.55	0.55	0.54	0.53	0.54	0	1	0.94	0.93	0.93	0.9	0.9	0.9	0.84
LEPBI_I3037	Putative acyltransferase	0	0	0	0	0	0	0	0	0	0	0	0	0	0	0	0	0	0	0	0	0	0	0	0	0	0	0	0	0	0	0	0	0	0	0	0	0	0	0	0	1	0.95	0.97	0.98	0.94	0.92	0.92	0.78
LEPBI_I3039	Uncharacterized protein	0.55	0.57	0.56	0.58	0.57	0.57	0.57	0.56	0.56	0.57	0.58	0.57	0.54	0.55	0.54	0.53	0.55	0.56	0.56	0.56	0.55	0.55	0.57	0.54	0.57	0.53	0.57	0.54	0.58	0.59	0.56	0.52	0.53	0.56	0.53	0.52	0.54	0.53	0.54	0.53	1	0.93	0.87	0.82	0.87	0.88	0.88	0.84
LEPBI_I3042	Uncharacterized protein	0.53	0.53	0.53	0.56	0.55	0.55	0.54	0.54	0.56	0.54	0.55	0.55	0.54	0.54	0.53	0.55	0	0.54	0.5	0	0	0	0	0	0	0	0	0	0	0	0	0	0	0	0	0	0	0.68	0	0	1	0.99	1	0.95	0.93	0.99	0.99	0.99
LEPBI_I3044	PPM-type phosphatase domain-containing protein	0	0	0	0.48	0.51	0.51	0.51	0.52	0.51	0.57	0.44	0.45	0.43	0.45	0.43	0.44	0.43	0.44	0.45	0.52	0.51	0.51	0.52	0.51	0.51	0.51	0.51	0.51	0.47	0.47	0.55	0.55	0.54	0.55	0	0	0	0.49	0	0.43	1	0.99	0.98	0.92	0.94	0.99	0.99	0.97
LEPBI_I3047	Uncharacterized protein	0.54	0.55	0.55	0.57	0.57	0.56	0.57	0.57	0.58	0.58	0.57	0.57	0.57	0.56	0.57	0.57	0	0.55	0.56	0	0	0	0	0	0	0	0	0	0	0	0	0	0	0	0	0	0	0.54	0	0	1	0.96	0.97	0.97	0.98	0.97	0.96	0.9
LEPBI_I3051	Putative ankyrin-like protein	0	0.51	0	0	0	0	0	0	0	0	0	0	0	0	0	0	0	0.5	0.45	0.49	0.48	0.48	0.48	0.48	0.5	0.48	0.48	0.48	0.48	0.48	0.48	0.44	0.45	0	0	0	0	0	0	0	1	0.96	0.95	0.95	0.95	0.96	0.96	0.9
LEPBI_I3054	Uncharacterized protein	0.45	0.45	0.45	0.46	0.46	0	0.47	0.45	0.47	0.49	0.47	0.45	0.48	0.47	0.49	0.48	0.48	0.46	0.47	0	0	0	0	0	0	0.43	0	0	0	0	0.45	0	0	0	0	0	0	0	0	0	1	0.82	0.86	0.88	0.85	0.84	0.82	0.8
LEPBI_I3056	Uncharacterized protein	0	0	0	0	0	0	0	0	0	0	0	0	0	0	0	0	0	0	0	0	0	0	0	0	0	0	0	0	0	0	0	0	0	0	0	0	0	0	0	0	1	0.9	0.9	0.9	0.85	0.91	0.9	0.86
LEPBI_I3072	Uncharacterized protein	0	0	0	0	0	0	0	0	0	0	0	0	0	0	0	0	0	0	0	0	0	0	0	0	0	0	0	0	0	0	0	0	0	0	0	0	0	0	0	0	1	0.94	0.95	0.95	0.93	0.92	0.93	0.76
LEPBI_I3077	Uncharacterized protein	0.44	0.43	0.44	0.46	0.46	0.45	0.45	0.45	0.45	0.46	0.45	0.44	0.43	0.44	0.44	0.42	0.43	0.43	0.42	0.44	0.44	0.45	0.45	0.45	0.45	0.43	0.44	0.44	0.45	0.45	0.43	0.44	0.43	0.44	0.45	0.44	0.46	0.44	0.44	0.43	1	0.89	0.89	0.89	0.88	0.83	0.83	0.79
LEPBI_I3079	Uncharacterized protein	0.55	0.56	0.54	0.53	0.53	0.54	0.56	0.54	0.55	0.56	0.56	0.53	0.55	0.53	0.55	0.53	0.53	0.55	0.55	0.51	0.53	0.53	0.54	0.53	0.53	0.53	0.54	0.53	0.53	0.53	0.54	0.56	0.53	0.54	0.53	0.53	0.52	0.5	0.53	0.52	1	0.98	0.96	0.96	0.95	0.95	0.96	0.89
LEPBI_I3081	Uncharacterized protein	0.49	0.49	0.5	0.52	0.48	0.5	0.5	0.49	0.5	0.51	0.49	0.49	0.52	0.52	0.49	0.52	0.52	0.52	0.5	0.48	0.47	0.49	0.48	0.48	0.48	0.48	0.47	0.47	0.5	0.48	0.48	0.5	0.49	0.51	0.47	0.47	0.52	0.48	0.48	0.5	1	0.96	0.97	0.97	0.96	0.97	0.97	0.96
LEPBI_I3094	Uncharacterized protein	0	0	0	0	0	0	0	0	0	0	0	0	0	0	0	0	0	0	0	0	0	0	0	0	0	0	0	0	0	0	0	0	0	0	0	0	0	0	0	0	1	0.84	0.86	0.87	0.86	0.82	0.85	0.73
LEPBI_I3098	Uncharacterized protein	0	0	0	0	0	0	0	0	0	0	0	0	0	0	0	0	0	0.57	0	0	0	0	0	0	0.58	0	0	0	0.57	0	0	0	0	0	0.58	0.56	0.63	0.61	0.62	0	1	0.9	0.8	0.77	0.81	0.82	0.81	0.72
LEPBI_I3102	Putative carboxymethylenebutenolidase	0	0	0	0	0	0	0	0	0	0.59	0.59	0.6	0.57	0.58	0.56	0	0.56	0.58	0.58	0.58	0.56	0.57	0.58	0.57	0.57	0.57	0.57	0.57	0.58	0.57	0.55	0.56	0.52	0.56	0.56	0.56	0.56	0.57	0.56	0	1	0.96	0.91	0.94	0.93	0.93	0.93	0.91
LEPBI_I3104	Putative fatty acid desaturase	0	0	0	0	0	0	0	0	0	0	0	0	0	0	0	0	0	0	0	0	0	0	0	0	0	0	0	0	0	0	0	0	0	0	0	0	0	0	0	0	1	0.99	0.97	0.97	0.97	0.99	0.98	0.94
LEPBI_I3105	Putative ferredoxin--NAD(+) reductase	0	0	0	0	0	0	0	0	0	0	0	0	0	0	0	0	0	0	0	0	0	0	0	0	0	0	0	0	0	0	0	0	0	0	0	0	0	0	0	0	1	0.96	0.91	0.91	0.91	0.94	0.93	0.89
LEPBI_I3106	Putative transcriptional regulator, TetR family	0	0	0	0	0	0	0	0	0	0	0	0	0	0	0	0	0	0	0	0	0	0	0	0	0	0	0	0	0	0	0	0	0	0	0	0	0	0	0	0	1	0.96	0.91	0.91	0.94	0.91	0.92	0.82
LEPBI_I3119	Uncharacterized protein	0.47	0.46	0.46	0.49	0.47	0.47	0.47	0.45	0.48	0.47	0.49	0.48	0.45	0.49	0.47	0.47	0.47	0.43	0.43	0.39	0.4	0.39	0.39	0.39	0.4	0.4	0.37	0.4	0.4	0.39	0.41	0.46	0	0	0	0	0.44	0.42	0.42	0	1	0.93	0.91	0.86	0.85	0.88	0.88	0.84
LEPBI_I3122	Uncharacterized protein	0.47	0.5	0.48	0.51	0.51	0.53	0.5	0.44	0.51	0.47	0.49	0.46	0.53	0.51	0.53	0.53	0.54	0.51	0.52	0.55	0.56	0.49	0.57	0.52	0.51	0.6	0.53	0.48	0.52	0.58	0.5	0.51	0.53	0.52	0	0	0.52	0.44	0.44	0	1	0.88	0.87	0.88	0.88	0.87	0.86	0.74
LEPBI_I3124	Putative phosphate transporter putative membrane protein putative signal peptide	0.49	0.52	0.5	0.46	0.46	0.42	0.42	0.43	0.49	0.49	0.48	0.48	0.5	0.49	0.5	0.5	0.5	0.51	0.49	0.44	0.44	0.44	0.44	0.44	0.44	0.44	0.44	0.44	0.44	0.44	0.45	0.45	0.46	0.45	0.47	0.52	0.47	0.47	0.48	0.51	1	0.93	0.92	0.93	0.92	0.93	0.94	0.8
LEPBI_I3125	Putative sodium-dependent phosphate transport protein	0	0	0	0	0	0	0	0	0	0	0	0	0	0	0	0	0	0.84	0	0	0	0	0	0	0	0	0	0	0	0	0	0	0	0	0	0	0	0	0	0	1	0.99	0.98	0.98	0.98	0.98	0.98	0.98
LEPBI_I3137	Fumarate hydratase class I	0	0	0	0	0	0	0	0	0	0	0	0	0	0	0	0	0	0	0	0	0	0	0	0.48	0	0	0	0	0	0	0	0	0	0	0	0	0	0	0	0	1	0.99	0.98	0.99	0.98	0.98	0.98	0.98
LEPBI_I3151	Uncharacterized protein	0	0	0	0	0	0	0	0	0	0	0	0	0	0	0	0	0	0	0	0	0	0	0	0	0	0	0	0	0	0	0	0	0	0	0	0	0	0	0	0	1	0.8	0.72	0.71	0.72	0.73	0.71	0.68
LEPBI_I3154	Putative regulatory protein putative membrane protein putative signal peptide	0.44	0.44	0.44	0.42	0.44	0.52	0.44	0.43	0.52	0.43	0.42	0.43	0.42	0.42	0.42	0.43	0.42	0.44	0.42	0.49	0.49	0.49	0.49	0.49	0.49	0.49	0.49	0.48	0.48	0.49	0.49	0.48	0.48	0.46	0.47	0.48	0.47	0.47	0.46	0.47	1	0.95	0.89	0.89	0.89	0.93	0.93	0.89
LEPBI_I3155	Putative regulatory protein	0.47	0.5	0.47	0.47	0.47	0.49	0.48	0.47	0.47	0.48	0.48	0.48	0.48	0.48	0.47	0.5	0.49	0.46	0.48	0.51	0.51	0.51	0.5	0.51	0.51	0.5	0.5	0.5	0.5	0.5	0.5	0.49	0.5	0.51	0.5	0.49	0.52	0.48	0.51	0.5	1	0.99	0.98	0.98	0.98	0.98	0.99	0.97
LEPBI_I3162	Uncharacterized protein	0	0	0	0	0	0	0	0	0	0	0	0	0	0	0	0	0	0	0	0	0	0	0	0	0	0	0	0	0	0	0	0	0	0	0	0	0	0	0	0	1	0.98	0.98	0.98	0.98	0.97	0.98	0.88
LEPBI_I3163	Putative sulfatase family protein	0.53	0.53	0.53	0.53	0.53	0.53	0.53	0.62	0.53	0.55	0.55	0.55	0.54	0.55	0.52	0.55	0.55	0.55	0.56	0.52	0.52	0.52	0.51	0.52	0.52	0.51	0.52	0.52	0.51	0.51	0.53	0.54	0.54	0.54	0.53	0.52	0.53	0.53	0.52	0.52	1	0.89	0.91	0.88	0.88	0.87	0.88	0.83
LEPBI_I3170	D-alanyl-D-alanine dipeptidase	0	0	0	0	0	0	0	0	0	0	0	0	0	0	0	0	0	0	0	0.55	0.55	0.58	0.59	0.54	0.57	0.58	0.58	0.57	0.6	0.58	0.57	0	0	0.57	0	0	0	0	0	0.59	1	0.88	0.88	0.89	0.8	0.81	0.8	0.76
LEPBI_I3171	Putative vancomycin B-type resistance protein VanW	0	0	0	0	0	0	0	0	0	0.55	0	0	0	0	0.57	0	0.5	0	0.55	0	0	0	0	0	0	0	0	0.74	0.76	0.74	0	0	0	0.72	0	0	0	0	0	0	1	0.9	0.92	0.9	0.88	0.87	0.85	0.82
LEPBI_I3172	Uncharacterized protein	0	0	0	0	0	0	0	0	0	0	0	0	0	0	0	0	0	0	0	0	0	0	0	0	0	0	0	0.51	0.51	0.5	0	0	0	0.51	0	0	0	0	0	0	1	0.87	0.85	0.84	0.77	0.78	0.78	0.76
LEPBI_I3173	Uncharacterized protein	0.38	0.37	0.4	0.41	0.41	0.42	0.49	0	0.4	0.39	0.37	0.38	0.39	0.38	0.38	0.38	0.39	0.38	0.39	0.44	0.43	0.5	0.44	0.44	0.44	0.49	0.48	0.56	0.56	0.55	0.43	0.42	0.43	0.55	0.41	0.42	0.4	0.36	0.47	0.49	1	0.96	0.95	0.97	0.94	0.94	0.93	0.88
LEPBI_I3185	Uncharacterized protein	0	0	0	0	0	0	0	0	0	0	0	0	0	0	0	0	0	0	0	0	0	0	0	0	0	0	0	0	0	0	0	0	0	0	0	0	0	0	0	0	1	0.99	0.99	0.98	1	1	1	0.98
LEPBI_I3186	Uncharacterized protein	0	0	0	0	0	0	0	0	0	0	0	0	0	0	0	0	0	0	0	0	0	0	0	0	0	0	0	0	0	0	0	0	0	0	0	0	0	0	0	0	1	0.98	0.98	0.96	0.98	0.98	0.98	0.94
LEPBI_I3192	Putative cytochrome c with heme-binding site putative signal peptide	0	0	0	0	0	0	0	0	0	0.51	0.44	0.43	0.44	0.47	0.43	0.45	0.45	0.46	0.49	0.41	0.4	0.41	0.4	0.39	0.4	0	0.41	0.42	0.41	0	0.44	0.45	0.45	0.39	0	0	0.67	0.7	0.68	0	1	0.93	0.92	0.93	0.92	0.93	0.93	0.86
LEPBI_I3193	Putative cysteine protease putative signal peptide	0.49	0.49	0.49	0.5	0.5	0.5	0.5	0.5	0.49	0.49	0.5	0.5	0.48	0.49	0.49	0.49	0.49	0.5	0.5	0.51	0.51	0.51	0.51	0.51	0.51	0.51	0.51	0.51	0.5	0.51	0.49	0.51	0.51	0.52	0.51	0.5	0.5	0.51	0.49	0.52	1	0.95	0.97	0.96	0.96	0.96	0.95	0.88
LEPBI_I3194	Uncharacterized protein	0	0	0	0	0	0	0	0	0	0	0	0	0	0	0	0	0	0	0	0	0	0	0	0	0	0	0	0	0	0	0	0	0	0	0	0	0	0	0	0	1	0.74	0.75	0.75	0.83	0.69	0.71	0.74
LEPBI_I3195	Uncharacterized protein	0	0	0	0	0	0	0	0	0	0	0	0	0	0	0	0	0	0	0	0	0	0	0	0	0	0	0	0	0	0	0	0	0	0	0	0	0	0	0	0	1	0.96	0.97	0.96	0.96	0.95	0.96	0.94
LEPBI_I3198	Putative PA-phosphatase related phosphoesterase	0.53	0.53	0.52	0.53	0.52	0.51	0.53	0.53	0.54	0.54	0.54	0.54	0.51	0.52	0.55	0.54	0.52	0.51	0.51	0.52	0.51	0.52	0.52	0.52	0.52	0.52	0.51	0.51	0.52	0.52	0.52	0.51	0.5	0.52	0.51	0.52	0.51	0.51	0.51	0.5	1	0.88	0.91	0.9	0.83	0.91	0.85	0.84
LEPBI_I3200	Uncharacterized protein	0	0	0	0	0	0	0	0	0	0	0	0	0	0	0	0	0	0	0	0	0	0	0	0	0	0	0	0	0	0	0	0	0	0	0	0	0	0	0	0	1	0.94	0.9	0.88	0.89	0.89	0.9	0.85
LEPBI_I3202	Putative serine protease putative signal peptide	0.49	0.5	0.49	0.53	0.52	0.52	0.52	0.52	0.51	0.5	0.52	0.53	0.5	0.51	0.5	0.52	0.5	0.51	0.52	0.54	0.53	0.53	0.53	0.53	0.53	0.53	0.61	0.53	0.53	0.53	0.53	0.53	0.53	0.54	0.54	0.54	0.52	0.51	0.51	0.54	1	0.97	0.93	0.93	0.94	0.93	0.94	0.89
LEPBI_I3204	Uncharacterized protein	0.47	0.45	0.48	0.45	0.45	0.44	0.46	0.45	0.45	0.46	0.47	0.48	0.5	0.47	0.47	0.48	0.48	0.47	0.48	0.45	0.45	0.45	0.47	0.45	0.47	0.45	0.45	0.47	0.45	0.44	0.45	0.45	0.43	0.44	0.47	0.47	0.46	0.47	0.45	0.44	1	0.88	0.84	0.84	0.83	0.84	0.84	0.76
LEPBI_I3207	Metallophos domain-containing protein	0	0	0	0	0	0	0	0	0	0	0	0	0.6	0.59	0.59	0.59	0.57	0	0	0.54	0.54	0.55	0.54	0.55	0.53	0.54	0.54	0.56	0.56	0.55	0.55	0.55	0.57	0.55	0.54	0.54	0.55	0.55	0.54	0.56	1	0.97	0.97	0.96	0.96	0.96	0.96	0.94
LEPBI_I3218	Uncharacterized protein	0.47	0.48	0.48	0.48	0.5	0.5	0.5	0.49	0.49	0.49	0.49	0.49	0.5	0.5	0.49	0.5	0.5	0.49	0.52	0	0	0	0	0	0	0	0	0	0	0	0.44	0.48	0.48	0.45	0.46	0	0.45	0.46	0.46	0.46	1	0.96	0.86	0.89	0.89	0.89	0.9	0.85
LEPBI_I3221	Uncharacterized protein	0	0	0	0	0	0	0	0	0	0	0	0	0	0	0	0	0	0	0	0	0	0	0	0	0	0	0	0	0	0	0	0	0	0	0	0	0	0	0	0	1	0.99	0.99	0.99	0.99	0.98	0.98	0.95
LEPBI_I3224	Uncharacterized protein	0	0	0	0	0	0	0	0	0	0	0	0	0	0	0	0	0	0	0	0	0	0	0	0	0	0	0	0	0	0	0	0	0	0	0	0	0	0	0	0	1	0.94	0.92	0.93	0.93	0.93	0.92	0.84
LEPBI_I3229	Uncharacterized protein	0.58	0.58	0.57	0.57	0.58	0.57	0.57	0.57	0.58	0.57	0.58	0.58	0.58	0.58	0.57	0.58	0	0.58	0.58	0.57	0.57	0.56	0.57	0.57	0.57	0.57	0.57	0.57	0.57	0.57	0.57	0.58	0.57	0.59	0.57	0.58	0.56	0.56	0.56	0.58	1	0.99	0.98	0.99	0.98	0.98	0.98	0.96
LEPBI_I3237	Uncharacterized protein	0.55	0.55	0.55	0.55	0.54	0.55	0.55	0.54	0.57	0.56	0.55	0.55	0.56	0.57	0.56	0.56	0.49	0.61	0.56	0.53	0.53	0.53	0.53	0.52	0.53	0.53	0.52	0.53	0.52	0.53	0.53	0.54	0.54	0.55	0.52	0.52	0.53	0.54	0.54	0.54	1	0.98	0.97	0.98	0.98	0.98	0.98	0.96
LEPBI_I3240	Putative TPR-repeat-containing protein putative signal peptide	0.5	0.5	0.5	0.5	0.49	0.49	0.5	0.5	0.5	0.51	0.5	0.5	0.5	0.5	0.5	0.5	0	0.49	0.49	0.46	0.48	0.47	0.47	0.46	0.46	0.46	0.47	0.47	0.47	0.48	0.48	0.48	0.47	0.48	0.45	0.44	0.48	0.49	0.49	0.48	1	0.93	0.94	0.92	0.91	0.93	0.93	0.85
LEPBI_I3249	Uncharacterized protein	0.53	0.52	0.52	0.52	0.5	0.52	0.53	0.52	0.51	0.51	0.52	0.52	0.51	0.54	0.51	0.53	0	0.51	0.51	0.44	0.44	0.44	0.43	0.45	0.43	0.45	0.45	0.44	0.46	0.45	0.46	0.43	0.43	0.45	0.46	0.46	0.45	0.46	0.45	0.47	1	0.98	0.94	0.94	0.95	0.96	0.96	0.91
LEPBI_I3252	Uncharacterized protein	0.54	0.53	0.52	0.55	0.53	0.53	0.52	0.51	0.52	0.54	0.52	0.53	0.55	0.52	0.56	0.52	0	0.5	0.53	0.49	0.5	0.5	0.51	0.5	0.5	0.52	0.49	0.51	0.52	0.5	0.53	0.56	0.57	0.55	0.53	0.52	0.51	0.55	0.5	0.55	1	0.91	0.86	0.86	0.88	0.91	0.91	0.81
LEPBI_I3253	Uncharacterized protein	0.58	0.58	0.57	0.58	0.57	0.57	0.57	0.58	0.58	0.59	0.59	0.58	0.6	0.59	0.59	0.59	0	0.57	0.57	0.52	0.52	0.53	0.53	0.53	0.53	0.53	0.53	0.53	0.53	0.52	0.51	0.54	0.54	0.52	0.55	0.55	0.55	0.54	0.53	0.51	1	0.99	0.97	0.97	0.97	0.99	0.99	0.94
LEPBI_I3256	Putative aminotransferase	0.54	0.55	0.53	0.56	0.56	0.55	0.55	0.54	0.55	0.54	0.55	0.55	0.55	0.53	0.52	0.55	0.55	0.6	0.55	0.57	0.58	0.57	0.58	0.57	0.57	0.57	0.57	0.57	0.56	0.57	0.58	0.55	0.58	0.57	0.58	0.57	0.58	0.59	0.57	0.56	1	0.89	0.82	0.8	0.82	0.84	0.84	0.79
LEPBI_I3258	Uncharacterized protein	0	0	0	0	0	0	0	0	0	0	0	0	0	0	0	0	0	0	0	0	0	0	0	0	0	0	0	0	0	0	0	0	0	0	0	0	0	0	0	0	1	0.94	0.88	0.86	0.87	0.94	0.95	0.87
LEPBI_I3260	Putative metalloendopeptidase	0.45	0.44	0.43	0.42	0.46	0.45	0.44	0.45	0.46	0.54	0.55	0.57	0.57	0.56	0.57	0.57	0.59	0.55	0.56	0.53	0.51	0.55	0.43	0.54	0.54	0.51	0.54	0.44	0.51	0.51	0.53	0.47	0.48	0.52	0.43	0.41	0.51	0.52	0.52	0.49	1	0.94	0.91	0.93	0.92	0.93	0.93	0.88
LEPBI_I3262	Uncharacterized protein	0.55	0.55	0.55	0.55	0.55	0.55	0.55	0.54	0.56	0.55	0.55	0.55	0.56	0.55	0.55	0.55	0	0.55	0.55	0.58	0.58	0.58	0.58	0.58	0.58	0.58	0.58	0.58	0.58	0.58	0.57	0.58	0.58	0.57	0.58	0.58	0.57	0.57	0.57	0.56	1	0.95	0.9	0.91	0.89	0.94	0.93	0.83
LEPBI_I3263	Putative glycosyltransferase	0.56	0.55	0.55	0.53	0.55	0.55	0.55	0.55	0.54	0.53	0.55	0.54	0.56	0.54	0.55	0.55	0	0.56	0.57	0.52	0.52	0.52	0.52	0.52	0.52	0.52	0.54	0.53	0.53	0.52	0.51	0.51	0.51	0.52	0.49	0.49	0.49	0.5	0.48	0.52	1	0.84	0.86	0.86	0.87	0.87	0.88	0.8
LEPBI_I3265	Putative glycosyltransferase	0.56	0.56	0.57	0.57	0.56	0.55	0.56	0.57	0.53	0.55	0.58	0.57	0.58	0.57	0.58	0.59	0	0.54	0.57	0.58	0.58	0.58	0.59	0.58	0.58	0.58	0.57	0.58	0.58	0.58	0.56	0.59	0.57	0.57	0.55	0.55	0.55	0.54	0.55	0.56	1	0.91	0.87	0.88	0.87	0.88	0.89	0.82
LEPBI_I3267	Uncharacterized protein	0	0	0	0	0	0	0	0	0	0	0	0	0	0	0	0	0	0	0	0	0	0	0	0	0	0	0	0	0	0	0	0	0	0	0	0	0	0	0	0	1	0.96	0.97	0.97	0.97	0.97	0.97	0.94
LEPBI_I3268	Putative TelA-like protein	0	0	0	0	0	0	0	0	0	0	0	0	0	0	0	0	0	0.84	0	0	0	0	0	0	0	0	0	0	0	0	0	0	0	0	0	0	0	0	0	0	1	0.99	0.99	0.99	0.99	0.99	0.99	0.97
LEPBI_I3269	Putative integrase	0.51	0.51	0.5	0.51	0.49	0.48	0.5	0.48	0.49	0.52	0.5	0.54	0.47	0.47	0.49	0.47	0.49	0.51	0.51	0.48	0.47	0.48	0.48	0.48	0.49	0.48	0.48	0.48	0.48	0.48	0.48	0.47	0.47	0.51	0.52	0.5	0.5	0.51	0.51	0.5	1	0.97	0.89	0.89	0.93	0.94	0.94	0.85
LEPBI_I3271	PMT_2 domain-containing protein	0.55	0.55	0.53	0.52	0.53	0.54	0.56	0.54	0.54	0.54	0.51	0.53	0.54	0.53	0.53	0.54	0.54	0.49	0.53	0.55	0.56	0.55	0.56	0.55	0.56	0.55	0.55	0.55	0.55	0.55	0.56	0.55	0.55	0.55	0.52	0.51	0.53	0.52	0.53	0.51	1	0.89	0.84	0.84	0.84	0.88	0.88	0.81
LEPBI_I3273	BirA bifunctional protein biotin operon repressor/Biotin--[acetyl-CoA-carboxylase] synthetase	0.59	0.59	0.59	0.58	0.58	0.59	0.58	0.66	0.58	0.58	0.58	0.58	0.57	0.57	0.57	0.57	0.57	0.58	0.58	0.55	0.54	0.56	0.56	0.56	0.54	0.55	0.55	0.55	0.56	0.55	0.55	0.58	0.59	0.55	0.56	0.56	0.54	0.56	0.56	0.56	1	0.92	0.94	0.94	0.95	0.93	0.93	0.91
LEPBI_I3274	Putative short-chain dehydrogenase/reductase, SDR family putative signal peptide	0.46	0.46	0.48	0.47	0.46	0.46	0.45	0.46	0.45	0.5	0.5	0.5	0.53	0.47	0.46	0.45	0.46	0.52	0.45	0.49	0.49	0.49	0.48	0.49	0.49	0.48	0.49	0.49	0.46	0.47	0.48	0.5	0.46	0.5	0.48	0.46	0.48	0.49	0.49	0.49	1	0.96	0.94	0.94	0.95	0.95	0.94	0.92
LEPBI_I3276	Uncharacterized protein	0.49	0.48	0.49	0.56	0.57	0.57	0.55	0.57	0.57	0.57	0.54	0.57	0.56	0.57	0.55	0.53	0.55	0.57	0.58	0.56	0.53	0.48	0.48	0.48	0.51	0.48	0.55	0.48	0.55	0.55	0.54	0.54	0.54	0.51	0.56	0.67	0.53	0.55	0.51	0.52	1	0.89	0.84	0.83	0.84	0.88	0.86	0.76
LEPBI_I3277	Putative response receiver	0	0	0	0	0	0	0	0	0	0	0	0	0	0	0	0	0	0	0	0	0.56	0	0	0	0	0.56	0	0.58	0	0	0	0	0	0	0	0	0	0	0	0	1	0.94	0.92	0.92	0.91	0.95	0.94	0.87
LEPBI_I3278	Putative chemotaxis protein CheC	0	0	0	0	0	0	0	0	0	0	0	0	0	0	0	0	0	0	0	0	0	0	0	0	0	0	0	0	0	0	0	0	0	0	0	0	0	0	0	0	1	0.97	0.97	0.97	0.98	0.98	0.98	0.95
LEPBI_I3280	Uncharacterized protein	0	0	0	0	0	0	0	0	0	0	0	0	0	0	0	0	0	0	0	0	0	0	0	0	0	0	0	0	0	0	0	0	0	0	0	0	0	0	0	0	1	0.84	0.76	0.78	0.75	0.76	0.78	0.73
LEPBI_I3281	Putative subtilisin-like serine protease	0	0	0	0	0	0	0	0	0	0	0	0	0	0	0	0	0	0	0	0.5	0.44	0.42	0	0.49	0.42	0.39	0.42	0	0.43	0.43	0.48	0.4	0.38	0.4	0	0	0.37	0.37	0.38	0	1	0.94	0.85	0.84	0.85	0.91	0.91	0.83
LEPBI_I3284	Uncharacterized protein	0.56	0.56	0.56	0.56	0.56	0.56	0.56	0.56	0.58	0.57	0.56	0.57	0.56	0.56	0.55	0.56	0	0.55	0.55	0.58	0.57	0.57	0.57	0.57	0.56	0.57	0.57	0.57	0.57	0.56	0.58	0.56	0.57	0.57	0.57	0.57	0.56	0.56	0.56	0.57	1	0.97	0.96	0.95	0.95	0.96	0.96	0.94
LEPBI_I3285	Uncharacterized protein	0	0	0	0	0	0	0	0	0	0	0	0	0	0	0	0	0	0	0	0	0	0	0	0	0	0	0	0	0	0	0	0	0	0	0	0	0	0	0	0	1	0.98	0.97	0.98	0.98	0.97	0.97	0.91
LEPBI_I3286	Uncharacterized protein	0.51	0.5	0.49	0.53	0.42	0.42	0.41	0.41	0.46	0.49	0.47	0.47	0.46	0.46	0.45	0.45	0.46	0.43	0.47	0.46	0.45	0.46	0.46	0.46	0.46	0.46	0.45	0.46	0.46	0.43	0.47	0.44	0.44	0.47	0.42	0.42	0.49	0.5	0.5	0.4	1	0.95	0.94	0.95	0.93	0.95	0.94	0.86
LEPBI_I3294	PPM-type phosphatase domain-containing protein	0.5	0.5	0.5	0.49	0.49	0.49	0.49	0.49	0.45	0.47	0.48	0.48	0.46	0.46	0.46	0.46	0.47	0.47	0.47	0.47	0.47	0.47	0.47	0.47	0.47	0.47	0.47	0.47	0.48	0.48	0.47	0.48	0.48	0.5	0.46	0.46	0.47	0.46	0.46	0.48	1	0.93	0.94	0.95	0.94	0.93	0.93	0.85
LEPBI_I3295	Uncharacterized protein	0	0	0	0	0	0	0	0	0	0	0	0	0	0	0	0	0	0	0	0	0	0	0	0	0	0	0	0	0	0	0	0	0	0	0	0	0.59	0.58	0.59	0	1	0.9	0.91	0.92	0.91	0.92	0.92	0.83
LEPBI_I3298	Uncharacterized protein	0.57	0.56	0.57	0.58	0.58	0.57	0.53	0.52	0.56	0.54	0.54	0.56	0.55	0.55	0.55	0.54	0.55	0.54	0.53	0.58	0.59	0.58	0.58	0.57	0.58	0.58	0.58	0.58	0.59	0.59	0.57	0.56	0.56	0.56	0.55	0.54	0.56	0.55	0.55	0.58	1	0.94	0.96	0.95	0.94	0.93	0.93	0.92
LEPBI_I3299	FecR domain-containing protein	0.54	0.52	0.52	0.52	0.51	0.51	0.51	0.51	0.52	0.51	0.51	0.51	0.51	0.51	0.51	0.51	0.51	0.51	0.51	0.51	0.51	0.51	0.5	0.51	0.51	0.5	0.52	0.51	0.51	0.51	0.51	0.49	0.49	0.5	0.48	0.5	0.49	0.51	0.49	0.54	1	0.96	0.95	0.96	0.95	0.93	0.93	0.92
LEPBI_I3300	Flavin-dependent thymidylate synthase	0	0	0	0	0	0	0	0	0	0	0	0	0	0	0	0	0	0	0	0	0	0	0	0	0	0	0	0	0	0	0	0	0	0	0	0	0	0	0	0	1	0.98	0.99	0.99	0.99	0.99	0.99	0.98
LEPBI_I3302	Uncharacterized protein	0.61	0.59	0.59	0	0	0	0	0	0.56	0.57	0	0	0	0	0	0.55	0	0.62	0	0	0	0	0	0	0	0	0	0	0	0	0	0	0	0	0	0	0	0	0	0	1	0.98	0.96	0.97	0.94	0.97	0.97	0.92
LEPBI_I3305	Phosphoribosyl-AMP cyclohydrolase	0.55	0.55	0.54	0.55	0.53	0.52	0.54	0.54	0.57	0.53	0.57	0.56	0.54	0.54	0.54	0.54	0.51	0.51	0.53	0.56	0.56	0.54	0.56	0.54	0.55	0.56	0.57	0.56	0.56	0.54	0.58	0.54	0.55	0.55	0.58	0.59	0.57	0.53	0.54	0.57	1	0.86	0.84	0.88	0.86	0.83	0.84	0.8
LEPBI_I3306	Putative adenylate cyclase putative membrane protein	0.51	0.5	0.5	0.48	0.5	0.5	0.56	0.56	0.48	0.5	0.58	0.58	0.59	0.58	0.59	0.58	0.64	0.57	0.58	0.5	0.49	0.5	0.5	0.49	0.5	0.5	0.5	0.49	0.49	0.51	0.51	0.53	0.57	0.55	0.53	0.5	0.51	0.5	0.52	0.49	1	0.96	0.94	0.96	0.94	0.94	0.95	0.92
LEPBI_I3310	Methyltransf_12 domain-containing protein	0	0	0	0	0	0	0	0	0	0	0	0	0	0	0	0	0	0	0	0	0	0	0	0	0	0	0	0	0	0	0	0	0	0	0	0	0	0	0	0	1	0.89	0.87	0.87	0.9	0.89	0.88	0.8
LEPBI_I3311	Uncharacterized protein	0	0	0	0	0	0	0	0	0	0	0	0	0	0	0	0	0	0	0	0	0	0	0	0	0	0	0	0	0	0	0	0	0	0	0	0	0	0	0	0	1	0.94	0.91	0.91	0.9	0.93	0.92	0.92
LEPBI_I3312	Beta-lactamase domain-containing protein	0	0	0	0	0	0	0	0	0	0	0	0	0	0.55	0.54	0	0.53	0	0	0	0	0	0.55	0	0	0	0.56	0	0	0	0.57	0	0	0	0	0	0	0	0	0	1	0.96	0.9	0.91	0.9	0.95	0.95	0.88
LEPBI_I3313	Uncharacterized protein	0	0	0	0	0	0	0	0	0	0	0	0	0	0	0	0	0	0	0	0.56	0.59	0.56	0.56	0.58	0.56	0.58	0.56	0.52	0.54	0.55	0.55	0.57	0.58	0.64	0.58	0.57	0.57	0.57	0.6	0.59	1	0.95	0.94	0.92	0.93	0.96	0.95	0.85
LEPBI_I3314	Uncharacterized protein	0	0	0	0	0	0	0	0	0	0	0	0	0	0	0	0	0	0	0	0	0	0	0	0	0	0	0	0	0	0	0	0	0	0	0	0	0	0	0	0	1	0.93	0.92	0.94	0.95	0.87	0.92	0.93
LEPBI_I3315	Uncharacterized protein	0	0	0	0	0	0	0	0	0	0	0	0	0	0	0	0	0	0	0	0	0	0	0	0	0	0	0	0	0	0	0	0	0	0	0	0	0	0	0	0	1	0.91	0.9	0.91	0.91	0.93	0.92	0.86
LEPBI_I3329	Uncharacterized protein	0	0	0	0	0	0	0	0	0	0	0	0	0	0	0	0	0	0	0	0	0	0	0	0	0	0	0	0	0	0	0	0	0	0	0	0	0	0	0	0	1	0.93	0.92	0.91	0.91	0.93	0.92	0.93
LEPBI_I3330	Uncharacterized protein	0.48	0.47	0.47	0.48	0.47	0.48	0.47	0.47	0.48	0.47	0.49	0.48	0.47	0.46	0.48	0.46	0.46	0.49	0.46	0.48	0.5	0.5	0.49	0.51	0.5	0.51	0.5	0.5	0.48	0.48	0.47	0.51	0.52	0.52	0.5	0.52	0.46	0.49	0.47	0.48	1	0.92	0.92	0.93	0.92	0.9	0.9	0.9
LEPBI_I3331	Uncharacterized protein	0.54	0.53	0.52	0.55	0.53	0.52	0.52	0.52	0.56	0.53	0.55	0.55	0.55	0.53	0.53	0.54	0.51	0.56	0.54	0.52	0.51	0.51	0.52	0.52	0.52	0.53	0.52	0.52	0.51	0.51	0.53	0.52	0.51	0.53	0.53	0.54	0.53	0.53	0.52	0.54	1	0.84	0.8	0.8	0.84	0.81	0.83	0.69
LEPBI_I3336	Uncharacterized protein	0.58	0.59	0.59	0.61	0.59	0.6	0.59	0.59	0.6	0.58	0.58	0.59	0.59	0.59	0.58	0.59	0.59	0.59	0.59	0.54	0.54	0.54	0.53	0.55	0.54	0.54	0.55	0.53	0.53	0.53	0.53	0.56	0.56	0.51	0.49	0.48	0.53	0.53	0.53	0.5	1	0.97	0.95	0.95	0.96	0.97	0.97	0.95
LEPBI_I3337	Uncharacterized protein	0.58	0.59	0.6	0.57	0.58	0.57	0.58	0.58	0.59	0.6	0.57	0.57	0.57	0.56	0.57	0.56	0.57	0.56	0.56	0.52	0.52	0.51	0.51	0.51	0.51	0.51	0.51	0.51	0.51	0.51	0.51	0.5	0.5	0.51	0.54	0.54	0.53	0.52	0.54	0.54	1	0.97	0.95	0.94	0.95	0.96	0.96	0.96
LEPBI_I3348	Uncharacterized protein	0	0	0	0	0	0	0	0	0	0.55	0.55	0	0	0	0	0	0	0	0	0	0	0	0	0	0	0	0	0	0	0	0	0	0	0	0	0	0	0	0	0	1	0.86	0.76	0.76	0.77	0.81	0.81	0.72
LEPBI_I3349	Uncharacterized protein	0.5	0.5	0.51	0.52	0.54	0.54	0.54	0.47	0.5	0.49	0.51	0.5	0.52	0.5	0.5	0.54	0.5	0.52	0.51	0.51	0.52	0.53	0.52	0.52	0.51	0.51	0.52	0.52	0.52	0.53	0.5	0.5	0.49	0.52	0.5	0.55	0.52	0.52	0.52	0.55	1	0.85	0.83	0.82	0.82	0.85	0.83	0.74
LEPBI_I3351	Conserved pirin-related protein	0.49	0.52	0.5	0.49	0.51	0.51	0.5	0.5	0.51	0.53	0.52	0.5	0.5	0.52	0.5	0.51	0.51	0.5	0.53	0.52	0.53	0.51	0.52	0.52	0.52	0.51	0.52	0.52	0.52	0.52	0.51	0.51	0.51	0.51	0.47	0.47	0.5	0.49	0.48	0.51	1	0.97	0.95	0.95	0.96	0.95	0.95	0.94
LEPBI_I3353	Uncharacterized protein	0	0	0	0	0	0	0	0	0	0	0	0	0	0	0	0	0	0	0	0	0	0	0	0	0	0	0	0	0	0	0	0	0	0	0	0	0	0	0	0	1	0.83	0.79	0.8	0.81	0.81	0.81	0.74
LEPBI_I3359	ANK_REP_REGION domain-containing protein	0.49	0.51	0	0.5	0	0.6	0.52	0	0.6	0.59	0.52	0.52	0.54	0	0	0.49	0	0	0.58	0.53	0.52	0.53	0.54	0.53	0.49	0.54	0.55	0.55	0.53	0.53	0.51	0.54	0.55	0.53	0.59	0.59	0.59	0.58	0.58	0.61	1	0.93	0.93	0.92	0.93	0.89	0.91	0.77
LEPBI_I3367	UDP-N-acetylenolpyruvoylglucosamine reductase	0.41	0.41	0.4	0.41	0.42	0.41	0.42	0.41	0.42	0.41	0.41	0.41	0.41	0.41	0.42	0.41	0.41	0.4	0.42	0.42	0.41	0.41	0.42	0.42	0.41	0.41	0.42	0.41	0.41	0.41	0.4	0.42	0.41	0.41	0.39	0.4	0.41	0.4	0.4	0.42	1	0.88	0.83	0.83	0.83	0.86	0.87	0.79
LEPBI_I3375	Uncharacterized protein	0	0	0	0	0	0	0	0	0	0	0	0	0	0	0	0	0	0	0	0	0	0.45	0.56	0.55	0.49	0.47	0.48	0.49	0	0	0.48	0.45	0.44	0	0	0	0	0	0	0	1	0.87	0.81	0.81	0.82	0.82	0.83	0.79
LEPBI_I3382	Uncharacterized protein	0.48	0.45	0.47	0.46	0.51	0.48	0.47	0.51	0.45	0.48	0.5	0.56	0.51	0.51	0.54	0.46	0.54	0.51	0.49	0.56	0.56	0.56	0.56	0.56	0.56	0.56	0.56	0.56	0.56	0.57	0.57	0.55	0.49	0.54	0.56	0.56	0.55	0.55	0.59	0.55	1	0.98	0.98	0.99	0.97	0.99	0.99	0.96
LEPBI_I3383	Uncharacterized protein	0	0	0	0	0	0	0	0	0	0	0	0	0	0	0	0	0	0	0	0	0	0	0	0	0	0	0	0	0	0	0	0	0	0	0	0	0	0	0	0	1	0.9	0.9	0.95	0.91	0.95	0.95	0.87
LEPBI_I3384	Uncharacterized protein	0	0	0	0	0	0	0	0	0	0	0	0	0	0	0	0	0	0	0	0	0	0	0	0	0	0	0	0	0	0	0	0	0	0	0	0	0	0	0	0	1	0.96	0.95	0.96	0.97	0.94	0.94	0.88
LEPBI_I3395	OB_aCoA_assoc domain-containing protein	0.56	0.54	0.57	0.55	0.58	0.55	0.57	0.55	0.54	0.56	0.55	0.55	0.57	0.56	0.56	0.56	0.58	0.57	0.58	0.58	0.58	0.58	0.58	0.58	0.58	0.58	0.58	0.58	0.58	0.58	0.59	0.59	0.59	0.6	0.57	0.54	0.56	0.56	0.54	0.63	1	0.78	0.9	0.86	0.91	0.9	0.85	0.76
LEPBI_I3404	Uncharacterized protein	0	0	0	0	0	0	0	0	0	0	0	0	0	0	0	0	0	0	0	0	0	0	0	0	0	0	0	0	0	0	0	0	0	0	0	0	0	0	0	0	1	0.91	0.94	0.94	0.84	0.86	0.91	0.95
LEPBI_I3409	TonB_C domain-containing protein	0.54	0.52	0.53	0.53	0.51	0.53	0.51	0.51	0.51	0.54	0.51	0.52	0.53	0.54	0.56	0.56	0	0.52	0.53	0.53	0.53	0.53	0.55	0.55	0.54	0.51	0.54	0.54	0.52	0.54	0.47	0.54	0.61	0.48	0.53	0.54	0.51	0.51	0.5	0.55	1	0.9	0.87	0.86	0.87	0.92	0.93	0.82
LEPBI_I3412	3-dehydroquinate dehydratase	0.54	0.56	0.55	0.53	0.53	0.55	0.56	0.56	0.52	0.54	0.54	0.54	0.53	0.54	0.56	0.54	0	0.84	0.55	0.53	0.52	0.51	0.51	0.52	0.52	0.51	0.51	0.52	0.53	0.52	0.53	0.51	0.51	0.5	0.48	0.48	0.54	0.53	0.53	0.52	1	0.99	0.99	1	0.99	0.99	0.98	0.97
LEPBI_I3413	Uncharacterized protein	0.52	0.52	0.52	0.53	0.52	0.51	0.52	0.51	0.53	0.53	0.54	0.54	0.53	0.53	0.53	0.54	0	0.54	0.51	0.5	0.5	0.52	0.51	0.51	0.51	0.51	0.51	0.51	0.51	0.51	0.51	0.5	0.49	0.51	0.51	0.52	0.52	0.51	0.51	0.5	1	0.94	0.95	0.96	0.95	0.94	0.93	0.88
LEPBI_I3417	Aminopeptidase N, peptidase M1 family	0.52	0.52	0.52	0.52	0.53	0.53	0.53	0.52	0.51	0.54	0.54	0.53	0.54	0.54	0.54	0.54	0.55	0.53	0.55	0.54	0.54	0.54	0.54	0.54	0.54	0.54	0.54	0.54	0.54	0.54	0.54	0.53	0.53	0.54	0.53	0.53	0.54	0.53	0.53	0.53	1	0.95	0.93	0.92	0.92	0.93	0.93	0.88
LEPBI_I3418	Uncharacterized protein	0	0	0	0	0	0	0	0	0	0	0	0	0	0	0	0	0	0	0	0	0	0	0	0	0	0	0	0	0	0	0	0	0	0	0	0	0	0	0	0	1	0.88	0.88	0.9	0.86	0.92	0.92	0.86
LEPBI_I3420	Uncharacterized protein	0	0	0	0	0	0	0	0	0	0	0	0	0	0	0	0	0	0	0	0	0	0	0	0	0	0	0	0	0	0	0	0	0	0	0	0	0	0	0	0	1	0.88	0.83	0.83	0.9	0.87	0.85	0.8
LEPBI_I3422	HTH cro/C1-type domain-containing protein	0	0	0	0	0	0	0	0	0	0	0	0	0	0	0	0	0	0	0	0	0	0	0	0	0	0	0	0	0	0	0	0	0	0	0	0	0	0	0	0	1	0.99	0.99	0.99	0.99	1	1	0.97
LEPBI_I3426	Uncharacterized protein	0.56	0.57	0.58	0.56	0.58	0.58	0.58	0.56	0.56	0.55	0.58	0.58	0.53	0.54	0.54	0.56	0.56	0.5	0.52	0.52	0.52	0.53	0.53	0.52	0.53	0.52	0.53	0.52	0.52	0.51	0.51	0.53	0.52	0.5	0.53	0.53	0.53	0.51	0.52	0.53	1	0.95	0.94	0.95	0.92	0.92	0.91	0.86
LEPBI_I3429	Uncharacterized protein	0.47	0.46	0.47	0.48	0.48	0.49	0.47	0.47	0.48	0.47	0.58	0.57	0.48	0.47	0.57	0.5	0.46	0.49	0.56	0.58	0.58	0.59	0.58	0.58	0.58	0.58	0.58	0.58	0.58	0.58	0.57	0.57	0.57	0.57	0.56	0.57	0.58	0.59	0.58	0.52	1	0.98	0.97	0.97	0.96	0.98	0.98	0.95
LEPBI_I3430	Uncharacterized protein	0.43	0.42	0.42	0.44	0	0	0	0	0.46	0	0.46	0.45	0	0	0	0	0	0	0	0.44	0.47	0.46	0.44	0	0.46	0.45	0.44	0	0	0.45	0.42	0	0	0.45	0	0	0	0	0	0	1	0.82	0.76	0.75	0.62	0.74	0.85	0.83
LEPBI_I3431	Uncharacterized protein	0.54	0.54	0.54	0.55	0.55	0.55	0.57	0.55	0.55	0.53	0.55	0.56	0.56	0.57	0.56	0.57	0.58	0.55	0.56	0.49	0.5	0.43	0.49	0.54	0.47	0.5	0.49	0.46	0.49	0.5	0.46	0.5	0.5	0.47	0	0	0	0.47	0	0.53	1	0.96	0.87	0.86	0.9	0.94	0.93	0.91
LEPBI_I3435	Uncharacterized protein	0	0	0	0	0	0	0	0	0	0	0	0	0	0	0	0	0	0	0	0	0	0	0	0	0	0	0	0	0	0	0	0	0	0	0	0	0	0	0	0	1	0.93	0.86	0.87	0.86	0.91	0.9	0.8
LEPBI_I3442	SGNH_hydro domain-containing protein	0	0	0	0	0	0	0	0	0	0	0	0	0	0	0	0	0	0	0	0	0	0	0	0	0	0	0	0	0	0	0	0	0	0	0	0	0	0	0	0	1	0.97	0.91	0.89	0.92	0.95	0.95	0.9
LEPBI_I3443	Uncharacterized protein	0	0	0	0	0	0	0	0	0	0	0	0	0	0	0	0	0	0	0	0.46	0.46	0.47	0.46	0.46	0.47	0.46	0.47	0.46	0.47	0.46	0.46	0.42	0.42	0.44	0	0	0	0	0	0	1	0.97	0.92	0.94	0.91	0.95	0.96	0.87
LEPBI_I3444	Uncharacterized protein	0	0	0	0	0	0	0	0	0	0	0	0	0	0	0	0	0	0	0	0	0	0	0	0	0	0	0	0	0	0	0	0	0	0	0	0	0	0	0	0	1	0.87	0.89	0.92	0.92	0.9	0.9	0.86
LEPBI_I3446	Uncharacterized protein	0	0	0	0	0	0	0	0	0	0	0	0.63	0	0	0	0	0	0	0.49	0	0	0.5	0.5	0	0	0	0	0	0	0	0	0	0	0	0	0	0	0	0	0	1	0.73	0.72	0.72	0.91	0.71	0.7	0.62
LEPBI_I3447	Big_5 domain-containing protein	0	0	0	0	0	0	0	0	0.5	0.51	0	0	0	0.49	0.61	0.52	0.57	0	0.5	0	0	0	0	0	0	0	0	0	0	0	0	0	0	0	0	0	0	0	0	0	1	0.94	0.92	0.95	0.92	0.95	0.94	0.89
LEPBI_I3449	Uncharacterized protein	0.47	0.47	0.48	0.47	0.46	0.47	0.47	0.47	0.47	0.47	0.48	0.48	0.49	0.48	0.48	0.48	0.49	0.47	0.46	0.46	0.46	0.47	0.47	0.47	0.47	0.47	0.47	0.47	0.45	0.46	0.47	0	0	0.48	0.48	0.47	0	0	0	0	1	0.95	0.97	0.96	0.95	0.95	0.95	0.93
LEPBI_I3455	Putative feruloyl esterase	0	0	0	0	0	0	0	0	0	0.48	0.49	0.49	0.47	0.48	0.48	0.49	0.48	0.47	0.47	0	0	0	0	0	0	0	0	0	0	0	0	0	0	0	0	0	0.45	0	0.47	0	1	0.91	0.91	0.91	0.93	0.9	0.91	0.9
LEPBI_I3456	Putative epoxide hydrolase	0.51	0.5	0.51	0	0	0	0	0	0.49	0.5	0.51	0.52	0.51	0.5	0.51	0.51	0.49	0.51	0.51	0.44	0	0	0.44	0.43	0.43	0.44	0	0.44	0	0.44	0.49	0	0.48	0.49	0	0	0.47	0	0.51	0	1	0.97	0.97	0.98	0.96	0.97	0.96	0.96
LEPBI_I3457	Uncharacterized protein	0	0	0	0	0	0	0	0	0	0	0	0	0	0	0	0	0	0	0	0	0	0	0	0	0	0	0	0	0	0	0	0	0	0	0	0	0	0	0	0	1	0.95	0.94	0.96	0.93	0.94	0.93	0.94
LEPBI_I3458	Putative RNA methyltransferase, TrmA family	0.56	0.56	0.56	0.54	0.55	0.56	0.56	0.55	0.57	0.54	0.56	0.56	0.53	0.54	0.53	0.54	0.45	0.53	0.55	0.58	0.56	0.56	0.57	0.56	0.55	0.57	0.57	0.57	0.55	0.55	0.57	0.6	0.58	0.56	0.56	0.56	0.58	0.59	0.57	0.57	1	0.83	0.82	0.79	0.79	0.79	0.81	0.79
LEPBI_I3472	ABC-type transport system, ATP binding protein putative membrane protein putative signal peptide	0.53	0.53	0.54	0.53	0.54	0.54	0.54	0.54	0.53	0.54	0.55	0.53	0.53	0.53	0.53	0.53	0.53	0.53	0.54	0.53	0.53	0.53	0.53	0.53	0.53	0.53	0.53	0.53	0.54	0.53	0.53	0.53	0.53	0.54	0.54	0.54	0.53	0.53	0.53	0.53	1	0.97	0.97	0.97	0.95	0.95	0.95	0.92
LEPBI_Ia1014	Uncharacterized protein	0.43	0.44	0.44	0.43	0.42	0.52	0.42	0.43	0.45	0.42	0.44	0.43	0.45	0.43	0.43	0.44	0.45	0.42	0.44	0.45	0.46	0.46	0.46	0.45	0.44	0.45	0.47	0.46	0.47	0.46	0.44	0.45	0.44	0.44	0.4	0.4	0.44	0.43	0.46	0.43	1	0.94	0.89	0.9	0.89	0.9	0.89	0.84
LEPBI_Ia1510	Putative histidine triad (HIT) protein	0.55	0.54	0.54	0.55	0.56	0.57	0.55	0.56	0.55	0.52	0.58	0.55	0.52	0.55	0.53	0.55	0.53	0.5	0.53	0.56	0.55	0.57	0.52	0.54	0.55	0.55	0.56	0.55	0.55	0.56	0.54	0.54	0.58	0.58	0.59	0.59	0.59	0.6	0.58	0.62	1	0.97	0.94	0.94	0.95	0.9	0.92	0.85
LEPBI_Ia2473	Putative regulator protein, TetR family	0	0	0	0	0	0	0	0	0	0	0	0	0	0	0	0	0	0	0	0	0	0	0	0	0	0	0	0	0	0.62	0	0	0	0	0	0	0.63	0.62	0.63	0	1	0.98	0.95	0.95	0.96	0.98	0.97	0.89
LEPBI_II0006	Uncharacterized protein	0.44	0.45	0.45	0.46	0.45	0.46	0.48	0.47	0.46	0.46	0.43	0.46	0.46	0.44	0.44	0.46	0.46	0.45	0.45	0.44	0.45	0.42	0.43	0.43	0.42	0.44	0.44	0.44	0.45	0.45	0.45	0.42	0.43	0.42	0.45	0.44	0.46	0.46	0.45	0.43	1	0.89	0.82	0.83	0.83	0.87	0.86	0.78
LEPBI_II0008	Histidine kinase sensor protein	0.57	0.56	0.56	0.57	0.57	0.57	0.57	0.57	0.56	0.57	0.58	0.57	0.57	0.58	0.58	0.58	0.58	0.56	0.57	0.53	0.53	0.52	0.52	0.53	0.53	0.53	0.52	0.52	0.53	0.53	0.53	0.53	0.53	0.53	0.54	0.54	0.54	0.54	0.54	0.52	1	0.98	0.96	0.97	0.98	0.98	0.98	0.95
LEPBI_II0010	Hypothetical BatD protein putative von Willebrand factor, type A domain containing protein	0.49	0.5	0.5	0.48	0.49	0.5	0.48	0.52	0	0.49	0.48	0.49	0.47	0.5	0.47	0.48	0.48	0.48	0.48	0.47	0.47	0.47	0.47	0.48	0.48	0.47	0.47	0.47	0.47	0.47	0.47	0.48	0.48	0.48	0.47	0.47	0.46	0.46	0.47	0.47	1	0.89	0.82	0.81	0.79	0.82	0.82	0.76
LEPBI_II0011	Hypothetical BatB protein putative von Willebrand factor, type A domain containing protein	0.57	0.58	0.57	0.56	0.55	0.54	0.54	0.55	0	0.53	0.55	0.54	0.53	0.54	0.56	0.53	0.56	0.58	0.61	0.51	0.53	0.54	0.52	0.53	0.53	0.53	0.52	0.54	0.52	0.53	0.52	0.51	0.51	0.54	0.54	0.53	0.56	0.56	0.56	0.54	1	0.87	0.81	0.82	0.82	0.84	0.85	0.76
LEPBI_II0013	Uncharacterized protein	0.48	0.47	0.5	0.47	0.48	0.48	0.5	0.49	0	0.45	0.47	0.47	0.48	0.48	0.48	0.5	0.48	0.47	0.49	0.49	0.49	0.48	0.49	0.5	0.49	0.47	0.48	0.5	0.49	0.48	0.47	0.49	0.49	0.52	0.46	0.47	0.5	0.5	0.5	0.45	1	0.91	0.82	0.81	0.82	0.86	0.87	0.74
LEPBI_II0014	DUF58 domain-containing protein	0.53	0.53	0.53	0.56	0.54	0.54	0.53	0.54	0	0.54	0.53	0.54	0.56	0.56	0.54	0.56	0.55	0.56	0.55	0.53	0.56	0.53	0.51	0.53	0.53	0.53	0.53	0.51	0.53	0.53	0.53	0.5	0.55	0.52	0.51	0.52	0.52	0.53	0.53	0.51	1	0.87	0.83	0.82	0.82	0.87	0.88	0.79
LEPBI_II0016	Uncharacterized protein	0.57	0.58	0.58	0.57	0.57	0.57	0.58	0.58	0.56	0.58	0.57	0.58	0.57	0.58	0.58	0.57	0.58	0.57	0.57	0.57	0.57	0.57	0.56	0.57	0.56	0.56	0.57	0.56	0.56	0.56	0.57	0.59	0.58	0.59	0.58	0.58	0.58	0.58	0.57	0.58	1	0.96	0.95	0.95	0.96	0.96	0.96	0.93
LEPBI_II0018	Putative hydrolase	0	0	0	0.43	0.43	0.43	0.43	0.43	0.44	0.47	0.43	0.42	0.42	0.44	0.44	0.43	0.43	0	0	0.44	0	0	0.43	0	0.45	0.52	0	0	0	0	0	0.41	0.51	0.44	0	0	0	0	0	0	1	0.96	0.94	0.93	0.94	0.95	0.95	0.9
LEPBI_II0019	Uncharacterized protein	0	0	0	0	0	0	0	0	0	0	0	0	0	0	0	0	0	0	0	0	0	0	0	0	0	0	0	0	0	0	0	0	0	0	0	0	0	0	0	0	1	0.79	0.77	0.8	0.8	0.83	0.83	0.69
LEPBI_II0020	Uncharacterized protein	0	0	0	0	0	0	0	0	0	0	0	0	0	0	0	0	0	0	0	0	0	0	0	0	0	0	0	0	0	0	0	0	0	0	0	0	0	0	0	0	1	0.88	0.78	0.82	0.77	0.83	0.82	0.76
LEPBI_II0023	Uncharacterized protein	0	0	0	0	0	0	0	0	0	0	0	0	0.56	0	0	0	0	0	0	0	0	0	0	0	0	0	0	0	0.47	0.44	0	0	0	0.49	0	0	0	0	0	0	1	0.84	0.76	0.75	0.8	0.84	0.85	0.78
LEPBI_II0027	Uncharacterized protein	0	0	0	0	0	0	0	0	0	0	0	0	0	0	0	0	0	0	0	0	0	0	0	0	0	0	0	0	0	0	0	0	0	0	0	0	0	0	0	0	1	0.94	0.91	0.91	0.91	0.94	0.93	0.87
LEPBI_II0029	Acyl_transf_3 domain-containing protein	0.5	0.51	0.51	0.5	0.51	0.53	0.52	0.52	0.51	0.5	0.5	0.51	0.51	0.49	0.53	0.52	0.52	0.51	0.51	0	0	0	0	0	0	0	0	0	0	0	0	0	0	0	0.52	0.53	0.51	0.53	0.53	0.52	1	0.83	0.81	0.78	0.78	0.8	0.82	0.74
LEPBI_II0031	Uncharacterized protein	0	0	0	0	0	0	0	0	0	0	0	0	0	0	0	0	0	0	0	0	0	0	0	0	0	0	0	0	0	0	0	0	0	0	0	0	0	0	0	0	1	0.93	0.93	0.93	0.92	0.93	0.93	0.86
LEPBI_II0034	Uncharacterized protein	0	0	0	0	0	0	0	0	0	0	0	0	0	0	0	0	0	0	0	0	0	0	0	0	0	0	0	0	0	0	0	0	0.46	0	0	0	0.49	0.49	0.49	0	1	0.93	0.9	0.9	0.9	0.92	0.9	0.82
LEPBI_II0036	Putative DNA-binding protein (HU-like protein)	0	0	0	0	0	0	0	0	0	0	0	0	0	0	0	0	0	0.84	0	0	0	0	0	0	0	0	0	0	0	0	0	0	0	0	0	0	0	0	0	0	1	1	1	1	1	1	1	1
LEPBI_II0037	Uncharacterized protein	0.53	0.53	0.54	0.53	0.53	0.53	0.54	0.51	0	0.52	0.56	0.56	0.54	0.55	0.56	0.55	0.55	0.53	0.53	0.55	0.54	0.54	0.55	0.56	0.56	0.56	0.56	0.54	0.55	0.55	0.53	0.55	0.54	0.53	0.5	0.53	0.51	0.51	0.51	0.54	1	0.92	0.9	0.9	0.92	0.89	0.91	0.84
LEPBI_II0038	Putative alkyldihydroxyacetonephosphate synthase	0.53	0.53	0.53	0.55	0.54	0.56	0.54	0.54	0.53	0.55	0.54	0.55	0.54	0.54	0.54	0.54	0.54	0.58	0.55	0.54	0.55	0.54	0.55	0.54	0.54	0.55	0.55	0.54	0.55	0.55	0.56	0.54	0.54	0.55	0.54	0.54	0.53	0.53	0.53	0.52	1	0.98	0.96	0.96	0.96	0.97	0.97	0.94
LEPBI_II0039	HTH tetR-type domain-containing protein	0	0	0	0	0	0	0	0	0	0	0	0	0	0	0	0	0	0	0	0	0	0	0	0	0	0	0	0	0	0	0	0	0	0	0	0	0	0	0	0	1	0.99	0.97	0.97	0.97	0.99	0.98	0.97
LEPBI_II0040	DAGKc domain-containing protein	0	0	0	0	0	0	0	0	0	0	0	0	0	0	0	0	0	0	0	0	0	0	0	0	0	0	0	0	0	0	0	0	0	0	0	0	0	0	0	0	1	0.96	0.97	0.97	0.96	0.97	0.96	0.92
LEPBI_II0045	Uncharacterized protein	0.51	0.51	0.51	0.51	0.52	0.51	0.51	0.51	0.51	0.51	0.51	0.52	0.51	0.51	0.51	0.51	0.51	0.52	0.51	0.52	0.53	0.52	0.52	0.52	0.52	0.52	0.52	0.53	0.52	0.53	0.52	0.52	0.51	0.52	0.54	0.54	0.53	0.52	0.52	0.54	1	0.97	0.97	0.97	0.95	0.95	0.96	0.91
LEPBI_II0049	Uncharacterized protein	0	0	0	0	0	0	0	0	0	0	0	0	0	0	0	0	0	0	0	0	0	0	0	0	0	0	0	0	0	0	0	0	0	0	0	0	0	0	0	0	1	0.87	0.83	0.82	0.86	0.81	0.81	0.79
LEPBI_II0050	Uncharacterized protein	0	0	0	0	0	0	0	0	0	0	0	0	0	0	0	0	0	0	0	0.57	0	0	0.57	0	0	0	0	0	0	0	0.57	0	0	0	0	0	0	0	0	0	1	0.93	0.86	0.87	0.88	0.95	0.95	0.86
LEPBI_II0054	Uncharacterized protein	0	0	0	0	0	0	0	0	0	0	0	0	0	0	0	0	0	0	0	0	0	0	0	0	0	0	0	0	0	0	0	0	0	0	0	0	0	0	0	0	1	0.88	0.85	0.89	0.82	0.82	0.82	0.78
LEPBI_II0055	Uncharacterized protein	0	0	0	0	0	0	0	0	0	0	0	0	0	0	0	0	0	0	0	0	0	0	0	0	0	0	0	0	0	0	0	0	0	0	0	0	0	0	0	0	1	0.91	0.92	0.94	0.91	0.92	0.92	0.8
LEPBI_II0056	DsbD_2 domain-containing protein	0	0	0.53	0.51	0.53	0.52	0.52	0.52	0	0.53	0.54	0.53	0.54	0.54	0.53	0.52	0.53	0.49	0.5	0.52	0.53	0.51	0.53	0.54	0.52	0.53	0.5	0.53	0.5	0.52	0.49	0.52	0.53	0.49	0.52	0.5	0.53	0.52	0.52	0.54	1	0.89	0.95	0.95	0.93	0.92	0.91	0.85
LEPBI_II0057	Uncharacterized protein	0	0	0	0	0	0	0	0	0	0	0	0	0	0	0	0	0	0	0	0	0	0	0	0	0	0	0	0	0	0	0	0	0	0	0	0	0	0	0	0	1	0.85	0.82	0.88	0.85	0.83	0.83	0.75
LEPBI_II0059	Uncharacterized protein	0	0	0.51	0.53	0.51	0.52	0.5	0.53	0	0.51	0.51	0.53	0.53	0.5	0.53	0.53	0.53	0.5	0.48	0.51	0.51	0.52	0.5	0.53	0.53	0.51	0.52	0.52	0.51	0.52	0.51	0.52	0.52	0.53	0.49	0.5	0.52	0.55	0.55	0.52	1	0.93	0.91	0.91	0.91	0.91	0.92	0.84
LEPBI_II0065	Uncharacterized protein	0.56	0.55	0.54	0.5	0.51	0.52	0.51	0.51	0.54	0.59	0.57	0.57	0.55	0.54	0.58	0.55	0.54	0.52	0.56	0.52	0.51	0.54	0.53	0.53	0.53	0.53	0.54	0.52	0.53	0.54	0.5	0.5	0.51	0.53	0.47	0.48	0.5	0.5	0.5	0.5	1	0.96	0.96	0.96	0.95	0.95	0.95	0.93
LEPBI_II0066	Glutamate synthase (NADPH)	0	0	0	0	0	0	0	0	0	0	0	0	0	0	0	0	0	0.84	0.44	0.41	0.41	0.41	0.41	0.42	0.41	0.41	0.47	0.41	0	0.41	0.48	0	0	0	0	0	0	0	0	0	1	0.99	0.99	1	0.99	0.99	0.98	0.97
LEPBI_II0077	Uncharacterized protein	0.58	0.56	0.6	0.55	0.56	0.56	0.57	0.58	0.57	0.58	0.56	0.55	0.57	0.57	0.57	0.56	0.56	0.58	0.58	0.59	0.59	0.58	0.58	0.59	0.58	0.58	0.58	0.59	0.59	0.58	0.59	0.57	0.55	0.58	0	0.68	0.59	0.59	0.61	0.6	1	0.97	0.97	0.97	0.99	0.98	0.98	0.96
LEPBI_II0078	Uncharacterized protein	0.55	0.56	0.54	0.55	0.56	0.54	0.55	0.55	0.56	0.52	0.53	0.56	0.56	0.55	0.53	0.53	0.53	0.49	0.5	0	0	0	0	0	0	0	0	0	0	0	0	0	0	0	0.55	0.55	0.53	0.53	0.53	0	1	0.93	0.89	0.89	0.88	0.89	0.91	0.87
LEPBI_II0079	Uncharacterized protein	0	0	0	0	0	0	0	0	0	0	0	0	0	0	0	0	0	0	0	0	0	0	0	0	0	0	0	0	0.52	0.51	0.54	0.54	0.55	0.52	0.6	0.6	0	0	0	0.53	1	0.96	0.89	0.89	0.9	0.9	0.88	0.85
LEPBI_II0081	Uncharacterized protein	0	0	0	0	0	0	0	0	0	0	0	0	0	0	0	0	0	0	0	0	0	0	0	0	0	0	0	0	0	0	0	0	0	0	0	0	0	0	0	0	1	0.87	0.84	0.86	0.88	0.86	0.85	0.87
LEPBI_II0082	Uncharacterized protein	0.5	0.5	0.5	0.51	0.5	0.49	0.5	0.51	0.5	0.5	0.5	0.51	0.51	0.5	0.51	0.5	0.51	0.51	0.51	0.51	0.5	0.5	0.51	0.5	0.5	0.51	0.51	0.51	0.5	0.52	0.5	0.48	0.49	0.5	0.51	0.51	0.51	0.51	0.5	0.51	1	0.96	0.95	0.94	0.95	0.95	0.95	0.9
LEPBI_II0088	PilZ domain-containing protein	0	0	0	0	0	0	0	0	0	0	0	0	0	0	0	0	0	0	0	0	0	0	0	0	0	0	0	0	0	0	0	0	0	0	0	0	0	0	0	0	1	0.98	0.97	0.97	0.95	0.97	0.97	0.96
LEPBI_II0089	Uncharacterized protein	0	0	0	0	0	0	0	0	0	0.46	0.48	0.47	0.48	0.47	0.46	0.48	0.47	0	0	0.48	0.46	0.48	0.48	0.48	0.48	0.48	0.48	0.48	0.45	0.46	0.44	0.46	0.46	0.44	0	0	0.5	0.48	0.49	0	1	0.87	0.82	0.81	0.81	0.81	0.82	0.74
LEPBI_II0095	Methylmalonyl-COA mutase small subunit	0.54	0.54	0.53	0.53	0.52	0.52	0.53	0.53	0.54	0.53	0.54	0.53	0.53	0.53	0.54	0.53	0.54	0.53	0.52	0.54	0.54	0.55	0.54	0.54	0.54	0.54	0.54	0.54	0.54	0.55	0.54	0.53	0.54	0.53	0.5	0.52	0.51	0.51	0.51	0.52	1	0.94	0.94	0.94	0.95	0.94	0.94	0.88
LEPBI_II0096	Uncharacterized protein	0	0	0	0	0	0	0	0	0	0	0	0	0	0	0	0	0	0	0	0	0	0	0	0	0	0	0	0	0	0	0	0	0	0	0	0	0	0	0	0	1	1	0.99	1	0.99	1	1	1
LEPBI_II0105	Uncharacterized protein	0	0	0	0	0	0	0	0	0	0	0	0	0	0	0	0	0	0	0	0	0	0	0	0	0	0	0	0	0	0	0	0	0	0	0	0	0	0	0	0	1	0.98	0.97	0.99	0.96	0.96	0.97	0.97
LEPBI_II0107	Uncharacterized protein	0	0	0	0	0	0	0	0	0	0	0	0	0	0	0	0	0	0	0	0	0	0	0	0	0	0	0	0	0	0	0	0	0	0	0	0	0	0	0	0	1	0.9	0.75	0.74	0.75	0.87	0.89	0.74
LEPBI_II0117	Uncharacterized protein	0	0	0	0	0	0	0	0	0	0.5	0.5	0.5	0.5	0.51	0.51	0.5	0.5	0.56	0	0.59	0.58	0.56	0.56	0.56	0.56	0.56	0.56	0.57	0.59	0.58	0.52	0.55	0.56	0.57	0.54	0.53	0.61	0.61	0.6	0.54	1	0.92	0.78	0.79	0.78	0.9	0.9	0.82
LEPBI_II0118	Uncharacterized protein	0	0	0	0	0	0	0	0	0	0	0	0	0	0	0	0	0	0	0.44	0	0	0	0	0	0	0	0	0	0	0	0	0	0	0	0	0	0	0	0	0.55	1	0.89	0.73	0.74	0.77	0.85	0.85	0.77
LEPBI_II0122	Uncharacterized protein	0.53	0.53	0.54	0.52	0.54	0.54	0.54	0.5	0.52	0.53	0.55	0.54	0.56	0.53	0.54	0.55	0.53	0.54	0.55	0.55	0.54	0.55	0.54	0.55	0.55	0.53	0.53	0.55	0.52	0.51	0.53	0.51	0.54	0.52	0.55	0.54	0.53	0.53	0.54	0.58	1	0.9	0.81	0.81	0.82	0.88	0.89	0.81
LEPBI_II0126	HATPase_c domain-containing protein	0	0	0	0	0	0	0	0	0	0	0	0	0	0	0	0	0	0	0	0	0	0	0	0	0	0	0	0	0	0	0	0	0	0	0	0	0	0	0	0	1	0.97	0.95	0.95	0.95	0.96	0.96	0.9
LEPBI_II0132	Uncharacterized protein	0.45	0.45	0.46	0.45	0.45	0.45	0.46	0.45	0.45	0.42	0.44	0.45	0.47	0.45	0.47	0.46	0.45	0.44	0.42	0	0	0	0	0	0	0	0	0	0	0	0	0	0	0	0	0	0	0	0	0	1	0.9	0.85	0.85	0.87	0.88	0.88	0.81
LEPBI_II0133	Putative helicase, ATP-dependent	0	0	0	0	0	0	0	0	0	0	0	0	0	0	0	0	0	0	0	0	0	0	0	0	0	0	0	0	0	0	0	0	0	0	0	0	0	0	0	0	1	0.88	0.83	0.83	0.86	0.87	0.87	0.81
LEPBI_II0135	Uncharacterized protein	0	0	0	0	0	0	0	0	0	0	0	0	0	0	0	0	0	0	0	0	0	0	0	0	0	0	0	0	0	0	0	0	0	0	0	0	0	0	0	0	1	0.94	0.91	0.91	0.93	0.94	0.94	0.88
LEPBI_II0142	FecR domain-containing protein	0.44	0.43	0.43	0.4	0.42	0.4	0.44	0.44	0.39	0.42	0.43	0.41	0.48	0.4	0.44	0.41	0.39	0.4	0.4	0.45	0.46	0.44	0.44	0.46	0.45	0.45	0.46	0.46	0.45	0.43	0.46	0.43	0.43	0.41	0.44	0.44	0.46	0.44	0.46	0.48	1	0.91	0.85	0.85	0.84	0.87	0.88	0.79
LEPBI_II0144	Putative soluble pyridine nucleotide transhydrogenase (NAD(P)(+) transhydrogenase [B-specific])	0.53	0.53	0.53	0.53	0.53	0.53	0.53	0.53	0.53	0.53	0.52	0.53	0.53	0.53	0.54	0.53	0.53	0.53	0.53	0.53	0.53	0.53	0.53	0.53	0.53	0.53	0.53	0.53	0.53	0.53	0.53	0.53	0.53	0.53	0.53	0.52	0.52	0.52	0.52	0.53	1	0.98	0.97	0.98	0.97	0.97	0.97	0.95
LEPBI_II0147	Uncharacterized protein	0	0	0	0	0	0	0	0	0	0	0	0	0	0	0	0	0	0	0	0	0	0	0	0	0	0	0	0	0	0	0	0	0	0	0	0	0	0	0	0	1	0.98	0.96	0.96	0.97	0.95	0.95	0.94
LEPBI_II0153	Putative biopolymer transport protein ExbD/TolR putative signal peptide	0.54	0.56	0.54	0	0	0	0	0	0	0	0	0	0	0	0	0	0	0.61	0.57	0	0	0	0	0	0	0	0	0	0	0	0	0	0	0	0.52	0.5	0.52	0.51	0.52	0.54	1	0.9	0.8	0.83	0.8	0.87	0.85	0.68
LEPBI_II0156	DUF4842 domain-containing protein	0.47	0.46	0.46	0.45	0.47	0.47	0.46	0.45	0.46	0.48	0.47	0.46	0.45	0.45	0.45	0.46	0.46	0.46	0.48	0.46	0.46	0.47	0.48	0.47	0.45	0.47	0.47	0.46	0.47	0.46	0.45	0.46	0.47	0.47	0.47	0.47	0.46	0.46	0.49	0.42	1	0.95	0.94	0.93	0.94	0.95	0.95	0.84
LEPBI_II0157	Putative 4-coumarate--CoA ligase	0	0	0	0	0	0	0	0	0	0	0	0	0	0	0	0	0	0	0	0	0	0	0	0	0	0	0	0	0	0	0	0	0	0	0	0	0	0	0	0	1	0.84	0.8	0.79	0.79	0.79	0.78	0.69
LEPBI_II0162	Uncharacterized protein	0.39	0.41	0.41	0.42	0.43	0.41	0.42	0.42	0.41	0.43	0.41	0.41	0.43	0.42	0.42	0.43	0.42	0.42	0.42	0	0	0	0	0	0	0	0	0	0	0	0	0.41	0.42	0.41	0.44	0.42	0.41	0.42	0.41	0.5	1	0.93	0.87	0.88	0.88	0.9	0.9	0.8
LEPBI_II0168	AB hydrolase-1 domain-containing protein	0	0	0	0	0	0	0	0	0	0	0	0	0	0	0	0	0	0	0	0	0	0	0	0	0	0	0	0	0	0	0	0	0	0	0	0	0	0	0	0	1	0.99	0.98	0.99	0.98	0.98	0.99	0.98
LEPBI_II0172	Uncharacterized protein	0	0	0	0	0	0	0	0	0	0	0	0	0	0	0	0	0	0	0	0	0	0	0	0	0	0	0	0	0	0	0	0	0	0	0	0	0	0	0	0	1	1	1	1	0.99	1	0.99	0.99
LEPBI_II0180	Uncharacterized protein	0.41	0.43	0.42	0.42	0.4	0.46	0.41	0.42	0.43	0.42	0.42	0.39	0.43	0.44	0.44	0.44	0.43	0.42	0.44	0.5	0.44	0.5	0.5	0.5	0.5	0.5	0.5	0.5	0.48	0.46	0.5	0.48	0.48	0.5	0.46	0.46	0	0	0.51	0.52	1	0.97	0.97	0.97	0.97	0.96	0.96	0.93
LEPBI_II0182	Uncharacterized protein	0	0	0	0	0	0	0	0	0	0	0	0	0	0	0	0	0	0	0	0	0	0	0	0	0	0	0	0	0	0	0	0	0	0	0	0	0	0	0	0	1	0.72	0.88	0.94	0.63	0.64	0.8	0.85
LEPBI_II0187	Putative methyl-accepting chemotaxis protein tlpA, putative transmembrane protein	0.52	0.52	0.52	0.51	0.52	0.52	0.52	0.53	0.53	0.53	0.53	0.53	0.53	0.52	0.53	0.52	0.54	0.52	0.53	0.51	0.51	0.51	0.51	0.51	0.51	0.51	0.51	0.51	0.52	0.51	0.51	0.54	0.53	0.51	0.48	0.5	0.51	0.51	0.5	0.58	1	0.97	0.97	0.95	0.96	0.97	0.97	0.91
LEPBI_II0188	Putative outermembrane protein	0.52	0.51	0.52	0.52	0.52	0.53	0.52	0.53	0.52	0.52	0.51	0.52	0.53	0.53	0.53	0.53	0.53	0.53	0.51	0.52	0.52	0.52	0.51	0.51	0.51	0.52	0.5	0.5	0.5	0.51	0.5	0.54	0.53	0.51	0.5	0.5	0.49	0.5	0.5	0.5	1	0.98	0.95	0.95	0.94	0.95	0.96	0.94
LEPBI_II0191	Uncharacterized protein	0	0	0	0	0	0	0	0	0	0	0	0	0	0	0	0	0	0	0	0	0	0	0	0	0	0	0	0	0	0	0	0	0	0	0	0	0	0	0	0	1	1	0.98	0.96	0.98	1	1	0.98
LEPBI_II0196	Putative divalent cation transport-related protein	0.54	0.54	0.54	0.53	0.53	0.53	0.53	0.53	0.54	0.53	0.54	0.53	0.53	0.52	0.53	0.52	0.52	0.52	0.54	0.52	0.53	0.52	0.53	0.53	0.53	0.53	0.53	0.53	0.53	0.52	0.53	0.52	0.53	0.52	0	0	0.52	0	0.51	0.53	1	0.99	0.98	0.99	0.99	0.99	0.99	0.96
LEPBI_II0197	Uncharacterized protein	0.41	0.42	0.44	0.43	0.43	0.43	0.43	0.43	0.42	0.42	0.43	0.42	0.4	0.41	0.41	0.41	0.4	0.41	0.41	0.46	0.45	0.46	0.47	0.46	0.46	0.46	0.46	0.44	0.47	0.47	0.48	0.45	0.46	0.45	0.44	0.44	0.43	0.45	0.43	0.46	1	0.97	0.96	0.96	0.97	0.96	0.96	0.91
LEPBI_II0199	Putative 3-oxoacyl-[acyl-carrier protein] reductase	0.53	0.55	0.54	0.54	0.53	0.53	0.53	0.53	0.55	0.53	0.54	0.55	0.54	0.55	0.55	0.55	0.54	0.54	0.53	0.53	0.52	0.51	0.52	0.51	0.53	0.51	0.51	0.51	0.51	0.52	0.53	0.52	0.52	0.54	0.53	0.54	0.53	0.53	0.54	0.54	1	0.93	0.93	0.93	0.72	0.76	0.76	0.82
LEPBI_II0203	Uncharacterized protein	0	0	0	0.44	0	0.4	0.39	0.39	0.42	0.41	0	0	0.42	0.45	0.42	0.42	0.42	0.43	0.43	0	0	0	0	0	0	0.41	0	0	0	0	0	0	0.41	0	0	0	0	0	0	0	1	0.83	0.83	0.82	0.8	0.81	0.8	0.66
LEPBI_II0207	Putative two-component sensor histidine kinase	0.53	0.56	0.56	0.55	0.55	0.56	0.55	0.53	0.56	0.56	0.57	0.58	0.59	0.59	0.59	0.59	0.58	0.57	0.57	0.54	0.52	0.53	0.54	0.53	0.54	0.54	0.54	0.53	0.54	0.54	0.53	0.54	0.53	0.53	0.54	0.54	0.55	0.55	0.55	0.5	1	0.93	0.93	0.94	0.93	0.93	0.94	0.83
LEPBI_II0208	ATP-dependent RNA helicase, DEAD-box family (DeaD)	0.55	0.55	0.55	0.56	0.55	0.56	0.55	0.54	0.56	0.56	0.55	0.56	0.56	0.56	0.55	0.57	0.61	0.57	0.58	0.54	0.54	0.55	0.55	0.54	0.55	0.55	0.55	0.55	0.54	0.56	0.55	0.55	0.61	0.56	0.5	0.5	0.51	0.51	0.52	0.55	1	0.96	0.96	0.96	0.96	0.96	0.96	0.94
LEPBI_II0231	ZIP zinc transporter family protein	0	0	0	0	0	0	0	0	0	0	0	0	0	0	0	0	0	0	0	0	0	0.58	0.58	0.57	0	0	0	0.58	0	0	0.58	0	0	0.6	0	0	0	0	0	0	1	0.98	0.98	0.98	0.97	0.97	0.97	0.93
LEPBI_II0232	Uncharacterized protein	0	0	0	0	0	0	0	0	0	0.54	0.53	0	0.53	0.53	0.48	0.53	0	0.57	0.55	0.56	0	0.55	0.56	0.56	0.57	0.56	0.56	0.56	0.56	0.56	0.58	0	0	0.59	0	0	0	0	0	0	1	0.96	0.97	0.95	0.93	0.94	0.94	0.86
LEPBI_II0233	Uncharacterized protein	0	0	0	0	0	0	0	0	0	0	0	0	0	0	0	0	0	0	0	0	0	0	0	0	0	0	0	0	0	0	0	0	0	0	0	0	0	0	0	0	1	0.98	0.96	0.96	0.91	0.91	0.92	0.92
LEPBI_II0235	Uncharacterized protein	0	0	0	0	0	0	0	0	0	0	0	0	0	0	0	0	0	0	0	0	0	0	0	0	0	0	0	0	0	0	0	0	0	0	0	0	0	0	0	0	1	0.95	0.97	0.96	0.96	0.97	0.96	0.92
LEPBI_II0236	Uncharacterized protein	0.55	0.54	0.53	0.52	0.53	0.52	0.52	0.52	0.51	0.53	0.53	0.53	0.53	0.55	0.54	0.54	0.54	0.52	0.51	0.56	0.54	0.56	0.57	0.54	0.56	0.56	0.56	0.56	0.56	0.56	0.54	0.52	0.53	0.54	0.55	0.54	0.52	0.53	0.52	0.54	1	0.97	0.97	0.96	0.95	0.94	0.94	0.86
LEPBI_II0239	Uncharacterized protein	0	0	0	0	0	0	0	0	0	0	0	0	0	0	0	0	0	0	0	0	0	0	0	0	0	0	0	0	0	0	0	0	0	0	0	0	0	0	0	0	1	0.92	0.93	0.94	0.86	0.92	0.91	0.84
LEPBI_II0240	Uncharacterized protein	0	0	0	0	0	0	0	0	0	0	0	0	0	0	0	0	0	0	0	0	0	0	0	0	0	0	0	0	0	0	0	0	0	0	0	0	0	0	0	0	1	0.96	0.95	0.96	0.95	0.93	0.93	0.91
LEPBI_II0246	Putative integral membrane transport protein PnuC	0	0	0	0	0	0	0	0	0	0	0	0	0	0	0	0	0	0	0	0	0	0	0	0	0	0	0	0	0	0	0.55	0	0	0	0	0	0	0	0	0	1	0.91	0.91	0.89	0.88	0.9	0.89	0.86
LEPBI_II0248	Uncharacterized protein	0	0	0	0	0	0	0	0	0	0	0	0	0	0	0	0	0	0	0	0	0	0	0	0	0	0	0	0	0	0	0	0	0	0	0	0	0	0	0	0	1	0.91	0.91	0.92	0.92	0.92	0.93	0.87
LEPBI_II0250	FlgO domain-containing protein	0	0	0	0	0	0	0	0	0	0	0	0	0	0	0	0	0	0	0	0	0	0	0	0	0	0	0	0	0	0	0	0	0	0	0	0	0	0	0	0	1	0.98	0.92	0.95	0.92	0.92	0.92	0.9
LEPBI_II0251	Uncharacterized protein	0.44	0.47	0.45	0.46	0.46	0.46	0.46	0.46	0.46	0.45	0.44	0.44	0.43	0.5	0.48	0.42	0.42	0.45	0.46	0	0	0	0	0	0	0	0	0	0	0	0	0	0	0	0	0	0	0	0	0.55	1	0.91	0.81	0.91	0.81	0.85	0.85	0.76
LEPBI_II0253	Uncharacterized protein	0.52	0.52	0.53	0.52	0.54	0.53	0.53	0.54	0.54	0.53	0.54	0.59	0.52	0.55	0.58	0.56	0.59	0.6	0.54	0.57	0.56	0.56	0.57	0.57	0.56	0.58	0.57	0.57	0.57	0.57	0.55	0.57	0.56	0.55	0.57	0.57	0.55	0.55	0.57	0.58	1	0.92	0.87	0.88	0.86	0.9	0.9	0.84
LEPBI_II0255	Uncharacterized protein	0	0	0	0	0	0	0	0	0	0	0	0	0	0	0	0	0	0	0	0.47	0.47	0.48	0.51	0.48	0.47	0.47	0.46	0.46	0.48	0.48	0.5	0.47	0.5	0.49	0	0	0.47	0.46	0.46	0.5	1	0.86	0.87	0.86	0.87	0.9	0.9	0.82
LEPBI_II0260	Uncharacterized protein	0	0	0	0	0	0	0	0	0	0	0	0	0	0	0	0	0	0	0	0	0	0	0	0	0	0	0	0	0	0	0	0	0	0	0	0	0	0	0	0	1	0.94	0.85	0.85	0.88	0.89	0.88	0.86
LEPBI_II0261	Uncharacterized protein	0.46	0.42	0.45	0.43	0.44	0.44	0.44	0.43	0.46	0	0	0	0	0.43	0	0.43	0	0	0	0	0	0	0	0	0	0	0	0	0	0	0	0	0	0	0	0	0.42	0	0	0	1	0.92	0.88	0.87	0.85	0.89	0.9	0.83
LEPBI_II0262	Uncharacterized protein	0.49	0.48	0.48	0.41	0.44	0.42	0.44	0.46	0.4	0	0	0	0	0.43	0	0.47	0	0	0	0	0	0	0	0	0	0	0	0	0	0	0	0	0	0	0	0	0	0	0	0	1	0.94	0.89	0.89	0.9	0.93	0.93	0.88
LEPBI_II0263	Uncharacterized protein	0	0	0	0	0	0	0.42	0	0	0	0	0	0	0.37	0	0	0	0	0	0	0	0	0	0	0	0	0	0	0	0	0	0	0	0	0	0	0	0	0	0	1	0.91	0.84	0.84	0.82	0.87	0.87	0.75
LEPBI_II0264	Uncharacterized protein	0	0	0	0	0	0	0	0	0	0	0	0	0	0	0	0	0	0	0	0	0	0	0.47	0	0	0	0.43	0	0	0	0	0.46	0.47	0	0.44	0.45	0.46	0.46	0	0	1	0.96	0.92	0.92	0.94	0.96	0.95	0.91
LEPBI_II0265	Hypothetical methyl-accepting chemotaxis protein putative membrane protein	0.48	0.49	0.48	0.52	0.51	0.51	0.51	0.51	0.48	0.51	0.48	0.47	0.49	0.49	0.49	0.5	0.49	0.5	0.51	0.5	0.5	0.5	0.5	0.5	0.51	0.51	0.5	0.51	0.51	0.5	0.5	0.49	0.5	0.52	0.49	0.49	0.49	0.49	0.5	0.48	1	0.96	0.93	0.93	0.92	0.96	0.96	0.92
LEPBI_II0281	Putative transcriptional regulator	0.53	0.51	0.52	0.52	0.53	0.52	0.51	0.52	0.5	0.5	0.52	0.51	0.52	0.52	0.51	0.51	0.51	0.5	0.5	0.53	0.52	0.53	0.53	0.52	0.52	0.51	0.52	0.52	0.51	0.51	0.52	0.52	0.53	0.52	0.51	0.54	0.52	0.52	0.52	0.48	1	0.88	0.82	0.82	0.82	0.84	0.85	0.75
LEPBI_p0002	Putative chromosome partitioning protein ParB	0.59	0.53	0.53	0.53	0.55	0.52	0.6	0.51	0.55	0.53	0.53	0.54	0.53	0.53	0.53	0.53	0.64	0.51	0.53	0.51	0.51	0.51	0.51	0.51	0.51	0.51	0.51	0.51	0.51	0.51	0.5	0.61	0.5	0.52	0.51	0.51	0.52	0.52	0.52	0.52	1	0.97	0.97	0.99	0.97	0.97	0.97	0.91
LEPBI_p0003	Putative bacteriophage protein	0	0	0	0	0	0	0	0	0	0	0	0	0	0	0	0	0	0	0	0	0	0	0	0	0	0	0	0	0	0	0	0	0	0	0	0	0	0	0	0	1	0.9	0.88	0.89	0.92	0.9	0.89	0.75
LEPBI_p0004	DUF1653 domain-containing protein	0	0	0	0	0	0	0	0	0	0	0	0	0	0	0	0	0	0	0	0	0	0	0	0	0	0	0	0	0	0	0	0	0	0	0	0	0	0	0	0	1	0.98	1	0.98	0.98	0.98	0.98	0.9
LEPBI_p0007	Putative transcriptional regulator	0	0	0	0	0	0	0	0	0	0	0	0	0	0	0	0	0	0.5	0	0	0	0	0	0	0	0	0	0	0	0	0	0	0.52	0.52	0	0	0	0	0	0.51	1	0.98	0.97	0.97	0.97	0.98	0.98	0.92
LEPBI_p0010	Putative phosphoserine phosphatase putative membrane protein	0.47	0.46	0.46	0.5	0.5	0.53	0.5	0.52	0.48	0.5	0.49	0.48	0.48	0.48	0.48	0.48	0.49	0.51	0.48	0.49	0.49	0.47	0.46	0.49	0.49	0.49	0.47	0.47	0.47	0.47	0.46	0.49	0.48	0.45	0.47	0.47	0.48	0.48	0.48	0.48	1	0.92	0.86	0.93	0.93	0.92	0.93	0.81
LEPBI_p0013	ABC-type hemin transport system, ATPase	0.46	0.47	0.47	0.46	0.47	0.47	0.48	0.45	0.47	0.5	0.5	0.5	0.46	0.51	0.46	0.45	0.47	0.46	0.47	0.54	0.54	0.55	0.55	0.54	0.54	0.55	0.55	0.54	0.54	0.54	0.55	0.53	0.56	0.56	0.49	0.49	0.49	0.55	0.49	0.59	1	0.94	0.94	0.49	0.46	0.93	0.93	0.7
LEPBI_p0014	ABC-type hemin transport system, permease putative membrane protein	0	0	0	0	0	0	0	0	0	0	0	0	0	0	0	0	0	0	0	0.58	0.58	0.58	0.58	0.58	0.58	0.58	0.58	0.58	0.57	0.58	0.59	0.61	0.61	0.58	0	0	0	0.58	0	0.59	1	0.97	0.94	0	0	0.96	0.96	0.79
LEPBI_p0019	ATP-dependent exoDNAse (Exonuclease V), alpha subunit, helicase superfamily I member	0.59	0.59	0.6	0.56	0.57	0.57	0.57	0.58	0.57	0.57	0.57	0.57	0.58	0.57	0.58	0.57	0.59	0.57	0.55	0.5	0.5	0.5	0.51	0.5	0.51	0.5	0.51	0.51	0.52	0.51	0.5	0.48	0.5	0.5	0.47	0.48	0.5	0.5	0.51	0.48	1	0.91	0.88	0.9	0.92	0.91	0.91	0.72
LEPBI_p0020	DNA 3'-5' helicase	0.56	0.55	0.55	0.55	0.55	0.55	0.55	0.55	0.55	0.54	0.54	0.56	0.56	0.55	0.56	0.55	0.56	0.56	0.57	0.49	0.49	0.48	0.47	0.49	0.48	0.49	0.49	0.49	0.48	0.49	0.48	0.48	0.48	0.48	0.48	0.47	0.46	0.47	0.46	0.45	1	0.93	0.9	0.92	0.92	0.92	0.92	0.73
LEPBI_p0021	Exodeoxyribonuclease V gamma chain	0.51	0.51	0.51	0.5	0.51	0.49	0.5	0.5	0.5	0.51	0.5	0.5	0.5	0.51	0.51	0.5	0.5	0.49	0.5	0.44	0.46	0.44	0.44	0.44	0.44	0.46	0.44	0.45	0.43	0.45	0.43	0.45	0.43	0.43	0.43	0.43	0.41	0.43	0.44	0.44	1	0.94	0.9	0.93	0.92	0.92	0.92	0.71
LEPBI_p0023	Putative transcription regulator putative membrane protein	0.46	0.46	0.47	0.47	0.47	0.47	0.48	0.46	0.46	0.53	0.53	0.53	0.51	0.5	0.52	0.49	0.51	0.48	0.55	0.5	0.5	0.5	0.5	0.51	0.5	0.5	0.51	0.51	0.51	0.51	0.53	0.52	0.52	0.52	0.51	0.52	0.53	0.55	0.53	0.48	1	0.97	0.92	0.97	0.96	0.96	0.96	0.89
LEPBI_p0046	histidine kinase	0.48	0.48	0.48	0.5	0.46	0.51	0.52	0.49	0.48	0.46	0.45	0.45	0.59	0.48	0.52	0.61	0.55	0.46	0.45	0.42	0.46	0.47	0.46	0.49	0.47	0.41	0.41	0.46	0.47	0.47	0.46	0.48	0.47	0.5	0.47	0.49	0.5	0.49	0.48	0.46	1	0.92	0.9	0.53	0.93	0.93	0.93	0.5
LEPBI_p0048	Putative dihydrofolate reductase	0.46	0	0	0	0	0	0	0	0	0	0	0	0	0	0	0	0	0	0	0	0	0	0	0	0	0	0	0	0	0	0	0	0	0	0	0	0	0	0	0.46	1	0.91	0.89	0	0.93	0.9	0.91	0.75
LEPBI_p0051	Putative rRNA methylase	0.54	0.53	0.54	0.54	0.55	0.55	0.56	0.54	0.52	0.55	0.53	0.53	0.47	0.48	0.47	0.48	0.48	0.53	0.54	0.5	0.5	0.52	0.51	0.46	0.46	0.52	0.51	0.47	0.52	0.53	0.54	0.53	0.5	0.46	0.54	0.55	0.51	0.5	0.51	0.47	1	0.88	0.92	0.51	0.94	0.93	0.95	0.81
LEPBI_p0053	Putative GGDEF/response regulator receiver domain protein	0.55	0.54	0.55	0.54	0.54	0.54	0.54	0.54	0.53	0.53	0.53	0.52	0.53	0.54	0.53	0.53	0.53	0.54	0.54	0.55	0.55	0.55	0.55	0.55	0.55	0.55	0.55	0.54	0.55	0.54	0.53	0.54	0.53	0.55	0.56	0.56	0.54	0.54	0.54	0.52	1	0.97	0.97	0.97	0.97	0.97	0.96	0.88
LEPBI_p0054	Lipoprotein	0	0	0	0	0	0	0	0	0	0	0	0	0	0	0	0	0	0	0	0	0	0	0	0	0	0	0	0	0	0	0	0	0	0	0	0	0	0	0	0	1	0.96	0.96	0.96	0.96	0.94	0.94	0.84
LEPBI_p0055	Lipoprotein	0	0	0	0	0	0	0	0	0	0	0	0	0	0	0	0	0	0	0	0	0	0	0	0	0	0	0	0	0	0	0	0	0	0	0	0	0	0	0	0	1	0.97	0.94	0.95	0.95	0.97	0.97	0.81
LEPBI_p0057	Uncharacterized protein	0	0	0	0	0	0	0	0	0	0	0	0	0	0	0	0	0	0	0	0	0	0	0	0	0	0	0	0	0	0	0	0	0	0	0	0	0	0	0	0	1	0.89	0.87	0.89	0.86	0.88	0.89	0.73
LEPBI_p0058	Putative glycosyl transferase, group 2 family protein putative membrane protein putative signal peptide	0	0	0	0	0	0	0	0	0	0.58	0.58	0.58	0.59	0.59	0.6	0.59	0.6	0.56	0.57	0.56	0.57	0.57	0.57	0.57	0.57	0.56	0.57	0.57	0.57	0.56	0.56	0.58	0.56	0.57	0	0	0	0	0	0.56	1	0.96	0.94	0.97	0.96	0.96	0.97	0.91
LEPBI_p0060	Lipoprotein	0	0	0	0	0	0	0	0	0	0	0	0	0	0	0	0	0	0	0	0	0	0	0	0	0	0	0	0	0	0	0	0	0	0	0	0	0	0	0	0	1	0.97	0.95	0.97	0.97	0.94	0.95	0.87
LEPBI_p0061	Putative bacteriophage protein	0	0	0	0	0	0	0	0	0	0	0	0	0	0	0	0	0	0	0	0	0	0	0	0	0	0	0	0	0	0	0	0	0	0	0	0	0	0	0	0	1	0.8	0.83	0.81	0.88	0.91	0.89	0.61
LEPBI_pa0017	Heme-binding protein HmuY	0.44	0.45	0.43	0.41	0.42	0.41	0.43	0.43	0.47	0.45	0.43	0.44	0.44	0.44	0.45	0.44	0.44	0.45	0.44	0.55	0.54	0.5	0.51	0.53	0.51	0.54	0.53	0.53	0.52	0.53	0.49	0.51	0.53	0.51	0	0	0	0.53	0	0.55	1	0.92	0.91	0.45	0.5	0.95	0.94	0.71
[truncated: 20 more columns]

## Sheet: Acquired by 80% P1
		Linterrogans	Lkirschneri	Lnoguchii	Lsantarosai	Lmayottensis	Lborgpetersenii	Lalexanderi	Lweilii	Lalstonii	Lyasudae	Lbarantonii	Lkmetyi	Ltipperaryensis	Lainlahdjerensis	Lstimsonii	Lainazelensis	Ladleri	Lellisii	Lgomenensis	Llicerasiae	Lhartskeerlii	Ldzoumogneensis	Lvenezuelensis	Lselangorensis	Lhaakeii	Landrefontaineae	Lsaintgironsiae	Lkoniamboensis	Lneocaledonica	Ljohnsonii	Lsarikeiensis	Llangatensis	Lsemungkikensis	Lwolffii	Lfletcheri	Lfluminis	Lbroomii	Linadai	Lfainei	Lperolatii	Lbiflexa	Lbouyouniensis	Ljelokensis	Lyanagawae	Lkemamanensis	Llevettii	Lellinghauseni	Lbrenneri
Query_name	Product	Positives(Percentage)	Positives(Percentage)	Positives(Percentage)	Positives(Percentage)	Positives(Percentage)	Positives(Percentage)	Positives(Percentage)	Positives(Percentage)	Positives(Percentage)	Positives(Percentage)	Positives(Percentage)	Positives(Percentage)	Positives(Percentage)	Positives(Percentage)	Positives(Percentage)	Positives(Percentage)	Positives(Percentage)	Positives(Percentage)	Positives(Percentage)	Positives(Percentage)	Positives(Percentage)	Positives(Percentage)	Positives(Percentage)	Positives(Percentage)	Positives(Percentage)	Positives(Percentage)	Positives(Percentage)	Positives(Percentage)	Positives(Percentage)	Positives(Percentage)	Positives(Percentage)	Positives(Percentage)	Positives(Percentage)	Positives(Percentage)	Positives(Percentage)	Positives(Percentage)	Positives(Percentage)	Positives(Percentage)	Positives(Percentage)	Positives(Percentage)	Positives(Percentage)	Positives(Percentage)	Positives(Percentage)	Positives(Percentage)	Positives(Percentage)	Positives(Percentage)	Positives(Percentage)	Positives(Percentage)
LA_0012	Uncharacterized protein	1	0.96	0.93	0.86	0.87	0.86	0.88	0.87	0.88	0.86	0.89	0.89	0.84	0.83	0.84	0.83	0.84	0.82	0.82	0.55	0.54	0.55	0.56	0.55	0.54	0.54	0.55	0.55	0.56	0.55	0.56	0.56	0.55	0.53	0.52	0.53	0.55	0.54	0.54	0.54	0.42	0.41	0.41	0.41	0.4	0.42	0.42	0.41
LA_0016	Uncharacterized protein	1	0.91	0.92	0.87	0.85	0.87	0.88	0.87	0.88	0.84	0.85	0.87	0.78	0.76	0.77	0.77	0.77	0.8	0.81	0	0	0	0	0	0	0	0	0	0	0	0	0.55	0	0.53	0.59	0.57	0	0	0	0	0	0	0	0	0	0	0	0
LA_0018	Uncharacterized protein	1	0.92	0.92	0	0.85	0.82	0.83	0.85	0.86	0.86	0.86	0.88	0.8	0.78	0.79	0.79	0.79	0.79	0.79	0.56	0.59	0.58	0.59	0.58	0.56	0.6	0.58	0.59	0.57	0.58	0.58	0.56	0.55	0.59	0.61	0.6	0.61	0.61	0.56	0.6	0	0	0	0	0	0	0	0
LA_0019	Hypothetical lipoprotein	1	0.97	0.96	0.89	0.89	0.86	0.89	0.8	0.92	0.87	0.87	0.89	0.88	0.85	0.82	0.86	0.84	0.85	0.85	0.55	0.55	0.55	0.57	0.55	0.57	0.55	0.55	0.54	0.55	0.55	0.56	0.56	0.55	0.56	0.51	0.5	0.47	0.46	0.48	0.48	0	0	0	0	0	0	0	0
LA_0022	Putative lipoprotein	1	0.96	0.91	0.88	0.88	0.86	0.86	0.87	0.86	0.75	0.74	0.79	0.72	0.72	0.72	0.73	0.72	0.69	0.7	0.48	0.48	0.47	0.48	0.49	0.48	0.49	0.48	0.48	0.48	0.48	0.46	0	0	0.47	0.44	0.47	0.47	0.48	0.47	0	0.41	0.42	0.42	0	0.42	0.41	0.41	0.42
LA_0038	ATPase	1	0.91	0.89	0.74	0.73	0.77	0.74	0.74	0.8	0.73	0.77	0.79	0.7	0.71	0.68	0.72	0	0.69	0.68	0.53	0.54	0.55	0.55	0.55	0.54	0.56	0.55	0.55	0.55	0.54	0.51	0.55	0.51	0.54	0.5	0.5	0.51	0.5	0.52	0.52	0.53	0.52	0.5	0.52	0.53	0.54	0.52	0.53
LA_0045	3-dehydroquinate dehydratase	1	0.95	0.94	0.88	0.87	0.88	0.88	0.87	0.86	0.85	0.85	0.85	0.81	0.79	0.79	0.81	0	0.78	0.76	0.59	0.57	0.57	0.59	0.58	0.58	0.57	0.58	0.58	0.58	0.59	0.57	0.62	0.61	0.58	0.56	0.57	0.58	0.59	0.58	0.58	0.54	0.54	0.55	0.54	0.55	0.54	0.54	0.56
LA_0091	Uncharacterized protein	1	0.99	0.97	0.94	0.95	0.93	0.94	0.94	0.95	0.95	0.94	0.94	0.93	0.93	0.91	0.94	0	0.92	0.9	0	0	0	0	0	0	0	0	0	0	0	0	0	0	0	0	0	0	0.58	0	0	0.53	0.54	0.54	0.53	0.54	0.53	0.53	0.53
LA_0107	Uncharacterized protein	1	0.88	0.87	0.73	0.84	0.92	0.82	0.82	0.81	0.8	0.76	0.77	0.78	0.76	0.83	0.8	0	0.68	0.65	0	0	0	0	0	0	0	0	0	0	0	0	0	0	0	0	0	0	0	0	0	0	0	0	0	0	0	0	0
LA_0110	Para-aminobenzoate synthase component I	1	0.97	0.95	0.88	0.87	0.86	0.87	0.87	0.87	0.82	0.87	0.86	0.84	0.82	0.81	0.82	0.51	0.81	0.79	0.58	0.57	0.57	0.58	0.58	0.59	0.59	0.58	0.58	0.57	0.59	0.6	0.56	0.57	0.57	0.57	0.58	0.58	0.57	0.59	0.57	0.56	0.5	0.52	0.51	0.52	0.52	0.51	0.55
LA_0117	Uncharacterized protein	1	0.94	0.94	0.83	0.83	0.83	0.81	0.84	0.84	0.8	0.82	0.81	0.78	0.78	0.79	0.77	0.45	0.72	0.72	0.55	0.54	0.54	0.55	0.55	0.55	0.54	0.54	0.55	0.55	0.54	0.54	0.53	0.54	0.54	0.56	0.55	0.56	0.54	0.55	0.55	0.42	0.51	0.51	0.53	0.51	0.51	0.51	0.52
LA_0193	Uncharacterized protein	1	0.98	0.97	0.84	0.82	0.84	0.83	0	0.84	0.89	0.83	0.85	0.8	0.82	0.78	0.89	0	0.85	0.84	0	0	0	0	0	0	0	0	0	0	0	0	0	0	0	0	0	0	0	0	0	0	0	0	0	0	0	0	0
LA_0195	Transcriptional regulator	1	0.92	0.93	0.92	0.92	0.93	0.91	0.6	0.93	0.9	0.92	0.91	0.93	0.91	0.9	0.92	0	0.88	0.88	0.63	0	0	0	0	0	0	0	0	0	0	0	0	0	0	0	0	0	0	0	0	0	0	0	0	0	0	0	0.58
LA_0224	Predicted amidohydrolase	1	0.97	0.96	0.9	0.9	0.88	0.9	0.9	0.91	0.88	0.91	0.91	0.9	0.9	0.87	0.9	0	0.89	0.86	0.46	0.47	0.47	0.49	0.47	0.48	0.47	0.44	0.45	0.45	0.45	0.46	0.46	0.47	0.48	0.45	0.48	0.45	0.45	0.46	0.45	0.47	0.46	0.45	0.47	0.45	0.46	0.45	0.44
LA_0227	Uncharacterized protein	1	0.94	0.92	0.8	0.8	0.81	0.8	0.81	0.79	0.75	0.79	0.78	0.74	0.73	0.71	0.74	0	0.76	0.72	0	0	0	0	0	0	0	0	0	0	0	0	0	0	0	0	0	0	0	0	0	0.53	0.52	0.49	0.49	0.51	0.49	0.49	0.51
LA_0284	Uncharacterized protein	1	0.97	0.98	0.92	0.93	0.93	0.93	0.93	0.93	0.93	0.93	0.93	0.94	0.93	0.93	0.93	0.93	0.9	0.9	0	0	0	0	0	0	0	0	0	0	0	0	0	0	0	0	0	0	0	0	0	0	0	0	0	0	0	0	0
LA_0286	Uncharacterized protein	1	0.99	0.98	0.89	0.92	0.87	0.89	0.88	0.94	0.94	0.93	0.94	0.93	0.93	0.93	0.92	0.93	0.91	0.91	0	0	0	0	0	0	0	0	0	0	0	0	0	0	0	0	0	0	0	0	0	0	0	0	0	0	0	0	0
LA_0289	Adenylate/guanylate cyclase	1	0.96	0.96	0.87	0.9	0.89	0.9	0.9	0.87	0.84	0.87	0.89	0.83	0.84	0.84	0.83	0.82	0.82	0.79	0.52	0.51	0.5	0.48	0.5	0.51	0.51	0.52	0.51	0.5	0.5	0.5	0.53	0.54	0.5	0.53	0.52	0.51	0.53	0.52	0.47	0.5	0.5	0.49	0.48	0.47	0.45	0.45	0.49
LA_0290	Ankyrin repeat-containing protein	1	0.79	0.66	0	0.69	0.66	0	0.71	0.68	0.66	0.63	0.63	0.64	0.62	0.61	0.64	0.64	0.6	0.59	0	0	0	0	0	0	0	0	0	0	0	0	0	0	0	0	0	0	0	0	0.56	0	0	0	0	0	0	0	0
LA_0293	DNA double-strand break repair rad50 ATPase	1	0.97	0.96	0.85	0.84	0.84	0.85	0.85	0.86	0.83	0.84	0.83	0.79	0.78	0.77	0.77	0.78	0.72	0.72	0	0	0	0	0	0	0	0	0	0	0	0	0	0	0	0	0	0	0	0	0	0	0	0	0	0	0	0	0
LA_0294	Exonuclease	1	0.97	0.97	0.89	0.89	0.88	0.89	0.83	0.91	0.89	0.89	0.89	0.87	0.86	0.86	0.87	0.87	0.82	0.81	0	0	0	0	0	0	0	0	0	0	0	0	0	0	0	0	0	0	0	0	0	0.49	0.48	0.52	0.49	0.48	0.47	0.49	0.5
LA_0297	CBS-domain-containing membrane protein	1	0.92	0	0.78	0.78	0.77	0.79	0.79	0.78	0.8	0.81	0.79	0.78	0.78	0.77	0.76	0.77	0.71	0.7	0	0	0	0	0	0	0	0	0	0	0	0	0	0	0	0	0	0	0	0	0	0.49	0.49	0.5	0.49	0.48	0.47	0.5	0.5
LA_0350	Putative lipoprotein	1	0.97	0.96	0.85	0.86	0.83	0.93	0.93	0.94	0.85	0.88	0.86	0.82	0.82	0.83	0.82	0.82	0.8	0.79	0	0.48	0	0	0	0	0	0.47	0	0	0.47	0	0	0	0	0.46	0.44	0	0	0.46	0	0	0	0	0	0	0	0	0
LA_0357	Dienelactone hydrolase family protein	1	0.96	0.95	0.9	0.89	0.92	0.9	0	0.94	0.85	0.9	0.9	0.81	0.82	0.77	0.8	0.82	0.81	0.79	0	0	0	0	0	0	0	0	0	0	0	0	0	0	0	0	0	0	0	0	0	0	0	0	0	0	0	0	0
LA_0368	Uncharacterized protein	1	0.94	0.95	0.86	0.87	0.86	0.94	0.83	0.88	0.88	0.84	0.85	0.87	0.83	0.87	0.84	0.87	0.8	0.8	0.55	0.56	0.56	0.55	0.55	0.55	0.56	0.55	0.54	0.55	0.55	0.55	0.59	0.59	0.55	0.56	0.55	0.54	0.56	0.53	0.53	0	0	0	0	0	0	0	0
LA_0371	Uncharacterized protein	1	0.97	0.96	0.9	0.9	0.92	0.92	0.9	0.93	0.93	0.92	0.92	0.92	0.93	0.93	0.92	0.92	0.85	0.86	0.61	0.61	0.62	0.58	0.62	0.62	0.62	0.62	0.62	0.56	0.56	0.58	0.59	0.58	0.59	0.56	0.57	0.58	0.56	0.58	0.57	0	0	0	0	0	0	0	0
LA_0374	Uncharacterized protein	1	0.98	0.97	0.87	0.88	0.87	0.88	0.88	0.9	0.86	0.87	0.87	0.85	0.84	0.85	0.85	0.85	0.77	0.8	0.5	0.49	0.5	0.5	0.5	0.5	0.5	0.5	0.5	0.5	0.5	0.51	0.49	0.49	0.5	0.49	0.49	0.5	0.5	0.5	0.5	0.4	0	0.42	0.41	0	0	0	0.4
LA_0375	Uncharacterized protein	1	0.95	0.96	0.85	0.87	0.88	0.87	0.86	0.9	0.88	0.89	0.9	0.87	0.87	0.87	0.87	0.86	0.82	0.82	0.51	0.51	0.51	0.52	0.52	0.52	0.51	0.51	0.5	0.51	0.51	0.51	0.49	0.51	0.47	0.45	0.43	0.44	0.44	0.46	0.45	0.47	0.49	0	0	0	0	0	0
LA_0392	Phosphagen kinase C-terminal domain-containing protein	1	0.93	0.95	0.83	0.84	0.83	0.85	0.85	0.9	0.85	0.86	0.87	0.81	0.84	0.81	0.84	0.83	0.79	0.78	0.52	0.51	0.5	0.51	0.5	0.51	0.5	0.5	0.5	0.5	0.52	0.54	0.5	0.53	0.51	0.54	0.54	0.52	0.52	0.52	0.47	0	0	0	0	0	0	0	0.45
LA_0394	Integrase/recombinase	1	0.95	0.92	0.82	0.84	0.83	0.83	0.82	0.79	0.74	0.75	0.77	0.66	0.67	0.68	0.67	0.66	0.62	0.68	0.59	0.6	0.6	0.6	0.59	0.59	0.6	0.6	0.59	0.58	0.59	0.59	0.58	0.6	0.56	0.52	0.5	0.56	0.56	0.56	0.59	0.53	0.54	0.52	0.53	0.54	0.53	0.53	0.52
LA_0397	Lipase/esterase	1	0.98	0.95	0.81	0.79	0.78	0.8	0.79	0.82	0.77	0.83	0.79	0.78	0.77	0.77	0.77	0.77	0.78	0.79	0	0	0	0	0	0	0	0	0	0	0	0	0.62	0.62	0.58	0.61	0.61	0.59	0.62	0.62	0.57	0	0	0.55	0.51	0.53	0.55	0.54	0.51
LA_0403	Permease component of an ABC transporter complex	1	0.99	0.97	0.93	0.92	0.92	0.92	0.92	0.93	0.9	0.95	0.95	0.9	0.89	0.9	0.89	0.89	0.89	0.89	0.51	0.5	0.5	0.5	0.51	0.5	0.5	0.49	0.49	0.49	0.51	0.5	0.49	0.48	0.48	0.47	0.49	0.49	0.49	0.47	0.5	0	0	0	0	0	0	0	0
LA_0413	Uncharacterized protein	1	0.97	0.94	0.8	0.83	0.84	0.83	0.83	0.84	0.69	0.69	0.68	0.68	0.66	0.66	0.66	0.66	0.61	0.61	0	0	0	0	0	0	0	0	0	0	0	0	0.63	0.65	0	0.44	0.44	0.48	0.47	0.48	0.49	0	0	0	0	0	0	0	0
LA_0415	SAM-dependent O-methyltransferase	1	0.98	0.99	0.9	0.9	0.93	0.91	0.93	0.9	0.93	0.92	0.92	0.91	0.92	0.9	0.92	0.89	0.89	0.89	0.47	0.46	0.47	0.46	0.48	0.46	0.48	0.49	0.47	0.46	0.45	0.47	0.45	0.44	0.43	0.45	0.45	0.45	0.46	0.45	0.69	0.44	0.45	0.45	0.45	0.45	0.44	0.46	0.46
LA_0417	SAM-dependent O-methyltransferase	1	0.93	0.96	0.88	0.89	0.89	0.88	0.9	0.86	0.9	0.9	0.9	0.9	0.91	0.89	0.91	0.87	0.85	0.86	0.58	0.6	0.57	0	0.6	0.57	0.58	0.48	0.57	0.58	0	0	0.47	0	0	0	0	0	0	0	0.64	0	0	0	0	0.45	0	0	0
LA_0429	ANK_REP_REGION domain-containing protein	1	0.96	0.89	0.74	0.88	0.61	0	0	0.88	0.82	0.81	0.82	0.8	0.81	0.8	0.8	0.8	0.77	0.77	0	0	0	0	0	0	0	0	0	0	0	0	0	0	0	0	0	0	0	0	0	0	0	0	0	0	0	0	0
LA_0442	Uncharacterized protein	1	0.95	0.92	0.81	0.83	0.8	0.83	0.8	0.85	0.81	0.81	0.81	0.79	0.8	0.79	0.81	0.8	0.76	0.77	0.53	0.51	0.52	0.52	0.53	0.53	0.5	0.53	0.52	0.52	0.53	0.53	0.51	0.51	0.56	0.51	0.52	0.52	0.52	0.52	0.49	0.47	0	0	0	0.5	0	0	0
LA_0460	Uncharacterized protein	1	0.94	0.95	0.84	0.84	0.85	0.85	0.85	0.87	0.87	0.86	0.87	0.86	0.82	0.81	0.8	0.81	0.83	0.81	0.54	0.54	0.53	0.54	0.54	0.54	0.54	0.53	0.53	0.55	0.56	0.54	0.56	0.55	0.56	0.54	0.52	0.56	0.57	0.58	0.54	0	0	0	0	0	0	0	0
LA_0479	Uncharacterized protein	1	0.9	0.83	0.75	0.76	0.75	0.8	0.73	0.81	0.78	0.75	0.77	0.77	0.72	0.76	0.76	0.8	0.7	0	0	0	0	0	0	0	0	0	0	0	0	0	0	0	0	0	0	0	0	0	0	0	0	0	0	0	0	0	0
LA_0523	tRNA pseudouridine synthase D	1	0.95	0.94	0.85	0.85	0.85	0.85	0	0.88	0.81	0.84	0.83	0.8	0.79	0.8	0.83	0.79	0.76	0.76	0	0	0	0	0	0	0	0	0	0	0	0	0	0	0	0	0	0	0	0	0	0	0	0	0	0	0	0	0
LA_0532	Uncharacterized protein	1	0.94	0.91	0.83	0.91	0.92	0.92	0.91	0.91	0.86	0.83	0.88	0.89	0.85	0.85	0.88	0.8	0.79	0.79	0.52	0.52	0.56	0.55	0.56	0.54	0.52	0.53	0.56	0.55	0.54	0.57	0.52	0.53	0.53	0.51	0.47	0.55	0.54	0.56	0.53	0	0.48	0.48	0	0	0.48	0.46	0.41
LA_0565	Adenylate/guanylate cyclase	1	0.98	0.97	0.93	0.95	0.93	0.94	0.95	0.92	0.91	0.92	0.93	0.85	0.86	0.87	0.86	0.86	0.86	0.87	0.58	0.57	0.54	0.54	0.54	0.55	0.54	0.58	0.54	0.57	0.58	0.57	0.57	0.57	0.53	0.52	0.57	0.52	0.52	0.52	0.54	0.49	0.48	0.48	0.5	0.48	0.49	0.49	0.46
LA_0575	Uncharacterized protein	1	0.99	0.97	0.93	0.94	0.84	0.94	0.93	0.94	0.91	0.93	0.92	0.82	0.83	0.82	0.83	0.82	0.8	0.8	0.42	0.42	0.42	0.42	0.42	0.42	0.44	0.44	0.43	0.42	0.41	0.42	0.4	0.43	0.41	0	0	0.42	0.41	0.42	0.4	0	0	0	0	0	0	0	0
LA_0599	Signal transduction protein	1	0.98	0.96	0.91	0.9	0.9	0.73	0.91	0.91	0.81	0.84	0.84	0.85	0.82	0.83	0.81	0.85	0.85	0.83	0.56	0.55	0.55	0.55	0.56	0.56	0.56	0.55	0.55	0.56	0.57	0.57	0.59	0.59	0.48	0.59	0.61	0.64	0.64	0.64	0.59	0.54	0.56	0.51	0.51	0.51	0	0.55	0.51
LA_0617	Uncharacterized protein	1	0.97	0.95	0.85	0.86	0.87	0.84	0.85	0.84	0.84	0.83	0.81	0.8	0.78	0.8	0.8	0.82	0.8	0.78	0	0	0	0	0	0	0	0	0	0	0	0	0	0	0	0	0	0	0	0	0	0	0	0	0	0	0	0	0
LA_0631	Uncharacterized protein	1	0.96	0.94	0.87	0.88	0.88	0.89	0.89	0.91	0.88	0.89	0.9	0.87	0.85	0.87	0.86	0.85	0.81	0.79	0.48	0.48	0.48	0.46	0.48	0.49	0.49	0.48	0.48	0.45	0.46	0.5	0.5	0.5	0.49	0.51	0.52	0.5	0.5	0.5	0.53	0	0	0	0	0	0	0	0
LA_0637	Dihydrofolate synthase	1	0.93	0.92	0.81	0.82	0.8	0.83	0.82	0.82	0.75	0.76	0.73	0.73	0.71	0.72	0.73	0.73	0.72	0.72	0.57	0.55	0.57	0.57	0.57	0.58	0.57	0.56	0.57	0.57	0.56	0.55	0.55	0.57	0.58	0.54	0.54	0.56	0.55	0.55	0.59	0.52	0.51	0.53	0.51	0.52	0.54	0.54	0.53
LA_0644	Uncharacterized protein	1	0.96	0.93	0.85	0.87	0.85	0.87	0.84	0.87	0.83	0.9	0.87	0.85	0.83	0.84	0.84	0.85	0.82	0.83	0.57	0.57	0.57	0.57	0.56	0.57	0.56	0.57	0.57	0.57	0.56	0.56	0.58	0.6	0.58	0.62	0.61	0.61	0.62	0.61	0.61	0.43	0.44	0.45	0.44	0.44	0.44	0.44	0.42
LA_0703	Molybdate metabolism regulator	1	0.77	0.92	0.81	0.84	0.83	0	0.74	0.82	0.83	0.8	0.78	0.83	0.55	0.82	0.78	0.87	0.8	0.7	0	0	0	0	0	0	0	0	0	0	0	0	0	0	0	0	0	0	0	0	0	0	0	0	0	0	0	0	0
LA_0728	Uncharacterized protein	1	0.96	0.74	0.64	0.91	0.89	0.89	0.91	0.92	0.67	0.67	0.64	0.88	0.86	0.85	0.85	0.88	0.67	0.77	0	0	0	0	0	0	0	0	0	0	0	0	0	0	0	0	0	0	0	0	0	0	0	0	0	0	0	0	0
LA_0734	Peroxiredoxin-like protein	1	0.98	0.98	0.94	0.95	0.94	0.94	0.91	0.95	0.95	0.96	0.96	0.92	0.93	0.93	0.91	0.93	0.89	0.87	0	0	0	0	0	0	0	0	0	0	0	0	0	0	0	0	0	0	0	0	0	0	0	0	0	0	0	0	0
LA_0735	Uncharacterized protein	1	0.94	0.94	0.79	0.77	0.77	0.79	0.78	0.82	0.8	0.8	0.81	0.8	0.8	0.79	0.79	0.8	0.76	0.76	0	0	0	0	0	0	0	0	0	0	0	0	0	0	0	0	0	0.48	0.49	0	0	0	0	0	0	0	0	0	0
LA_0792	Uncharacterized protein	1	0.98	0.98	0.91	0.92	0.91	0.93	0.92	0.92	0.9	0.9	0.91	0.88	0.89	0.89	0.88	0.88	0.87	0.87	0.59	0.59	0.59	0.6	0.59	0.59	0.59	0.6	0.59	0.59	0.59	0.61	0.58	0.58	0.59	0.6	0.6	0.6	0.61	0.62	0.59	0	0	0	0	0	0	0	0
LA_0793	Uncharacterized protein	1	0.94	0.93	0.65	0.92	0.91	0.84	0.82	0.81	0.65	0.64	0.66	0.79	0.8	0.79	0.81	0.81	0.61	0.72	0	0	0	0	0	0	0	0	0	0	0	0	0.55	0	0	0	0	0	0	0	0.54	0	0	0	0	0	0	0	0
LA_0802	TPR-repeat-containing protein	1	1	1	0.98	0.98	0.98	0.98	0.96	0.97	0.97	0.96	0.96	0.96	0.95	0.96	0.96	0.96	0.95	0.94	0	0	0	0	0	0	0	0	0	0	0	0	0	0	0	0.81	0.81	0.8	0.8	0.79	0.82	0	0	0	0	0	0	0	0
LA_0808	Serine protease	1	0.94	0.93	0.8	0.77	0.8	0.78	0.81	0.81	0.73	0.84	0.68	0.69	0.61	0.63	0.62	0.61	0.65	0.65	0.5	0.5	0.5	0.5	0.5	0.5	0.5	0.5	0.5	0.5	0.5	0.5	0.51	0.51	0.5	0.56	0.56	0.55	0.55	0.55	0.54	0.48	0.48	0.47	0.47	0.48	0.47	0.47	0.51
LA_0816	Response regulator containing a signal receiver domain and a DNA-binding domain	1	0.95	0.97	0.93	0.92	0.91	0.92	0.93	0.92	0.92	0.89	0.9	0.91	0.92	0.89	0.93	0.88	0.89	0.84	0.54	0.52	0.52	0.53	0.52	0.53	0.53	0.54	0.53	0.53	0.52	0.52	0.54	0.54	0.53	0.54	0.53	0.57	0.57	0.56	0.57	0.51	0.58	0.57	0.56	0.49	0.58	0.58	0.59
LA_0817	Uncharacterized protein	1	0.95	0.91	0.81	0.83	0.83	0.82	0.82	0.85	0.79	0.81	0.82	0.79	0.78	0.78	0.79	0.77	0.73	0.74	0.59	0.58	0.58	0.59	0.58	0.6	0.6	0.58	0.58	0.61	0.6	0.61	0.61	0.58	0.54	0.59	0.58	0.56	0.55	0.59	0.56	0	0	0	0	0	0	0	0
LA_0858	Putative lipoprotein	1	0.91	0.88	0.67	0.67	0.62	0.67	0.68	0.76	0.63	0.62	0.59	0.6	0.63	0.63	0.64	0.64	0.64	0.63	0.42	0.46	0.42	0.41	0.43	0.56	0.43	0.44	0.43	0.44	0.42	0.51	0.51	0.49	0.51	0.47	0.49	0.52	0	0.44	0.5	0.47	0.47	0.49	0.43	0.48	0.46	0.47	0.47
LA_0875	Hsa	1	0.95	0.9	0.75	0.65	0.64	0.68	0.69	0.66	0.61	0.65	0.68	0.63	0.61	0.62	0.62	0.66	0	0	0	0	0	0	0	0	0	0	0	0	0	0	0	0	0	0	0	0	0	0	0.44	0	0	0	0	0	0	0	0
LA_0876	ECF-like sigma factor SigE	1	0.98	0.97	0.91	0.92	0.9	0.92	0.92	0.93	0.82	0.87	0.87	0.85	0.84	0.86	0.83	0.85	0.58	0.58	0.54	0.54	0.54	0.55	0.54	0.54	0.55	0.54	0.54	0.54	0.54	0.55	0.54	0.54	0.54	0	0	0.53	0.53	0.53	0.56	0	0	0	0	0	0	0	0
LA_0878	FecR domain-containing protein	1	0.98	0.96	0.83	0.81	0.81	0.83	0.77	0.82	0.66	0.66	0.66	0.66	0.64	0.68	0.65	0.65	0.43	0.43	0	0	0	0.48	0	0	0	0	0.47	0.5	0	0	0	0.46	0.45	0	0	0	0	0	0.47	0	0	0	0	0	0	0	0
LA_0879	Uncharacterized protein	1	0.94	0.91	0.85	0.89	0.88	0.91	0.89	0.91	0.88	0.88	0.88	0.9	0.93	0.91	0.92	0.91	0.85	0.84	0	0	0	0	0	0	0	0	0	0	0	0	0	0	0	0	0	0	0	0	0	0	0	0	0	0	0	0	0
LA_0898	Uncharacterized protein	1	0.94	0.95	0.86	0.81	0.84	0.85	0.87	0.83	0.79	0.8	0.81	0.82	0.77	0.77	0.76	0.85	0.75	0.82	0	0	0	0	0.45	0.47	0	0.47	0	0.44	0	0.49	0.49	0.45	0	0.53	0.53	0.5	0.51	0.49	0	0	0	0	0	0	0	0	0
LA_0903	Methylase	1	0.99	0.99	0.93	0.93	0.94	0.94	0.94	0.93	0.88	0.89	0.9	0.86	0.84	0.84	0.84	0.85	0.82	0.81	0.59	0.59	0.58	0.59	0.59	0.59	0.58	0.59	0.59	0.59	0.59	0.58	0.58	0.59	0.58	0.57	0.57	0.57	0.57	0.58	0.56	0	0	0	0.42	0	0	0	0
LA_0906	Uncharacterized protein	1	0.95	0.93	0.89	0.86	0.87	0.86	0.87	0.86	0.86	0.84	0.84	0.74	0.75	0.73	0.75	0.74	0.72	0.73	0	0	0	0	0	0	0	0	0	0	0	0	0	0	0	0	0	0	0	0	0	0	0	0	0	0	0	0	0
LA_0913a	Uncharacterized protein	1	0.88	0.94	0.86	0.89	0.85	0.91	0.85	0.86	0.85	0.76	0.78	0.83	0.85	0.85	0.85	0.83	0.85	0.81	0	0	0	0	0	0	0	0	0	0	0	0	0	0	0	0	0	0	0	0	0	0	0	0	0	0	0	0	0
LA_0914	Uncharacterized protein	1	0.94	0.95	0.84	0.84	0.83	0.59	0.85	0.87	0.84	0.83	0.86	0.8	0.8	0.79	0.82	0.8	0.69	0.74	0	0	0	0.5	0	0	0	0	0	0	0	0	0	0	0	0	0	0	0	0	0	0	0	0	0	0	0	0	0
LA_0939	ADP-dependent (S)-NAD(P)H-hydrate dehydratase	1	0.86	0.92	0.83	0.77	0.75	0.77	0.76	0.66	0.8	0.66	0.86	0.84	0.8	0.63	0.79	0.82	0.74	0.75	0.59	0.59	0.56	0.57	0.59	0.58	0.6	0.58	0.59	0.61	0.58	0.59	0.61	0.61	0.59	0.62	0.61	0.59	0.59	0.58	0.6	0.53	0.54	0.55	0.55	0.54	0.52	0.56	0.55
LA_0965	Exodeoxyribonuclease v gamma chain	1	0.95	0.94	0.84	0.86	0.84	0.85	0.86	0.86	0.85	0.86	0.86	0.82	0.82	0.8	0.81	0.8	0.76	0.76	0.48	0.49	0.49	0.48	0.48	0.49	0.49	0.47	0.48	0.48	0.49	0.47	0.48	0.48	0.47	0.46	0.46	0.43	0.47	0.46	0.48	0.52	0.52	0.51	0.51	0.51	0.52	0.52	0.53
LA_0966	Exodeoxyribonuclease V beta chain	1	0.96	0.93	0.83	0.84	0.84	0.84	0.84	0.85	0.8	0.83	0.83	0.82	0.8	0.81	0.8	0.81	0.76	0.75	0.5	0.51	0.51	0.52	0.51	0.52	0.51	0.52	0.52	0.52	0.51	0.51	0.53	0.52	0.52	0.5	0.51	0.5	0.5	0.5	0.49	0.56	0.57	0.55	0.56	0.56	0.56	0.56	0.58
LA_0991	Uncharacterized protein	1	0.94	0.9	0.83	0.81	0.81	0.82	0.83	0.79	0.76	0.76	0.76	0.72	0.72	0.72	0.74	0.73	0.72	0.72	0.55	0.55	0.55	0.55	0.55	0.55	0.55	0.55	0.54	0.55	0.55	0.56	0.54	0.55	0.52	0.53	0.56	0.54	0.56	0.56	0	0	0	0	0	0	0	0	0.44
LA_0992	Mechanosensitive ion channel	1	0.94	0.94	0.79	0.8	0.79	0.8	0.8	0.81	0.82	0.83	0.82	0.8	0.82	0.81	0.8	0.8	0.75	0.63	0.6	0.59	0.59	0.59	0.59	0.59	0.59	0.59	0.59	0.59	0.59	0.58	0.58	0.59	0.56	0.58	0.58	0.6	0.6	0.61	0	0	0	0	0	0	0	0	0
LA_1010	Uncharacterized protein	1	0.94	0.93	0.81	0.83	0.84	0.84	0.84	0.87	0.81	0.8	0.81	0.81	0.81	0.8	0.8	0.81	0.81	0.78	0.58	0.57	0.57	0.56	0.58	0.57	0.57	0.57	0.57	0.57	0.57	0.57	0.56	0.57	0.57	0.55	0.54	0.55	0.54	0.55	0.55	0.46	0.47	0.47	0.47	0.48	0.46	0.46	0.48
LA_1065	Uncharacterized protein	1	0.87	0.9	0.67	0.66	0	0.72	0.68	0.79	0.81	0.77	0.78	0.74	0.78	0.78	0.8	0.77	0.76	0.73	0	0.63	0	0	0	0	0	0	0.65	0	0.62	0	0	0	0	0	0.66	0.61	0.65	0.63	0	0	0	0	0	0	0	0	0
LA_1066	Uncharacterized protein	1	0.84	0.87	0.68	0.7	0	0.73	0.68	0.8	0.77	0.75	0.77	0.76	0.8	0.78	0.8	0.78	0.74	0.74	0	0.64	0	0	0	0	0	0	0.66	0	0.63	0	0	0	0	0	0.63	0.61	0.62	0.62	0	0	0	0	0	0	0	0	0
LA_1067	Uncharacterized protein	1	0.9	0.9	0.76	0.74	0	0.78	0.75	0.83	0.69	0.73	0.75	0.7	0.73	0.71	0.69	0.66	0.52	0.7	0	0	0	0	0	0	0	0	0	0	0	0	0	0	0	0	0	0	0	0	0	0	0	0	0	0	0	0	0
LA_1069	Hydrolase	1	0.93	0.92	0.8	0.79	0.76	0.75	0.75	0.77	0.68	0.74	0.73	0.7	0.68	0.72	0.7	0.71	0.67	0.67	0.58	0.58	0.58	0.58	0.59	0.58	0.6	0.6	0.59	0.58	0.57	0.57	0.55	0.57	0.57	0.59	0.6	0.58	0.57	0.58	0.58	0.55	0.52	0.6	0.56	0.59	0.52	0.53	0
LA_1087	Uncharacterized protein	1	0.98	0.96	0.9	0.9	0.89	0.9	0.9	0.91	0.91	0.91	0.91	0.89	0.88	0.89	0.89	0.88	0.87	0.86	0.58	0.55	0.56	0.56	0.57	0.6	0.56	0.56	0.54	0.56	0.57	0.56	0.58	0.58	0.56	0.56	0.56	0.57	0.56	0.59	0.59	0.43	0.44	0.43	0.43	0.43	0.44	0.44	0.44
LA_1088	Uncharacterized protein	1	0.94	0.91	0.79	0.79	0.79	0.81	0.79	0.86	0.86	0.86	0.85	0.79	0.81	0.79	0.79	0.79	0.75	0.73	0	0	0	0	0	0	0	0	0	0	0	0	0	0	0	0	0	0	0	0	0	0	0	0	0	0	0	0	0
LA_1099	SH3b domain-containing protein	1	0.98	0.98	0.92	0.92	0.92	0.92	0.93	0.92	0.92	0.93	0.93	0.9	0.89	0.89	0.92	0.9	0.88	0.86	0.56	0.56	0.56	0.58	0.56	0.56	0.57	0.56	0.57	0.56	0.57	0.58	0.56	0.57	0.57	0.56	0.57	0.56	0.56	0.56	0.59	0.42	0.41	0.42	0.42	0.43	0.42	0.42	0.44
LA_1104	DnaJ-related protein	1	0.99	0.97	0.91	0.93	0.9	0.92	0.92	0.93	0.9	0.92	0.92	0.86	0.86	0.87	0.86	0.87	0.85	0.84	0.6	0.55	0.58	0.56	0.56	0.57	0.54	0.55	0.58	0.58	0.54	0.57	0.61	0.58	0.56	0.61	0.61	0.6	0.6	0.6	0.6	0.47	0.47	0.49	0.48	0.47	0.51	0.5	0.47
LA_1121	Uncharacterized protein	1	0.93	0.95	0.68	0.93	0.9	0.85	0.83	0.81	0.66	0.66	0.67	0.81	0.83	0.81	0.83	0.82	0.61	0.73	0	0	0	0	0	0	0	0	0	0	0	0	0	0	0	0	0	0	0	0	0.52	0	0	0	0	0	0	0	0
LA_1141a	Uncharacterized protein	1	0.89	0.93	0.77	0.77	0.73	0.77	0.72	0.75	0.78	0.75	0.74	0.72	0.77	0.81	0.79	0.77	0.76	0.77	0.57	0.56	0.56	0.57	0.56	0.56	0.56	0.55	0.56	0.59	0.55	0.56	0.55	0.54	0.56	0.55	0.53	0.56	0.58	0.56	0.61	0	0	0	0.44	0	0	0	0
LA_1144	Pyrimidine deaminase, riboflavin biosynthesis	1	0.96	0.94	0.77	0.78	0.76	0.8	0.75	0.77	0.68	0.67	0.67	0.68	0.68	0.69	0.68	0.67	0.66	0.68	0.55	0.56	0.55	0.54	0.56	0.55	0.55	0.56	0.56	0.57	0.56	0.54	0.59	0.58	0.57	0.52	0.53	0.55	0.54	0.54	0.54	0.45	0.48	0.45	0.44	0.45	0.48	0.48	0.45
LA_1213	Uncharacterized protein	1	0.94	0.96	0.86	0.86	0.85	0.85	0.85	0.83	0.75	0.82	0.8	0.73	0.72	0.74	0.71	0.73	0.64	0.62	0.49	0.49	0.48	0.47	0.48	0.48	0.48	0.48	0	0.48	0.49	0.46	0.49	0.49	0	0.48	0.48	0.47	0.48	0.47	0.51	0	0	0	0	0	0	0	0
LA_1282	Transcriptional regulator	1	0.96	0.96	0.8	0.79	0.8	0.8	0.8	0.85	0.79	0.81	0.84	0.81	0.81	0.81	0.79	0.83	0.76	0.77	0.48	0.47	0.47	0.47	0.47	0	0.47	0.47	0.47	0.48	0.48	0.48	0.5	0.5	0.5	0.51	0.51	0.52	0.53	0.53	0	0.51	0.48	0.5	0.49	0.48	0	0.51	0.51
LA_1283	Uncharacterized protein	1	0.98	0.97	0.9	0.92	0.89	0.91	0.9	0.91	0.9	0.89	0.89	0.87	0.85	0.85	0.83	0.84	0.83	0.8	0.53	0.55	0.54	0.56	0.55	0.55	0.54	0.54	0.55	0.54	0.53	0.54	0.55	0.56	0.54	0.54	0.54	0.54	0.53	0.54	0.54	0.53	0.53	0.53	0.53	0.53	0.53	0.53	0.53
LA_1297	Uncharacterized protein	1	0.68	0.7	0.85	0.63	0.67	0.91	0.87	0.7	0.81	0.8	0.79	0.82	0.77	0.79	0.8	0.79	0.67	0.7	0	0	0	0	0	0	0	0	0	0	0	0	0	0	0	0	0	0	0	0	0.51	0	0	0	0	0	0	0	0
LA_1310	Uncharacterized protein	1	0.96	0.94	0.65	0.93	0.91	0.83	0.82	0.8	0.64	0.64	0.65	0.79	0.8	0.79	0.81	0.81	0.6	0.72	0	0	0	0	0	0	0	0	0	0	0	0	0	0	0	0	0	0	0	0	0.5	0	0	0	0	0	0	0	0
LA_1312a	Uncharacterized protein	1	0.93	0.92	0.76	0.78	0.76	0.78	0.81	0.76	0.69	0.73	0.72	0.64	0.64	0.65	0.64	0.64	0.58	0.54	0	0	0	0	0	0	0	0	0	0	0	0	0	0	0	0	0	0	0	0	0	0	0	0	0	0	0	0	0
LA_1324	Leucine-rich-repeat protein	1	0.95	0.94	0.83	0.83	0.83	0.83	0.84	0.83	0.84	0.89	0.84	0.81	0.81	0.8	0.82	0.81	0.89	0.81	0.6	0.58	0.57	0.59	0.59	0.59	0.59	0.59	0.59	0.6	0.59	0.57	0.57	0.58	0.65	0.59	0.58	0.63	0.63	0.64	0.62	0.57	0.56	0.55	0.55	0.57	0.57	0.56	0.55
LA_1366	Uncharacterized protein	1	0.98	0.97	0.93	0.91	0.9	0.91	0.91	0.94	0.91	0.89	0.89	0.9	0.9	0.9	0.9	0.89	0.88	0.89	0	0	0	0	0	0	0	0	0.5	0	0	0	0	0.5	0	0.52	0.51	0.51	0.51	0.49	0	0.52	0.53	0.52	0.51	0.52	0.53	0.53	0.52
LA_1382	Acetyltransferase	1	0.96	0.95	0.84	0.88	0.87	0.89	0.88	0.88	0.81	0.8	0.82	0.75	0.73	0.75	0.73	0.75	0.64	0.66	0.53	0.54	0.54	0.51	0.53	0.53	0.52	0.51	0.53	0.54	0.5	0.51	0.52	0.46	0.5	0.48	0.49	0.53	0.51	0.54	0.51	0.53	0.51	0.51	0.51	0.51	0.52	0.49	0.46
LA_1384	Putative lipoprotein	1	0.97	0.95	0.85	0.86	0.85	0.86	0.86	0.89	0.83	0.85	0.86	0.81	0.81	0.82	0.81	0.82	0.8	0.82	0.58	0.57	0.57	0.57	0.57	0.58	0.58	0.57	0.58	0.57	0.58	0.56	0.59	0.6	0.6	0.6	0.6	0.58	0.57	0.58	0.57	0	0	0	0	0	0	0	0
LA_1396	Uncharacterized protein	1	0.96	0.96	0.88	0.89	0.94	0.88	0.89	0.89	0.88	0.89	0.89	0.9	0.88	0.88	0.88	0.9	0.83	0.84	0.55	0.55	0.54	0.55	0.55	0.55	0.55	0.54	0.55	0.54	0.55	0.55	0.55	0.55	0.54	0.64	0.64	0.66	0.64	0.64	0.59	0	0	0	0	0	0	0	0
LA_1410	Lipoate protein ligase A	1	0.93	0.82	0.79	0.77	0.8	0.79	0.7	0.81	0.78	0.76	0.79	0.76	0.76	0.77	0.77	0.76	0.75	0.75	0.54	0.56	0.56	0.57	0.56	0.56	0.54	0.56	0.53	0.55	0.56	0.57	0.56	0.55	0.55	0.54	0.56	0.54	0.54	0.54	0.55	0.53	0.52	0.52	0.52	0.55	0.55	0.55	0.56
LA_1452	Uncharacterized protein	1	0.95	0.94	0.84	0.85	0.82	0.82	0.82	0.86	0.81	0.81	0.8	0.8	0.79	0.77	0.78	0.76	0.73	0.72	0.49	0.48	0.49	0.48	0.49	0.5	0.5	0.49	0.49	0.48	0.48	0.48	0.47	0.47	0.48	0.5	0.49	0.46	0.45	0.49	0.46	0	0.41	0	0.43	0.4	0	0	0.45
LA_1473	Uncharacterized protein	1	1	0.77	0.68	0.91	0.87	0.93	0.93	0.94	0.68	0.68	0.68	0.92	0.9	0.89	0.92	0.92	0.68	0.77	0	0	0	0	0	0	0	0	0	0	0	0	0	0	0	0	0	0	0	0	0.52	0	0	0	0	0	0	0	0
LA_1479	Uncharacterized protein	1	0.94	0.9	0.68	0.68	0.69	0.67	0.67	0.67	0.7	0.73	0.73	0.66	0.69	0.67	0.68	0.64	0.64	0.62	0	0	0	0	0	0	0	0	0	0	0	0	0	0	0	0	0	0	0	0	0	0	0	0	0	0	0	0	0
LA_1486	Putative lipoprotein	1	0.97	0.94	0.8	0.82	0.83	0.83	0.82	0.87	0.83	0.85	0.85	0.85	0.85	0.85	0.85	0.86	0.81	0.7	0.51	0.5	0.51	0.51	0.52	0.52	0.51	0.5	0.51	0.51	0.5	0.5	0.5	0.51	0.52	0.48	0.49	0.49	0.49	0.49	0.51	0	0	0	0	0	0	0	0
LA_1499	Cytoplasmic membrane protein	1	0.93	0.92	0.67	0.68	0.64	0.65	0.71	0.84	0.63	0.69	0.7	0.63	0.64	0.71	0.69	0.61	0.62	0.62	0.51	0.54	0.53	0.51	0.53	0.53	0.51	0.52	0.51	0.53	0.51	0.51	0	0	0.53	0.58	0.58	0.57	0.58	0.58	0.43	0.45	0.45	0.46	0	0.47	0.44	0.44	0.46
LA_1504	M23 family metalloendopeptidase	1	0.95	0.92	0.76	0.55	0.85	0.75	0.85	0.86	0.82	0.88	0.87	0.82	0.81	0.77	0.83	0.79	0.56	0.79	0.54	0.54	0.57	0.57	0.54	0.57	0.54	0.56	0.57	0.54	0.54	0.61	0.57	0.58	0.54	0.52	0.52	0.55	0.54	0.55	0.57	0.55	0.55	0.55	0.55	0.55	0.56	0.57	0.56
LA_1517a	Uncharacterized protein	1	0.97	0.96	0.88	0.88	0.89	0.89	0.88	0.9	0.86	0.88	0.88	0.82	0.82	0.83	0.83	0.82	0.83	0.81	0.59	0.59	0.59	0.59	0.59	0.59	0.6	0.58	0.6	0.6	0.6	0.6	0.59	0.58	0.6	0.57	0.57	0.57	0.59	0.57	0.57	0	0	0	0	0	0	0	0
LA_1524	Uncharacterized protein	1	0.95	0.92	0.82	0.85	0.85	0.84	0.82	0.84	0.75	0.77	0.8	0.79	0.8	0.79	0.79	0.79	0.72	0.68	0	0	0	0	0	0	0	0	0	0	0	0	0	0	0	0	0	0	0	0	0	0	0	0	0	0	0	0	0
LA_1549	Beta-lactamase regulatory protein 1	1	0.93	0.92	0.82	0.83	0.88	0.81	0.82	0.83	0.8	0.82	0.83	0.76	0.77	0.75	0.76	0.78	0.73	0.72	0.52	0.54	0.52	0.53	0.53	0.52	0.53	0.52	0.51	0.51	0.52	0.52	0.5	0.53	0.53	0.52	0.52	0.5	0.51	0.53	0.5	0	0	0	0	0	0	0	0
LA_1552	Histidine kinase sensor protein	1	0.94	0.93	0.78	0.6	0.79	0.78	0.59	0.79	0.77	0.77	0.77	0.76	0.76	0.76	0.75	0.78	0.75	0.76	0.53	0.54	0.53	0.53	0.52	0.53	0.52	0.53	0.52	0.52	0.53	0.52	0.54	0.53	0.52	0.53	0.53	0.51	0.51	0.51	0.51	0.56	0.56	0.57	0.56	0.51	0.56	0.57	0.58
LA_1660	dTDP-4-dehydrorhamnose reductase	1	0.94	0.94	0.93	0.94	0.92	0.92	0.94	0.91	0.86	0.89	0.89	0.86	0.84	0.84	0.86	0.87	0	0	0	0	0	0	0	0	0	0	0	0	0	0	0	0	0	0	0	0	0	0	0	0	0	0.54	0.56	0	0	0.57	0.5
LA_1664	dTDP-rhamnosyl transferase	1	0.97	0.96	0.89	0.9	0.95	0.9	0.9	0.82	0.81	0.82	0.83	0.79	0.79	0.77	0.79	0.75	0	0	0	0	0	0	0	0	0	0	0	0	0	0	0	0	0	0	0	0	0	0	0	0	0	0	0.49	0	0	0	0
LA_1666	Glycosyl transferase	1	0.95	0.96	0.88	0.91	0.93	0.87	0.88	0.86	0.81	0.81	0.8	0.81	0.78	0.8	0.79	0.8	0	0	0	0	0	0	0	0	0	0	0	0	0	0	0	0	0	0	0	0	0	0	0	0	0	0	0.48	0	0	0	0
LA_1686	Uncharacterized protein	1	0.96	0.95	0.79	0.76	0.78	0.78	0.78	0.86	0.81	0.85	0.85	0.82	0.8	0.83	0.8	0.87	0.83	0.79	0	0	0	0	0	0	0	0	0	0	0	0	0	0	0	0	0	0	0	0	0	0	0	0	0	0	0	0	0
LA_1709	Signal receiver component of two-component system	1	0.96	0.95	0.9	0.91	0.89	0.89	0.9	0.9	0.8	0.86	0.86	0.78	0.77	0.79	0.78	0.77	0.78	0.8	0.49	0.48	0.49	0.49	0.49	0.49	0.49	0.5	0.49	0.48	0.5	0.48	0.5	0.48	0.51	0.68	0.68	0.6	0.53	0.61	0.52	0.59	0.58	0.57	0.54	0.59	0.57	0.54	0.54
LA_1725	Uncharacterized protein	1	0.95	0.95	0.82	0.84	0.83	0.84	0.75	0.88	0.79	0.75	0.67	0.81	0.81	0.81	0.83	0.78	0.76	0.77	0	0	0	0	0	0	0	0	0	0	0	0	0	0	0	0	0	0	0	0	0	0	0	0	0	0	0	0	0
LA_1733	Uncharacterized protein	1	0.94	0.92	0.77	0.77	0.77	0.78	0.75	0.8	0.74	0.75	0.74	0.74	0.74	0.76	0.73	0.74	0.72	0.75	0.61	0.54	0.64	0.6	0.55	0.55	0.55	0.55	0.54	0.67	0.55	0.56	0.54	0.65	0.65	0.54	0.55	0.55	0.56	0.57	0.56	0.5	0.47	0.44	0.48	0.5	0.45	0.48	0.51
LA_1734	Antisigma factor antagonist-related protein	1	0.93	0.92	0.75	0.75	0.76	0.77	0.77	0.77	0.77	0.74	0.74	0.69	0.73	0.72	0.73	0.74	0.71	0.7	0.57	0.57	0.57	0.58	0.58	0.57	0.57	0.45	0.57	0.59	0.58	0.6	0.45	0.58	0.55	0.6	0.58	0.58	0.51	0.51	0.55	0.45	0.46	0.46	0.47	0.47	0.45	0.45	0.44
LA_1770	Transcriptional regulator	1	0.89	0.88	0.83	0.86	0.86	0.83	0.63	0.62	0.65	0.64	0.64	0.64	0.62	0.63	0.63	0.63	0.62	0.62	0.55	0.54	0.55	0.46	0.46	0.55	0.54	0.51	0.55	0.55	0.54	0.47	0.5	0.5	0.51	0.58	0.59	0.58	0.58	0.58	0.55	0.54	0.44	0.48	0.48	0.54	0.47	0.46	0.57
LA_1774	Uncharacterized protein	1	0.64	0.64	0.91	0.62	0.68	0.92	0.62	0.85	0.69	0	0.64	0	0.63	0.68	0.7	0.65	0.65	0.69	0	0	0	0	0	0	0.6	0	0	0	0	0	0.65	0.54	0	0.6	0.6	0.65	0.57	0.6	0	0	0	0	0	0	0	0	0
LA_1873	Uncharacterized protein	1	0.96	0.98	0.67	0.94	0.93	0.84	0.83	0.79	0.65	0.66	0.67	0.79	0.8	0.79	0.81	0.8	0.59	0.71	0	0	0	0	0	0	0	0	0	0	0	0	0	0	0	0	0	0	0	0	0.51	0	0	0	0	0	0	0	0
LA_1885	Uncharacterized protein	1	0.92	0.89	0.71	0.71	0.7	0.72	0.73	0.75	0.7	0.72	0.72	0.67	0.66	0.65	0.66	0.62	0.63	0.62	0	0	0	0	0	0	0	0	0	0	0	0	0	0	0	0	0	0	0	0	0	0	0	0	0	0	0	0	0
LA_1889	1-aminocyclopropane-1-carboxylate deaminase	1	0.84	0.69	0.66	0.71	0.68	0.71	0.71	0.69	0.68	0.67	0.69	0.68	0.64	0.67	0.66	0.68	0.69	0.68	0.55	0.54	0.55	0.55	0.53	0.55	0.56	0.56	0.56	0.56	0.53	0.56	0.53	0.49	0.53	0.55	0.54	0.53	0.55	0.53	0.52	0.43	0.44	0.42	0.42	0.45	0.46	0.46	0.5
LA_1908	PaaI thioesterase	1	0.97	0.96	0.95	0.95	0.93	0.95	0.94	0.95	0.79	0.88	0.88	0.8	0.55	0.8	0.78	0.8	0.83	0	0	0	0	0	0	0	0	0	0	0	0	0	0	0	0	0	0	0	0	0	0	0	0	0	0	0	0	0	0
LA_1922	Uncharacterized protein	1	0.96	0.94	0.78	0.81	0.8	0.8	0.8	0.8	0.75	0.77	0.76	0.72	0.71	0.72	0.69	0.71	0.64	0.68	0.55	0.52	0.59	0.55	0.59	0.6	0.54	0.59	0.6	0.58	0.59	0.54	0.51	0.63	0.62	0.61	0.54	0.47	0.52	0.52	0.53	0.52	0.51	0.52	0.53	0.55	0.52	0.52	0.52
LA_1937	CopG-like transcriptional regulator	1	0.94	0.94	0.87	0.61	0.62	0.83	0.83	0.84	0.8	0.79	0.79	0.75	0.74	0.75	0.77	0.74	0.75	0.81	0	0	0	0	0	0	0	0	0	0	0	0	0	0	0	0	0	0	0.54	0	0.52	0	0	0	0	0	0	0	0
LA_1945	Uncharacterized protein	1	0.9	0.86	0.77	0.75	0.71	0.77	0.76	0.76	0.71	0.8	0.82	0.75	0.75	0.73	0.7	0.69	0.64	0.69	0.51	0.51	0.53	0.54	0.56	0.56	0.55	0.54	0.56	0.54	0.53	0.51	0.51	0.54	0.51	0.51	0.5	0.51	0.52	0.51	0.52	0	0	0	0	0	0	0	0
LA_1961	Uncharacterized protein	1	0.97	0.93	0.84	0.86	0.92	0.85	0.85	0.85	0.85	0.77	0.8	0.82	0.86	0.83	0.84	0.82	0.76	0.82	0.55	0.54	0.56	0.57	0.54	0.55	0.57	0.56	0.56	0.56	0.55	0.55	0.61	0.6	0.55	0.56	0.55	0.56	0.59	0.56	0.59	0.57	0.57	0.58	0.56	0.56	0.59	0.58	0.56
LA_1962	Uncharacterized protein	1	0.98	0.96	0.88	0.88	0.88	0.88	0.89	0.86	0.87	0.81	0.84	0.78	0.78	0.78	0.77	0.71	0.75	0.74	0	0	0	0	0	0	0	0	0	0	0	0	0	0	0	0	0	0.54	0.53	0.57	0	0	0	0	0	0	0	0	0
LA_1973	Uncharacterized protein	1	0.93	0.89	0.85	0.83	0.8	0.83	0.86	0.76	0.8	0.8	0.8	0.73	0.74	0.73	0.72	0.7	0.76	0.73	0	0	0	0	0	0	0	0	0	0	0	0	0	0	0	0	0	0	0	0	0	0	0	0	0	0	0	0	0
LA_1978	PMT_2 domain-containing protein	1	0.96	0.95	0.83	0.86	0.85	0.86	0.86	0.88	0.86	0.83	0.83	0.86	0.85	0.85	0.84	0.85	0.77	0.75	0.48	0	0	0.5	0	0	0	0.5	0	0	0	0	0	0	0	0	0	0	0	0	0	0.49	0.51	0	0	0	0.51	0.49	0
LA_1981	Uncharacterized protein	1	0.94	0.93	0.85	0.86	0.86	0.86	0.87	0.86	0.83	0.86	0.86	0.83	0.79	0.8	0.82	0.83	0.75	0.75	0	0	0	0	0.43	0.44	0.44	0	0	0	0	0	0	0	0	0	0	0	0	0	0	0.47	0.46	0.46	0.44	0	0	0.47	0.46
LA_1982	O-antigen polymerase-like protein	1	0.95	0.95	0.86	0.85	0.86	0.85	0.85	0.88	0.8	0.85	0.84	0.77	0.78	0.76	0.77	0.78	0.73	0.72	0	0	0	0	0	0	0	0	0	0	0	0	0	0	0	0	0	0	0	0	0.44	0.58	0	0	0.47	0	0	0.44	0.51
LA_1984	Uncharacterized protein	1	0.95	0.93	0.84	0.85	0.84	0.85	0.85	0.8	0.77	0.8	0.79	0.72	0.72	0.7	0.73	0.71	0.69	0.7	0.46	0.46	0.47	0.46	0.49	0.49	0.46	0.44	0.46	0.42	0.46	0.45	0.45	0.44	0.46	0.41	0.4	0.43	0.43	0	0.42	0.47	0.47	0.47	0.48	0.45	0.44	0.46	0.46
LA_1997	Glycosyltransferase	1	0.98	0.96	0.88	0.89	0.89	0.88	0.93	0.92	0.88	0.89	0.89	0.86	0.85	0.86	0.86	0.86	0.83	0.81	0	0	0	0	0	0	0	0	0	0	0	0	0	0	0	0	0	0	0	0	0	0	0	0	0	0	0	0	0
LA_1998	Polysaccharide deacetylase	1	0.97	0.94	0.88	0.89	0.89	0.9	0.9	0.86	0.83	0.89	0.89	0.83	0.85	0.84	0.84	0.83	0.81	0.84	0.49	0.49	0.49	0.49	0.49	0.49	0.49	0.49	0.49	0.48	0.49	0.49	0.5	0.5	0.51	0.5	0.5	0.51	0.5	0.5	0.49	0	0	0	0	0	0	0	0
LA_2026	Uncharacterized protein	1	0.88	0.91	0.79	0.81	0.77	0.77	0.77	0.77	0.74	0.73	0.75	0.71	0.7	0.73	0.73	0.73	0.62	0.63	0.57	0.54	0.54	0.55	0.57	0.54	0.57	0.57	0.55	0.56	0.58	0.53	0.46	0.48	0.53	0.56	0.55	0.56	0.54	0.53	0.49	0	0	0	0	0	0	0	0
LA_2032	CopG-like transcriptional regulator	1	0.94	0.92	0.87	0.61	0.63	0.83	0.83	0.85	0.8	0.77	0.79	0.75	0.74	0.75	0.77	0.74	0.74	0.81	0	0	0	0	0	0	0	0	0	0	0	0	0	0	0	0	0	0	0.54	0	0.52	0	0	0	0	0	0	0	0
LA_2041	Uncharacterized protein	1	0.97	0.98	0.97	0.96	0.95	0.92	0.92	0.88	0.89	0.93	0.91	0.82	0.82	0.89	0.85	0.87	0.86	0.84	0	0	0	0	0	0	0	0	0	0	0	0	0	0	0	0	0	0	0	0	0	0	0	0	0	0	0	0	0
LA_2052	DUF2157 domain-containing protein	1	0.92	0.88	0.72	0.8	0.8	0.78	0.78	0.81	0.72	0.72	0.71	0.75	0.73	0.71	0.73	0.74	0.72	0.72	0.5	0.48	0.48	0.51	0.48	0.47	0.49	0.48	0.5	0.51	0.48	0.52	0.49	0.49	0.52	0	0	0	0	0	0.51	0	0	0	0	0	0	0	0
[truncated: 206 more rows]
[truncated: 20 more columns]

## Sheet: Lost by 80% P1
		Linterrogans	Lkirschneri	Lnoguchii	Lsantarosai	Lmayottensis	Lborgpetersenii	Lalexanderi	Lweilii	Lalstonii	Lyasudae	Lbarantonii	Lkmetyi	Ltipperaryensis	Lainlahdjerensis	Lstimsonii	Lainazelensis	Ladleri	Lellisii	Lgomenensis	Llicerasiae	Lhartskeerlii	Ldzoumogneensis	Lvenezuelensis	Lselangorensis	Lhaakeii	Landrefontaineae	Lsaintgironsiae	Lkoniamboensis	Lneocaledonica	Ljohnsonii	Lsarikeiensis	Llangatensis	Lsemungkikensis	Lwolffii	Lfletcheri	Lfluminis	Lbroomii	Linadai	Lfainei	Lperolatii	Lbiflexa	Lbouyouniensis	Ljelokensis	Lyanagawae	Lkemamanensis	Llevettii	Lellinghauseni	Lbrenneri
[truncated: 48 more rows]
[truncated: 20 more columns]

[truncated: 2 more sheets: Acquired by 80% P1+, Lost by 80% P1+]
