# Supplementary material for: Evolutionary insights into the emergence of virulent Leptospira spirochetes
Source: PLoS Pathog. 2024 Jul 17;20(7):e1012161. doi: 10.1371/journal.ppat.1012161 (PMC11285912; doi:10.1371/journal.ppat.1012161)
Supplement: S4 Table — (XLSX) [file ppat.1012161.s004.xlsx]

## Sheet: Feuil1
	number of P1+ species associated with pseudogenes
	1	2	3	4		Metabolism
Pseudogenes found (KEGG name)	2-dehydropantoate 2-reductase	valine--pyruvate aminotransferase	alcohol dehydrogenase	adenylate cyclase		Cellular Processes
	acyl-CoA dehydrogenase	UDP-N-acetylmuramoylalanine--D-glutamate ligase	NADH-quinone oxidoreductase subunit A	cholesterol oxidase		Transporters
	NADH-quinone oxidoreductase subunit L	cobyrinic acid a,c-diamide synthase	glutathione S-transferase			Genetic Information Processing
	NADH-quinone oxidoreductase subunit M	peptide-methionine (S)-S-oxide reductase	sphingomyelin phosphodiesterase			Unclassified
	dihydrolipoyl dehydrogenase	ATP adenylyltransferase	acetoacetyl-CoA synthetase
	aspartate kinase	triosephosphate isomerase	apolipoprotein N-acyltransferase
	GDPmannose 4,6-dehydratase	oligo-1,6-glucosidase	CDP-diacylglycerol---glycerol-3-phosphate 3-phosphatidyltransferase
	PLP dependent protein	alkyldihydroxyacetonephosphate synthase	isovaleryl-CoA dehydrogenase
	3-oxoacyl-[acyl-carrier-protein] synthase II	isobutyryl-CoA mutase	ATP-dependent Lon protease
	UDP-N-acetylglucosamine pyrophosphorylase	long-chain acyl-CoA synthetase	NTE family protein
	phosphoribosylformylglycinamidine synthase subunit PurL	iron complex outermembrane recepter protein	putative transposase
	glucokinase	ABC-2 type transport system ATP-binding protein
	3-oxoacyl-[acyl-carrier protein] reductase	heavy metal efflux system protein
	succinate-semialdehyde dehydrogenase / glutarate-semialdehyde dehydrogenase
	acetyl-CoA acyltransferase
	homoserine kinase
	glutamate 5-kinase
	glycerate 2-kinase
	beta-galactosidase
	4-hydroxybutyrate CoA-transferase
	phosphoglycolate phosphatase
	enoyl-CoA hydratase
	GDP-4-dehydro-6-deoxy-D-mannose reductase
	isocitrate dehydrogenase
	glycerol-3-phosphate dehydrogenase
	aldehyde dehydrogenase (NAD+)
	protoporphyrinogen/coproporphyrinogen III oxidase
	NADH-quinone oxidoreductase subunit N
	8-amino-7-oxononanoate synthase
	dihydropteroate synthase
	3-phosphoshikimate 1-carboxyvinyltransferase
	histidinol-phosphate aminotransferase
	2-C-methyl-D-erythritol 4-phosphate cytidylyltransferase
	myo-inositol-1(or 4)-monophosphatase
	oligopeptidase A
	hydroxymethylglutaryl-CoA lyase
	3-isopropylmalate/(R)-2-methylmalate dehydratase small subunit
	UDP-glucose 4-epimerase
	phosphoribosylanthranilate isomerase
	glutamate-1-semialdehyde 2,1-aminomutase
	CTP synthase
	acyl phosphate:glycerol-3-phosphate acyltransferase
	methylthioribose-1-phosphate isomerase
	fructose-bisphosphate aldolase, class I
	UDP-2-acetamido-2,6-beta-L-arabino-hexul-4-ose reductase
	D-glycero-beta-D-manno-heptose-7-phosphate kinase
	nicotinamide-nucleotide amidase
	lipoate---protein ligase
	lipoyl(octanoyl) transferase
	PmbA protein
	BirA family transcriptional regulator, biotin operon repressor / biotin---[acetyl-CoA-carboxylase] ligase
	adenosylcobinamide kinase / adenosylcobinamide-phosphate guanylyltransferase
	heme a synthase
	alpha-2-macroglobulin
	cobalt-precorrin 5A hydrolase / cobalt-factor III methyltransferase / precorrin-3B C17-methyltransferase
	ketol-acid reductoisomerase
	diaminopimelate decarboxylase
	NAD-dependent deacetylase
	lactoylglutathione lyase
	potassium-transporting ATPase potassium-binding subunit
	putative ABC transport system permease protein
	iron complex transport system substrate-binding protein
	heme exporter protein B
	cytochrome c-type biogenesis protein CcmF
	basic amino acid/polyamine antiporter, APA family
	outer membrane protein insertion porin family
	ferrous iron transport protein B
	bile acid:Na+ symporter, BASS family
	fluoride exporter
	MFS transporter, UMF1 family
	potassium/hydrogen antiporter
	P-type Mg2+ transporter
	Na+:H+ antiporter, NhaC family
	ammonium transporter, Amt family
	solute:Na+ symporter, SSS family
	phosphate transport system protein
	phosphate transport system substrate-binding protein
	magnesium transporter
	hydrophobic/amphiphilic exporter-1 (mainly G- bacteria), HAE1 family
	trk/ktr system potassium uptake protein
	potassium-transporting ATPase ATP-binding subunit
	putative ABC transport system ATP-binding protein
	peptide/nickel transport system substrate-binding protein
	large subunit ribosomal protein L13
	large subunit ribosomal protein L9
	RNA 2',3'-cyclic 3'-phosphodiesterase
	ParB family transcriptional regulator, chromosome partitioning protein
	tyrosyl-tRNA synthetase
	leucyl-tRNA synthetase
	seryl-tRNA synthetase
	arginyl-tRNA synthetase
	DNA polymerase III subunit gamma/tau
	RNA methyltransferase, TrmH family
	S-adenosylmethionine:tRNA ribosyltransferase-isomerase
	exodeoxyribonuclease V alpha subunit
	primosomal protein N' (replication factor Y) (superfamily II helicase)
	transcription elongation factor GreA
	ATP-dependent DNA helicase RecQ
	ATP-dependent DNA helicase UvrD/PcrA
	tRNA(Ile)-lysidine synthase
	DNA topoisomerase I
	DNA-directed RNA polymerase subunit beta
	peptide chain release factor 3
	RNA polymerase sigma-70 factor
	ribosomal protein S12 methylthiotransferase
	DNA-damage-inducible protein J
	regulator of sigma E protease
	[protein-PII] uridylyltransferase
	type I restriction enzyme, R subunit
	type I restriction enzyme, S subunit
	preprotein translocase subunit SecA
	flagellar hook-length control protein FliK
	tellurite resistance protein TerC
	two-component system, OmpR family, sensor histidine kinase KdpD
	flagellar protein FliO/FliZ
	general secretion pathway protein L
	two-component system, OmpR family, sensor kinase
	sec-independent protein translocase protein TatC
	methyl-accepting chemotaxis protein
	type I restriction enzyme M protein
	two-component system, chemotaxis family, sensor kinase CheA
	putative (di)nucleoside polyphosphate hydrolase
	8-oxo-dGTP diphosphatase
	ferredoxin
	stage II sporulation protein D
	cytochrome c peroxidase
	acetoin utilization protein AcuB
	magnesium chelatase family protein
