# Supplementary material for: Evolutionary insights into the emergence of virulent Leptospira spirochetes
Source: PLoS Pathog. 2024 Jul 17;20(7):e1012161. doi: 10.1371/journal.ppat.1012161 (PMC11285912; doi:10.1371/journal.ppat.1012161)
Supplement: S5 Table — (XLSX) [file ppat.1012161.s005.xlsx]

## Sheet: specific genes P1+
#node	locus_name	serovar_lai_prot	old_locus_name_UP-MMC-NIID-LP-strain	domain_summary_url	annotation	other_names_and_aliases
Amidase	LA_2200	AAN49399.1	LIMLP_09620	Amidase	domain annotation not available for this species	1151543,3.5.1.28,AAN49399,AAN49399.1,Amidase,EC 3.5.1.28,LA_2200,N-acetylmuramoyl-L-alanine amidase,NC_004342.2,NP_712381,NP_712381.1,Q8F447,Q8F447_LEPIN,WP_000627663.1,amidase,lil:LA_2200
cheB2	LA_1744	AAN48943.2	LIMLP_10195	Putative protein-glutamate methylesterase/protein-glutamine glutaminase; May be involved in chemotaxis; Belongs to the CheB family.	domain annotation not available for this species	1151087,3.1.1.61,3.5.1.44,AAN48943,AAN48943.2,CHEB2_LEPIN,CheB,Chemotaxis-specific methylesterase CheB,EC 3.1.1.61,EC 3.5.1.44,LA_1744,NC_004342.2,NP_711925,NP_711925.2,Putative protein-glutamate methylesterase/protein-glutamine glutaminase,Q8F5D8,Two-component system, chemotaxis family, protein-glutamate methylesterase/glutaminase,cheB,cheB2,chemotaxis-specific methylesterase CheB,lil:LA_1744
LA_0283	LA_0283	AAN47482.2	LIMLP_16555	Uncharacterized protein	domain annotation not available for this species	1149626,AAN47482,AAN47482.2,Hypothetical protein,LA_0283,NC_004342.2,NP_710464,NP_710464.2,Q8F9B2,Q8F9B2_LEPIN,Uncharacterized protein,WP_001245090.1,hypothetical protein,lil:LA_0283
LA_0328	LA_0328	AAN47527.1	LIMLP_16360	Acetyltransferase	domain annotation not available for this species	1149671,AAN47527,AAN47527.1,Acetyltransferase,Acyltransferase,LA_0328,NC_004342.2,NP_710509,NP_710509.1,Q8F968,Q8F968_LEPIN,WP_000529868.1,acetyltransferase,lil:LA_0328
LA_0494	LA_0494	AAN47693.1	LIMLP_02125	Putative lipoprotein	domain annotation not available for this species	1149837,AAN47693,AAN47693.1,Hypothetical protein,LA_0494,NC_004342.2,NP_710675,NP_710675.1,Putative lipoprotein,Q8F8R1,Q8F8R1_LEPIN,WP_000672494.1,lil:LA_0494,putative lipoprotein
LA_0578	LA_0578	AAN47777.2	LIMLP_02465	Uncharacterized protein	domain annotation not available for this species	1149921,AAN47777,AAN47777.2,Hypothetical protein,LA_0578,NC_004342.2,NP_710759,NP_710759.2,Q8F8H8,Q8F8H8_LEPIN,Uncharacterized protein,WP_000168340.1,hypothetical protein,lil:LA_0578
LA_0588	LA_0588	AAN47787.2	LIMLP_03510	Uncharacterized protein	domain annotation not available for this species	1149931,AAN47787,AAN47787.2,Hypothetical protein,LA_0588,NC_004342.2,NP_710769,NP_710769.2,Q8F8G9,Q8F8G9_LEPIN,Uncharacterized protein,WP_001021488.1,hypothetical protein,lil:LA_0588
LA_0589	LA_0589	AAN47788.1	LIMLP_02500	Uncharacterized protein	domain annotation not available for this species	1149932,AAN47788,AAN47788.1,Conserved hypothetical protein,Hypothetical protein,LA_0589,NC_004342.2,NP_710770,NP_710770.1,Q8F8G8,Q8F8G8_LEPIN,Uncharacterized protein,WP_000533973.1,conserved hypothetical protein,lil:LA_0589
LA_0591	LA_0591	AAN47790.1	LIMLP_02510	Uncharacterized protein	domain annotation not available for this species	1149934,AAN47790,AAN47790.1,Conserved hypothetical protein,Hypothetical protein,LA_0591,NC_004342.2,NP_710772,NP_710772.1,Q8F8G6,Q8F8G6_LEPIN,Uncharacterized protein,WP_000533982.1,conserved hypothetical protein,lil:LA_0591
LA_0598	LA_0598	AAN47797.2	LIMLP_02535	Transcriptional regulator	domain annotation not available for this species	1149941,AAN47797,AAN47797.2,LA_0598,NC_004342.2,NP_710779,NP_710779.2,Q8F8F9,Q8F8F9_LEPIN,Transcriptional regulator,WP_001125095.1,lil:LA_0598,transcriptional regulator
LA_0620	LA_0620	AAN47819.1	LIMLP_02620	Uncharacterized protein	domain annotation not available for this species	1149963,AAN47819,AAN47819.1,Conserved hypothetical protein,Hypothetical protein,LA_0620,NC_004342.2,NP_710801,NP_710801.1,Q8F8D7,Q8F8D7_LEPIN,Uncharacterized protein,WP_001245966.1,conserved hypothetical protein,lil:LA_0620
LA_0707	LA_0707	AAN47906.1	LIMLP_02950	Transposase	domain annotation not available for this species	1150050,AAN47906,AAN47906.1,LA_0707,NC_004342.2,NP_710888,NP_710888.1,Q8F852,Q8F852_LEPIN,Transposase,WP_000141246.1,lil:LA_0707,transposase
LA_0728a	LA_0728a	ADE44171.1	LIMLP_03035	Hypothetical lipoprotein	domain annotation not available for this species	9006882,ADE44171,ADE44171.1,D4YW20,D4YW20_LEPIN,Hypothetical lipoprotein,Hypothetical protein,LA_0728a,NC_004342.2,WP_001989750.1,YP_003573295,YP_003573295.1,hypothetical lipoprotein,lil:LA_0728a
LA_0769	LA_0769	AAN47968.2	LIMLP_03230	Uncharacterized protein	domain annotation not available for this species	1150112,AAN47968,AAN47968.2,Conserved hypothetical protein,Hypothetical protein,LA_0769,NC_004342.2,NP_710950,NP_710950.2,Q8F820,Q8F820_LEPIN,Uncharacterized protein,WP_000071517.1,conserved hypothetical protein,lil:LA_0769
LA_0795	LA_0795	AAN47995.2	LIMLP_03335	Uncharacterized protein	domain annotation not available for this species	1150139,AAN47995,AAN47995.2,Hypothetical protein,LA_0795,NC_004342.2,NP_710977,NP_710977.2,Q8F7Z6,Q8F7Z6_LEPIN,Uncharacterized protein,WP_002163513.1,hypothetical protein,lil:LA_0795
LA_0812	LA_0812	AAN48011.2	LIMLP_19465	Uncharacterized protein	domain annotation not available for this species	1150155,AAN48011,AAN48011.2,Hypothetical protein,LA_0812,NC_004342.2,NP_710993,NP_710993.2,Q8F7Y0,Q8F7Y0_LEPIN,Uncharacterized protein,WP_011069649.1,hypothetical protein,lil:LA_0812
LA_0835	LA_0835	AAN48034.1	LIMLP_03505	Uncharacterized protein	domain annotation not available for this species	1150178,AAN48034,AAN48034.1,Conserved hypothetical protein,Hypothetical protein,LA_0835,NC_004342.2,NP_711016,NP_711016.1,Q8F7V7,Q8F7V7_LEPIN,Uncharacterized protein,WP_000092367.1,conserved hypothetical protein,lil:LA_0835
LA_0836	LA_0836	AAN48035.2	LIMLP_03510	Uncharacterized protein	domain annotation not available for this species	1150179,AAN48035,AAN48035.2,Hypothetical protein,LA_0836,NC_004342.2,NP_711017,NP_711017.2,Q8F7V6,Q8F7V6_LEPIN,Uncharacterized protein,WP_002073687.1,hypothetical protein,lil:LA_0836
LA_0872	LA_0872	AAN48071.1	LIMLP_03665	Microbial collagenase	domain annotation not available for this species	1150215,3.4.24.3,AAN48071,AAN48071.1,EC 3.4.24.3,LA_0872,Microbial collagenase,NC_004342.2,NP_711053,NP_711053.1,Q8F7S2,Q8F7S2_LEPIN,WP_011069655.1,lil:LA_0872,microbial collagenase
LA_0873	LA_0873	AAN48072.1	LIMLP_03670	Cytoplasmic membrane protein	domain annotation not available for this species	1150216,AAN48072,AAN48072.1,Cytoplasmic membrane protein,LA_0873,NC_004342.2,NP_711054,NP_711054.1,Q8F7S1,Q8F7S1_LEPIN,WP_001109422.1,cytoplasmic membrane protein,lil:LA_0873
LA_0905	LA_0905	AAN48104.2	LIMLP_03790	Hypothetical lipoprotein	domain annotation not available for this species	1150248,AAN48104,AAN48104.2,Hypothetical lipoprotein,Hypothetical protein,LA_0905,NC_004342.2,NP_711086,NP_711086.2,Q8F7N9,Q8F7N9_LEPIN,WP_000486770.1,hypothetical lipoprotein,lil:LA_0905
LA_0934	LA_0934	AAN48133.1	LIMLP_03900	Uncharacterized protein	domain annotation not available for this species	1150277,AAN48133,AAN48133.1,Conserved hypothetical protein,Hypothetical protein,LA_0934,NC_004342.2,NP_711115,NP_711115.1,Q8F7L0,Q8F7L0_LEPIN,Uncharacterized protein,WP_000336236.1,conserved hypothetical protein,lil:LA_0934
LA_0985	LA_0985	AAN48184.1	LIMLP_04110	WGR domain-containing protein	domain annotation not available for this species	1150328,AAN48184,AAN48184.1,Hypothetical protein,LA_0985,NC_004342.2,NP_711166,NP_711166.1,Q8F7G0,Q8F7G0_LEPIN,WGR domain-containing protein,WP_001016440.1,hypothetical protein,lil:LA_0985
LA_1092	LA_1092	AAN48291.1	LIMLP_12925	Uncharacterized protein	domain annotation not available for this species	1150435,34314435,AAN48291,AAN48291.1,Conserved hypothetical protein,Hypothetical protein,LA_1092,NC_004342.2,NP_711273,NP_711273.1,Q8F756,Q8F756_LEPIN,Uncharacterized protein,WP_001049451.1,conserved hypothetical protein,lil:LA_1092
LA_1183	LA_1183	AAN48382.2	LIMLP_12530	Uncharacterized protein	domain annotation not available for this species	1150526,AAN48382,AAN48382.2,Hypothetical protein,LA_1183,NC_004342.2,NP_711364,NP_711364.2,Q8F6W7,Q8F6W7_LEPIN,Uncharacterized protein,WP_000655293.1,hypothetical protein,lil:LA_1183
LA_1353	LA_1353	AAN48552.2	LIMLP_07330	Cytoplasmic membrane protein	domain annotation not available for this species	1150696,AAN48552,AAN48552.2,Cytoplasmic membrane protein,LA_1353,NC_004342.2,NP_711534,NP_711534.2,Q8F6F4,Q8F6F4_LEPIN,WP_011069669.1,cytoplasmic membrane protein,lil:LA_1353
LA_1400	LA_1400	AAN48599.2	LIMLP_11660	Ricin B-type lectin domain-containing protein	domain annotation not available for this species	1150743,AAN48599,AAN48599.2,Conserved hypothetical protein,Hypothetical protein,LA_1400,NC_004342.2,NP_711581,NP_711581.2,Q8F6A9,Q8F6A9_LEPIN,Ricin B-type lectin domain-containing protein,WP_002080843.1,conserved hypothetical protein,lil:LA_1400
LA_1402	LA_1402	AAN48601.2	LIMLP_11655	Uncharacterized protein	domain annotation not available for this species	1150745,AAN48601,AAN48601.2,Conserved hypothetical protein,Hypothetical protein,LA_1402,NC_004342.2,NP_711583,NP_711583.2,Q8F6A7,Q8F6A7_LEPIN,Uncharacterized protein,WP_000528830.1,conserved hypothetical protein,lil:LA_1402
LA_1454	LA_1454	AAN48653.1	LIMLP_11410	Uncharacterized protein	domain annotation not available for this species	1150797,AAN48653,AAN48653.1,Hypothetical protein,LA_1454,NC_004342.2,NP_711635,NP_711635.1,Q8F657,Q8F657_LEPIN,Uncharacterized protein,WP_000517656.1,hypothetical protein,lil:LA_1454
LA_1567	LA_1567	AAN48766.2	LIMLP_10965	Putative lipoprotein	domain annotation not available for this species	1150910,AAN48766,AAN48766.2,Hypothetical protein,LA_1567,NC_004342.2,NP_711748,NP_711748.2,Putative lipoprotein,Q8F5V0,Q8F5V0_LEPIN,WP_011069680.1,lil:LA_1567,putative lipoprotein
LA_1568	LA_1568	AAN48767.1	LIMLP_10965	Putative lipoprotein	domain annotation not available for this species	1150911,AAN48767,AAN48767.1,Hypothetical protein,LA_1568,NC_004342.2,NP_711749,NP_711749.1,Putative lipoprotein,Q8F5U9,Q8F5U9_LEPIN,WP_011069681.1,lil:LA_1568,putative lipoprotein
LA_1569	LA_1569	AAN48768.1	LIMLP_10960	Putative lipoprotein	domain annotation not available for this species	1150912,AAN48768,AAN48768.1,Hypothetical protein,LA_1569,NC_004342.2,NP_711750,NP_711750.1,Putative lipoprotein,Q8F5U8,Q8F5U8_LEPIN,WP_000876496.1,lil:LA_1569,putative lipoprotein
LA_1601	LA_1601	AAN48800.1	LIMLP_10810	FdtA-like protein	domain annotation not available for this species	1150944,AAN48800,AAN48800.1,FdtA-like protein,Hypothetical protein,LA_1601,NC_004342.2,NP_711782,NP_711782.1,Q8F5R6,Q8F5R6_LEPIN,WP_000799638.1,lil:LA_1601
LA_1653	LA_1653	AAN48852.1	LIMLP_10555	Glycosyltransferase	domain annotation not available for this species	1150996,AAN48852,AAN48852.1,Glycosyltransferase,LA_1653,NC_004342.2,NP_711834,NP_711834.1,Q8F5M0,Q8F5M0_LEPIN,WP_000876100.1,glycosyltransferase,lil:LA_1653
LA_1657	LA_1657	AAN48856.1	LIMLP_10535	Glycosyl transferase	domain annotation not available for this species	1151000,AAN48856,AAN48856.1,G1UB29,G1UB29_LEPIN,Glycosyl transferase,Glycosyltransferase,LA_1657,NC_004342.2,NP_711838,NP_711838.1,WP_000282880.1,glycosyl transferase,lil:LA_1657
LA_1665	LA_1665	AAN48864.2	LIMLP_10495	Uncharacterized protein	domain annotation not available for this species	1151008,AAN48864,AAN48864.2,Hypothetical protein,LA_1665,NC_004342.2,NP_711846,NP_711846.2,Q8F5L5,Q8F5L5_LEPIN,Uncharacterized protein,WP_011069684.1,hypothetical protein,lil:LA_1665
LA_1743	LA_1743	AAN48942.2	LIMLP_10200	Methylase of chemotaxis methyl-accepting protein	domain annotation not available for this species	1151086,2.1.1.80,AAN48942,AAN48942.2,CheR,Chemotaxis protein methyltransferase CheR,EC 2.1.1.80,LA_1743,Methylase of chemotaxis methyl-accepting protein,NC_004342.2,NP_711924,NP_711924.2,Q8F5D9,Q8F5D9_LEPIN,WP_002079012.1,cheR,lil:LA_1743,methylase of chemotaxis methyl-accepting protein
LA_1771	LA_1771	AAN48970.2	LIMLP_19325	Uncharacterized protein	domain annotation not available for this species	1151114,20495191,AAN48970,AAN48970.2,Hypothetical protein,LA_1771,NC_004342.2,NC_025151.1,NP_711952,NP_711952.2,Q8F5B3,Q8F5B3_LEPIN,Uncharacterized protein,WP_000236474.1,YP_009069738.1,hypothetical protein,lil:LA_1771
LA_1793	LA_1793	AAN48992.1	LIMLP_19510	Transposase	domain annotation not available for this species	1151136,20495206,AAN48992,AAN48992.1,LA_1793,NC_004342.2,NC_025151.1,NP_711974,NP_711974.1,Q8F591,Q8F591_LEPIN,Transposase,WP_001282191.1,YP_009069753.1,lil:LA_1793,transposase
LA_1808	LA_1808	AAN49007.1	LIMLP_19510	Transposase	domain annotation not available for this species	1151151,20495217,AAN49007,AAN49007.1,LA_1808,NC_004342.2,NC_025151.1,NP_711989,NP_711989.1,Q8F576,Q8F576_LEPIN,Transposase,WP_001282185.1,YP_009069764.1,lil:LA_1808,transposase
LA_1830	LA_1830	AAN49029.2	LIMLP_19450	Transposase	domain annotation not available for this species	1151173,20495235,AAN49029,AAN49029.2,LA_1830,NC_004342.2,NC_025151.1,NP_712011,NP_712011.2,Q8F556,Q8F556_LEPIN,Transposase,WP_000184081.1,YP_009069782.1,lil:LA_1830,transposase
LA_1944	LA_1944	AAN49143.2	LIMLP_09790	Transposase	domain annotation not available for this species	1151287,AAN49143,AAN49143.2,LA_1944,NC_004342.2,NP_712125,NP_712125.2,Q8F4U5,Q8F4U5_LEPIN,Transposase,WP_011069696.1,lil:LA_1944,transposase
LA_2020	LA_2020	AAN49219.2	LIMLP_09380	Uncharacterized protein	domain annotation not available for this species	1151363,AAN49219,AAN49219.2,Hypothetical protein,LA_2020,NC_004342.2,NP_712201,NP_712201.2,Q8F4M1,Q8F4M1_LEPIN,Uncharacterized protein,WP_000660635.1,hypothetical protein,lil:LA_2020
LA_2154a	LA_2154a	ADE44198.1	LIMLP_08760	Uncharacterized protein	domain annotation not available for this species	9006922,ADE44198,ADE44198.1,D4YW47,D4YW47_LEPIN,Hypothetical protein,LA_2154a,NC_004342.2,Uncharacterized protein,WP_001971397.1,YP_003573322,YP_003573322.1,hypothetical protein,lil:LA_2154a
LA_2169	LA_2169	AAN49368.1	LIMLP_08710	Lipoprotein	domain annotation not available for this species	1151512,AAN49368,AAN49368.1,LA_2169,Lipoprotein,NC_004342.2,NP_712350,NP_712350.1,Q8F476,Q8F476_LEPIN,WP_011069701.1,lil:LA_2169,lipoprotein
LA_2529	LA_2529	AAN49728.1	LIMLP_07045	Uncharacterized protein	domain annotation not available for this species	1151872,AAN49728,AAN49728.1,Hypothetical protein,LA_2529,NC_004342.2,NP_712710,NP_712710.1,Q8F382,Q8F382_LEPIN,Uncharacterized protein,WP_000645039.1,hypothetical protein,lil:LA_2529
LA_2628	LA_2628	AAN49827.1	LIMLP_06630	Uncharacterized protein	domain annotation not available for this species	1151971,AAN49827,AAN49827.1,Conserved hypothetical protein,Hypothetical protein,LA_2628,NC_004342.2,NP_712809,NP_712809.1,Q8F2Y3,Q8F2Y3_LEPIN,Uncharacterized protein,WP_011069716.1,conserved hypothetical protein,lil:LA_2628
LA_2641	LA_2641	AAN49840.1	LIMLP_06575	Ferrichrome-iron receptor	domain annotation not available for this species	1151984,AAN49840,AAN49840.1,Ferrichrome-iron receptor,Iron complex outermembrane recepter protein,LA_2641,NC_004342.2,NP_712822,NP_712822.1,Q8F2X2,Q8F2X2_LEPIN,WP_000411365.1,ferrichrome-iron receptor,lil:LA_2641
LA_3050	LA_3050	AAN50248.1	LIMLP_14465	Hemolysin	domain annotation not available for this species	1152392,AAN50248,AAN50248.1,Hemolysin,LA_3050,NC_004342.2,NP_713230,NP_713230.1,Q8F1S8,Q8F1S8_LEPIN,WP_000782157.1,hemolysin,lil:LA_3050
LA_3271	LA_3271	AAN50469.1	LIMLP_13320	Uncharacterized protein	domain annotation not available for this species	1152613,AAN50469,AAN50469.1,Conserved hypothetical protein,Hypothetical protein,LA_3271,NC_004342.2,NP_713451,NP_713451.1,Q8F166,Q8F166_LEPIN,Uncharacterized protein,WP_001246818.1,conserved hypothetical protein,lil:LA_3271
LA_3322	LA_3322	AAN50520.1	LIMLP_13525	Putative lipoprotein	domain annotation not available for this species	1152664,AAN50520,AAN50520.1,Hypothetical protein,LA_3322,NC_004342.2,NP_713502,NP_713502.1,Putative lipoprotein,Q8F117,Q8F117_LEPIN,WP_000672162.1,lil:LA_3322,putative lipoprotein
LA_3323	LA_3323	AAN50521.1	LIMLP_13545	Leucine-rich repeat protein	domain annotation not available for this species	1152665,AAN50521,AAN50521.1,Hypothetical protein,LA_3323,Leucine-rich repeat protein,NC_004342.2,NP_713503,NP_713503.1,Q8F116,Q8F116_LEPIN,WP_011069751.1,leucine-rich repeat protein,lil:LA_3323
LA_3338	LA_3338	AAN50537.1	LIMLP_13605	Putative lipoprotein	domain annotation not available for this species	1152681,AAN50537,AAN50537.1,Hypothetical protein,LA_3338,NC_004342.2,NP_713519,NP_713519.1,Putative lipoprotein,Q8F101,Q8F101_LEPIN,WP_011069753.1,lil:LA_3338,putative lipoprotein
LA_3387	LA_3387	AAN50585.2	LIMLP_03510	Uncharacterized protein	domain annotation not available for this species	1152729,AAN50585,AAN50585.2,Hypothetical protein,LA_3387,NC_004342.2,NP_713567,NP_713567.2,Q8F0V4,Q8F0V4_LEPIN,Uncharacterized protein,WP_002075648.1,hypothetical protein,lil:LA_3387
LA_3388	LA_3388	AAN50586.1	LIMLP_13815	Uncharacterized protein	domain annotation not available for this species	1152730,AAN50586,AAN50586.1,Conserved hypothetical protein,Hypothetical protein,LA_3388,NC_004342.2,NP_713568,NP_713568.1,Q8F0V3,Q8F0V3_LEPIN,Uncharacterized protein,WP_000533941.1,conserved hypothetical protein,lil:LA_3388
LA_3490	LA_3490	AAN50688.1	LIMLP_14260	Uncharacterized protein	domain annotation not available for this species	1152832,AAN50688,AAN50688.1,Conserved hypothetical protein,Hypothetical protein,LA_3490,NC_004342.2,NP_713670,NP_713670.1,Q8F0K3,Q8F0K3_LEPIN,Uncharacterized protein,WP_000280006.1,conserved hypothetical protein,lil:LA_3490
LA_3540	LA_3540	AAN50738.2	LIMLP_14465	Sphingomyelinase C precursor	domain annotation not available for this species	1152882,3.1.4.12,AAN50738,AAN50738.2,EC 3.1.4.12,LA_3540,NC_004342.2,NP_713720,NP_713720.2,Q8CVE3,Q8CVE3_LEPIN,Sphingomyelin phosphodiesterase,Sphingomyelinase C,Sphingomyelinase C precursor,WP_000465720.1,lil:LA_3540,sphingomyelinase C precursor
LA_3834	LA_3834	AAN51032.1	LIMLP_02105	Putative lipoprotein	domain annotation not available for this species	1153176,AAN51032,AAN51032.1,Hypothetical protein,LA_3834,NC_004342.2,NP_714014,NP_714014.1,Putative lipoprotein,Q8EZL9,Q8EZL9_LEPIN,WP_000135120.1,lil:LA_3834,putative lipoprotein
LA_4004	LA_4004	AAN51202.2	LIMLP_01465	Sphingomyelinase C precursor	domain annotation not available for this species	1153346,3.1.4.12,AAN51202,AAN51202.2,EC 3.1.4.12,LA_4004,NC_004342.2,NP_714184,NP_714184.2,Q8CVD9,Q8CVD9_LEPIN,Sphingomyelin phosphodiesterase,Sphingomyelinase C,Sphingomyelinase C precursor,WP_000275939.1,lil:LA_4004,sphingomyelinase C precursor
LA_4135	LA_4135	AAN51333.2	LIMLP_16860	Putative lipoprotein	domain annotation not available for this species	1153477,AAN51333,AAN51333.2,Hypothetical protein,LA_4135,NC_004342.2,NP_714315,NP_714315.2,Putative lipoprotein,Q8EYS8,Q8EYS8_LEPIN,WP_000922374.1,lil:LA_4135,putative lipoprotein
lipL36	LA_0492	AAN47691.2	LIMLP_02120	LipL36	domain annotation not available for this species	1149835,AAN47691,AAN47691.2,Hypothetical protein,LA_0492,LipL36,NC_004342.2,NP_710673,NP_710673.2,Q8F8R3,Q8F8R3_LEPIN,WP_000683890.1,lil:LA_0492,lipL36
nagD	LB_102	AAN51661.1	LIMLP_18240	Haloacid dehalogenase-like protein	domain annotation not available for this species	1154028,AAN51661,AAN51661.1,Haloacid dehalogenase-like protein,LB_102,NC_004343.2,NP_714646,NP_714646.1,Phospholysine phosphohistidine inorganic pyrophosphate phosphatase,Q8EXV5,Q8EXV5_LEPIN,WP_000971814.1,haloacid dehalogenase-like protein,lil:LB_102,nagD
sph1	LA_1027	AAN48226.2	LIMLP_13170	Sphingomyelinase C precursor	domain annotation not available for this species	1150370,3.1.4.12,AAN48226,AAN48226.2,EC 3.1.4.12,LA_1027,NC_004342.2,NP_711208,NP_711208.2,P59115,PHL1_LEPIN,SMase 1,Sphingomyelin phosphodiesterase,Sphingomyelin phosphodiesterase 1,Sphingomyelinase C 1,Sphingomyelinase C precursor,lil:LA_1027,sph1,sphingomyelinase C precursor
sph2	LA_1029	AAN48228.2	LIMLP_13165	Sphingomyelinase C precursor	domain annotation not available for this species	1150372,3.1.4.12,AAN48228,AAN48228.2,EC 3.1.4.12,LA_1029,NC_004342.2,NP_711210,NP_711210.2,P59116,PHL2_LEPIN,SMase 2,Sphingomyelin phosphodiesterase,Sphingomyelin phosphodiesterase 2,Sphingomyelinase C 2,Sphingomyelinase C precursor,lil:LA_1029,sph2,sphingomyelinase C precursor

## Sheet: genes lost P1+
#node	locus_name	domain_summary_url	annotation	other_names_and_aliases
ABZ96421.1	LEPBI_I0277	Uncharacterized protein; Evidence 5 : No homology to any previously reported sequences	domain annotation not available for this species	35832230,ABZ96421,ABZ96421.1,B0SJ04,B0SJ04_LEPBP,Hypothetical protein,LEPBI_I0277,NC_010602.1,Uncharacterized protein,WP_012387309.1,lbi:LEPBI_I0277
ABZ96444.1	LEPBI_I0300	Acetyl-CoA hydrolase; Evidence 2a : Function of homologous gene experimentally demonstrated in an other organism; Product type e : enzyme	domain annotation not available for this species	3.1.2.1,35830142,ABZ96444,ABZ96444.1,Acetyl-CoA hydrolase,B0SJE6,B0SJE6_LEPBP,LEPBI_I0300,NC_010602.1,WP_012387332.1,lbi:LEPBI_I0300
ABZ96483.1	LEPBI_I0340	Alkyl hydroperoxide reductase AhpD; Antioxidant protein with alkyl hydroperoxidase activity. Required for the reduction of the AhpC active site cysteine residues and for the regeneration of the AhpC enzyme activity. ; Belongs to the AhpD family.	domain annotation not available for this species	1.11.1.15,35829105,ABZ96483,ABZ96483.1,Alkyl hydroperoxide reductase AhpD,B0SJL2,B0SJL2_LEPBP,LEPBI_I0340,NC_010602.1,Putative 4-carboxymuconolactone decarboxylase,WP_012387371.1,lbi:LEPBI_I0340
ABZ96484.1	LEPBI_I0341	Uncharacterized protein; Evidence 4 : Homologs of previously reported genes of unknown function	domain annotation not available for this species	35830145,ABZ96484,ABZ96484.1,B0SJL3,B0SJL3_LEPBP,Conserved hypothetical protein,LEPBI_I0341,NC_010602.1,Uncharacterized protein,WP_012387372.1,lbi:LEPBI_I0341
ABZ96516.1	LEPBI_I0373	N-acetyltransferase domain-containing protein; Evidence 5 : No homology to any previously reported sequences	domain annotation not available for this species	35829254,ABZ96516,ABZ96516.1,B0SIZ7,B0SIZ7_LEPBP,Hypothetical protein,LEPBI_I0373,N-acetyltransferase domain-containing protein,NC_010602.1,WP_012387404.1,lbi:LEPBI_I0373
ABZ96548.1	LEPBI_I0406	Uncharacterized protein; Evidence 4 : Homologs of previously reported genes of unknown function	domain annotation not available for this species	ABZ96548,ABZ96548.1,B0SJH5,B0SJH5_LEPBP,Conserved hypothetical protein,LEPBI_I0406,Uncharacterized protein,lbi:LEPBI_I0406
ABZ96729.1	LEPBI_I0592	Permease, MFS superfamily; Evidence 2a : Function of homologous gene experimentally demonstrated in an other organism; Product type t : transporter	domain annotation not available for this species	35830031,ABZ96729,ABZ96729.1,B0SJA0,B0SJA0_LEPBP,Glycoside/pentoside/hexuronide:cation symporter, GPH family,LEPBI_I0592,MFS superfamily,NC_010602.1,Permease,Permease, MFS superfamily,WP_012387616.1,lbi:LEPBI_I0592
ABZ96739.1	LEPBI_I0602	Uncharacterized protein; Evidence 4 : Homologs of previously reported genes of unknown function	domain annotation not available for this species	35829920,ABZ96739,ABZ96739.1,B0SKI2,B0SKI2_LEPBP,Conserved hypothetical protein,Conserved hypothetical protein; putative membrane protein,LEPBI_I0602,NC_010602.1,Putative membrane protein,Uncharacterized protein,WP_012387626.1,lbi:LEPBI_I0602
ABZ96886.1	LEPBI_I0754	Putative sterol desaturase family protein putative membrane protein; Evidence 3 : Function proposed based on presence of conserved amino acid motif, structural feature or limited homology; Product type pe : putative enzyme	domain annotation not available for this species	1.3.-.-,35830866,ABZ96886,ABZ96886.1,B0SL79,B0SL79_LEPBP,LEPBI_I0754,NC_010602.1,Putative membrane protein,Putative sterol desaturase family protein,Putative sterol desaturase family protein putative membrane protein,Putative sterol desaturase family protein; putative membrane protein,WP_012387773.1,lbi:LEPBI_I0754
ABZ96982.1	LEPBI_I0855	Uncharacterized protein; Evidence 5 : No homology to any previously reported sequences	domain annotation not available for this species	ABZ96982,ABZ96982.1,B0SLT0,B0SLT0_LEPBP,Hypothetical protein,LEPBI_I0855,Uncharacterized protein,lbi:LEPBI_I0855
ABZ96984.1	LEPBI_I0857	Putative cation efflux system, RND family membrane protein; Evidence 3 : Function proposed based on presence of conserved amino acid motif, structural feature or limited homology; Product type pt : putative transporter; Belongs to the resistance-nodulation-cell division (RND) (TC 2.A.6) family.	domain annotation not available for this species	35828986,ABZ96984,ABZ96984.1,B0SLT2,B0SLT2_LEPBP,LEPBI_I0857,Membrane protein,NC_010602.1,Putative cation efflux system,Putative cation efflux system, RND family,Putative cation efflux system, RND family membrane protein,Putative cation efflux system, RND family; membrane protein,RND family,WP_012387868.1,lbi:LEPBI_I0857
ABZ96985.1	LEPBI_I0858	Uncharacterized protein; Evidence 5 : No homology to any previously reported sequences	domain annotation not available for this species	35830224,ABZ96985,ABZ96985.1,B0SLT3,B0SLT3_LEPBP,Hypothetical protein,Hypothetical protein; putative signal peptide,LEPBI_I0858,NC_010602.1,Putative signal peptide,Uncharacterized protein,WP_012387869.1,lbi:LEPBI_I0858
ABZ96986.1	LEPBI_I0859	Uncharacterized protein; Evidence 5 : No homology to any previously reported sequences	domain annotation not available for this species	35832531,ABZ96986,ABZ96986.1,B0SLT4,B0SLT4_LEPBP,Hypothetical protein,Hypothetical protein; putative signal peptide,LEPBI_I0859,NC_010602.1,Putative signal peptide,Uncharacterized protein,WP_012387870.1,lbi:LEPBI_I0859
ABZ96987.1	LEPBI_I0860	Uncharacterized protein; Evidence 5 : No homology to any previously reported sequences	domain annotation not available for this species	ABZ96987,ABZ96987.1,B0SLT5,B0SLT5_LEPBP,Hypothetical protein,Hypothetical protein; putative signal peptide,LEPBI_I0860,Putative signal peptide,Uncharacterized protein,lbi:LEPBI_I0860
ABZ96990.1	LEPBI_I0863	Uncharacterized protein; Evidence 5 : No homology to any previously reported sequences	domain annotation not available for this species	35829429,ABZ96990,ABZ96990.1,B0SLT8,B0SLT8_LEPBP,Hypothetical protein,LEPBI_I0863,NC_010602.1,Uncharacterized protein,WP_012387874.1,lbi:LEPBI_I0863
ABZ97193.1	LEPBI_I1070	Putative RNA polymerase sigma-70-like factor; Evidence 3 : Function proposed based on presence of conserved amino acid motif, structural feature or limited homology; Product type pf : putative factor; Belongs to the sigma-70 factor family.	domain annotation not available for this species	35828901,ABZ97193,ABZ97193.1,B0SN06,B0SN06_LEPBP,LEPBI_I1070,NC_010602.1,Putative RNA polymerase sigma-70-like factor,WP_012388075.1,lbi:LEPBI_I1070
ABZ97342.1	LEPBI_I1228	Putative transcriptional regulator, LysR family; Evidence 3 : Function proposed based on presence of conserved amino acid motif, structural feature or limited homology; Product type pr : putative regulator; Belongs to the LysR transcriptional regulatory family.	domain annotation not available for this species	35831174,ABZ97342,ABZ97342.1,B0SNR1,B0SNR1_LEPBP,LEPBI_I1228,LysR family,LysR family transcriptional regulator, low CO2-responsive transcriptional regulator,NC_010602.1,Putative transcriptional regulator,Putative transcriptional regulator, LysR family,WP_012388223.1,lbi:LEPBI_I1228
ABZ97487.1	LEPBI_I1378	Guanylate cyclase domain-containing protein; Evidence 5 : No homology to any previously reported sequences	domain annotation not available for this species	4.6.1.1,ABZ97487,ABZ97487.1,Adenylate cyclase,B0SPS1,B0SPS1_LEPBP,EC 4.6.1.1,Guanylate cyclase domain-containing protein,Hypothetical protein,LEPBI_I1378,lbi:LEPBI_I1378
ABZ97559.1	LEPBI_I1451	Putative triacylglycerol lipase putative signal peptide; Evidence 3 : Function proposed based on presence of conserved amino acid motif, structural feature or limited homology; Product type pe : putative enzyme	domain annotation not available for this species	3.1.1.23,3.1.1.3,35832295,ABZ97559,ABZ97559.1,Abhydrolase domain-containing protein 6,B0SPZ3,B0SPZ3_LEPBP,EC 3.1.1.23,LEPBI_I1451,NC_010602.1,Putative signal peptide,Putative triacylglycerol lipase,Putative triacylglycerol lipase putative signal peptide,Putative triacylglycerol lipase; putative signal peptide,WP_012388438.1,lbi:LEPBI_I1451
ABZ97656.1	LEPBI_I1549	Two-component response regulator; Evidence 2a : Function of homologous gene experimentally demonstrated in an other organism; Product type r : regulator	domain annotation not available for this species	35829027,ABZ97656,ABZ97656.1,B0SQJ8,B0SQJ8_LEPBP,LEPBI_I1549,NC_010602.1,Putative two-component system response regulator,Two-component response regulator,WP_012388535.1,lbi:LEPBI_I1549
ABZ97874.1	LEPBI_I1768	TPR_REGION domain-containing protein; Evidence 5 : No homology to any previously reported sequences	domain annotation not available for this species	3.1.3.3,35830028,ABZ97874,ABZ97874.1,B0SRS9,B0SRS9_LEPBP,EC 3.1.3.3,Hypothetical protein with TRP repeats,LEPBI_I1768,NC_010602.1,Phosphoserine phosphatase RsbU/P,TPR_REGION domain-containing protein,WP_012388752.1,lbi:LEPBI_I1768
ABZ97960.1	LEPBI_I1855	Putative histidine kinase sensor protein putative membrane protein; Evidence 3 : Function proposed based on presence of conserved amino acid motif, structural feature or limited homology; Product type pr : putative regulator	domain annotation not available for this species	35829051,ABZ97960,ABZ97960.1,B0SS70,B0SS70_LEPBP,LEPBI_I1855,NC_010602.1,Putative histidine kinase sensor protein,Putative histidine kinase sensor protein putative membrane protein,Putative histidine kinase sensor protein; putative membrane protein,Putative membrane protein,WP_012388838.1,lbi:LEPBI_I1855
ABZ98152.1	LEPBI_I2050	TPR_REGION domain-containing protein; Evidence 5 : No homology to any previously reported sequences; Product type pm : putative membrane component	domain annotation not available for this species	ABZ98152,ABZ98152.1,B0SSR2,B0SSR2_LEPBP,Hypothetical protein,Hypothetical protein; putative membrane protein,LEPBI_I2050,Putative membrane protein,TPR_REGION domain-containing protein,lbi:LEPBI_I2050
ABZ98260.1	LEPBI_I2159	Uncharacterized protein; Evidence 5 : No homology to any previously reported sequences	domain annotation not available for this species	35830237,ABZ98260,ABZ98260.1,B0ST20,B0ST20_LEPBP,Hypothetical protein,LEPBI_I2159,NC_010602.1,Uncharacterized protein,WP_012389130.1,lbi:LEPBI_I2159
ABZ98261.1	LEPBI_I2160	Uncharacterized protein; Evidence 4 : Homologs of previously reported genes of unknown function	domain annotation not available for this species	35830969,ABZ98261,ABZ98261.1,B0ST21,B0ST21_LEPBP,Conserved hypothetical protein,LEPBI_I2160,NC_010602.1,Uncharacterized protein,WP_012389131.1,lbi:LEPBI_I2160
ABZ98262.1	LEPBI_I2161	Putative DNA polymerase; Evidence 3 : Function proposed based on presence of conserved amino acid motif, structural feature or limited homology; Product type pe : putative enzyme	domain annotation not available for this species	2.7.7.7,35832432,ABZ98262,ABZ98262.1,B0ST22,B0ST22_LEPBP,DNA polymerase II,EC 2.7.7.7,LEPBI_I2161,NC_010602.1,Putative DNA polymerase,WP_012389132.1,lbi:LEPBI_I2161
ABZ98400.1	LEPBI_I2305	PilZ domain-containing protein; Evidence 5 : No homology to any previously reported sequences	domain annotation not available for this species	35831320,ABZ98400,ABZ98400.1,B0STG0,B0STG0_LEPBP,Hypothetical protein,LEPBI_I2305,NC_010602.1,PilZ domain-containing protein,WP_012389265.1,lbi:LEPBI_I2305
ABZ98546.1	LEPBI_I2457	Putative thioredoxin-disulfide reductase putative membrane protein; Evidence 3 : Function proposed based on presence of conserved amino acid motif, structural feature or limited homology; Product type pe : putative enzyme	domain annotation not available for this species	1.8.1.9,35829535,ABZ98546,ABZ98546.1,B0SLG0,B0SLG0_LEPBP,LEPBI_I2457,NC_010602.1,NosR/NirI family transcriptional regulator, nitrous oxide reductase regulator,Putative membrane protein,Putative thioredoxin-disulfide reductase,Putative thioredoxin-disulfide reductase putative membrane protein,Putative thioredoxin-disulfide reductase; putative membrane protein,WP_012389407.1,lbi:LEPBI_I2457
ABZ98603.1	LEPBI_I2518	Uncharacterized protein; Evidence 5 : No homology to any previously reported sequences	domain annotation not available for this species	35829066,ABZ98603,ABZ98603.1,B0SLL7,B0SLL7_LEPBP,Hypothetical protein,Hypothetical protein; putative signal peptide,LEPBI_I2518,NC_010602.1,Putative signal peptide,Uncharacterized protein,WP_012389464.1,lbi:LEPBI_I2518
ABZ98610.1	LEPBI_I2526	Putative two-component response regulator; Evidence 3 : Function proposed based on presence of conserved amino acid motif, structural feature or limited homology; Product type pr : putative regulator	domain annotation not available for this species	35830970,ABZ98610,ABZ98610.1,B0SLM4,B0SLM4_LEPBP,LEPBI_I2526,NC_010602.1,Putative two-component response regulator,WP_012389471.1,lbi:LEPBI_I2526
ABZ98644.1	LEPBI_I2563	Putative glycosyl transferase; Evidence 3 : Function proposed based on presence of conserved amino acid motif, structural feature or limited homology; Product type pe : putative enzyme	domain annotation not available for this species	35830974,ABZ98644,ABZ98644.1,B0SM14,B0SM14_LEPBP,LEPBI_I2563,NC_010602.1,Putative glycosyl transferase,WP_012389505.1,lbi:LEPBI_I2563
ABZ98645.1	LEPBI_I2564	MULTIHEME_CYTC domain-containing protein; Evidence 5 : No homology to any previously reported sequences	domain annotation not available for this species	ABZ98645,ABZ98645.1,B0SM15,B0SM15_LEPBP,Hypothetical protein,LEPBI_I2564,MULTIHEME_CYTC domain-containing protein,lbi:LEPBI_I2564
ABZ98651.1	LEPBI_I2570	HlyD_D23 domain-containing protein; Evidence 4 : Homologs of previously reported genes of unknown function	domain annotation not available for this species	ABZ98651,ABZ98651.1,B0SM21,B0SM21_LEPBP,Conserved hypothetical protein,Conserved hypothetical protein; putative signal peptide,HlyD_D23 domain-containing protein,LEPBI_I2570,Membrane fusion protein, macrolide-specific efflux system,Putative signal peptide,lbi:LEPBI_I2570
ABZ98714.1	LEPBI_I2635	Uncharacterized protein; Evidence 4 : Homologs of previously reported genes of unknown function; Product type pm : putative membrane component	domain annotation not available for this species	ABZ98714,ABZ98714.1,B0SM84,B0SM84_LEPBP,Conserved hypothetical protein,Conserved hypothetical protein; putative membrane protein; putative signal peptide,LEPBI_I2635,Putative membrane protein; putative signal peptide,Uncharacterized protein,lbi:LEPBI_I2635
ABZ98716.1	LEPBI_I2637	Putative strictosidine synthase putative signal peptide; Evidence 3 : Function proposed based on presence of conserved amino acid motif, structural feature or limited homology; Product type pe : putative enzyme	domain annotation not available for this species	35832350,4.3.3.2,ABZ98716,ABZ98716.1,B0SM86,B0SM86_LEPBP,LEPBI_I2637,NC_010602.1,Putative signal peptide,Putative strictosidine synthase,Putative strictosidine synthase putative signal peptide,Putative strictosidine synthase; putative signal peptide,WP_012389576.1,lbi:LEPBI_I2637
ABZ98758.1	LEPBI_I2680	PPM-type phosphatase domain-containing protein; Evidence 5 : No homology to any previously reported sequences	domain annotation not available for this species	35829403,ABZ98758,ABZ98758.1,B0SMN4,B0SMN4_LEPBP,Hypothetical protein,Hypothetical protein; putative membrane protein,LEPBI_I2680,NC_010602.1,PPM-type phosphatase domain-containing protein,Putative membrane protein,WP_012389618.1,lbi:LEPBI_I2680
ABZ98937.1	LEPBI_I2868	Uncharacterized protein; Evidence 4 : Homologs of previously reported genes of unknown function; Product type pm : putative membrane component	domain annotation not available for this species	ABZ98937,ABZ98937.1,B0SNH0,B0SNH0_LEPBP,Conserved hypothetical protein,Conserved hypothetical protein; putative membrane protein,LEPBI_I2868,Putative membrane protein,Uncharacterized protein,lbi:LEPBI_I2868
ABZ98944.1	LEPBI_I2875	Putative NADH oxidoreductase; Evidence 3 : Function proposed based on presence of conserved amino acid motif, structural feature or limited homology; Product type pe : putative enzyme	domain annotation not available for this species	1.-.-.-,35829440,ABZ98944,ABZ98944.1,B0SNH7,B0SNH7_LEPBP,LEPBI_I2875,NC_010602.1,Putative NADH oxidoreductase,WP_012389802.1,lbi:LEPBI_I2875
ABZ99063.1	LEPBI_I2996	Putative AraC-type transcriptional regulator; Evidence 3 : Function proposed based on presence of conserved amino acid motif, structural feature or limited homology; Product type pr : putative regulator	domain annotation not available for this species	35832233,ABZ99063,ABZ99063.1,B0SPF7,B0SPF7_LEPBP,LEPBI_I2996,NC_010602.1,Putative AraC-type transcriptional regulator,WP_012389921.1,lbi:LEPBI_I2996
ABZ99064.1	LEPBI_I2997	NAD(P)-bd_dom domain-containing protein; Evidence 4 : Homologs of previously reported genes of unknown function	domain annotation not available for this species	35829436,ABZ99064,ABZ99064.1,B0SPF8,B0SPF8_LEPBP,Conserved hypothetical protein,LEPBI_I2997,NAD(P)-bd_dom domain-containing protein,NC_010602.1,WP_012389922.1,lbi:LEPBI_I2997
ABZ99118.1	LEPBI_I3052	Uncharacterized protein; Evidence 5 : No homology to any previously reported sequences	domain annotation not available for this species	35829272,ABZ99118,ABZ99118.1,B0SPL2,B0SPL2_LEPBP,Hypothetical protein,LEPBI_I3052,NC_010602.1,Uncharacterized protein,WP_012389976.1,lbi:LEPBI_I3052
ABZ99285.1	LEPBI_I3220	Uncharacterized protein; Evidence 5 : No homology to any previously reported sequences	domain annotation not available for this species	35831612,ABZ99285,ABZ99285.1,B0SQN8,B0SQN8_LEPBP,Hypothetical protein,LEPBI_I3220,NC_010602.1,Uncharacterized protein,WP_012390141.1,lbi:LEPBI_I3220
ABZ99410.1	LEPBI_I3346	Putative NADPH dehydrogenase; Evidence 3 : Function proposed based on presence of conserved amino acid motif, structural feature or limited homology; Product type pe : putative enzyme	domain annotation not available for this species	1.-.-.-,1.6.99.1,35830082,ABZ99410,ABZ99410.1,B0SRB8,B0SRB8_LEPBP,EC 1.-.-.-,LEPBI_I3346,N-ethylmaleimide reductase,NC_010602.1,Putative NADPH dehydrogenase,WP_012390266.1,lbi:LEPBI_I3346
ABZ99420.1	LEPBI_I3356	Putative nitroreductase; Evidence 3 : Function proposed based on presence of conserved amino acid motif, structural feature or limited homology; Product type pe : putative enzyme	domain annotation not available for this species	ABZ99420,ABZ99420.1,B0SRC8,B0SRC8_LEPBP,LEPBI_I3356,Putative nitroreductase,lbi:LEPBI_I3356
ABZ99434.1	LEPBI_I3370	TGc domain-containing protein; Evidence 4 : Homologs of previously reported genes of unknown function	domain annotation not available for this species	35830868,ABZ99434,ABZ99434.1,B0SRE2,B0SRE2_LEPBP,Conserved hypothetical protein with transglutaminase-like domain,LEPBI_I3370,NC_010602.1,TGc domain-containing protein,WP_012390290.1,lbi:LEPBI_I3370
ABZ99435.1	LEPBI_I3371	Alpha-E domain-containing protein; Evidence 4 : Homologs of previously reported genes of unknown function	domain annotation not available for this species	35831599,ABZ99435,ABZ99435.1,Alpha-E domain-containing protein,B0SRE3,B0SRE3_LEPBP,Conserved hypothetical protein,LEPBI_I3371,NC_010602.1,WP_012390291.1,lbi:LEPBI_I3371
ABZ99436.1	LEPBI_I3372	TGc domain-containing protein; Evidence 4 : Homologs of previously reported genes of unknown function	domain annotation not available for this species	35830947,ABZ99436,ABZ99436.1,B0SRE4,B0SRE4_LEPBP,Conserved hypothetical protein with transglutaminase-like domain,LEPBI_I3372,NC_010602.1,TGc domain-containing protein,WP_012390292.1,lbi:LEPBI_I3372
ABZ99437.1	LEPBI_I3373	Alpha-E domain-containing protein; Evidence 4 : Homologs of previously reported genes of unknown function	domain annotation not available for this species	35831428,ABZ99437,ABZ99437.1,Alpha-E domain-containing protein,B0SRE5,B0SRE5_LEPBP,Conserved hypothetical protein,LEPBI_I3373,NC_010602.1,WP_012390293.1,lbi:LEPBI_I3373
ABZ99438.1	LEPBI_I3374	Uncharacterized protein; Evidence 4 : Homologs of previously reported genes of unknown function	domain annotation not available for this species	35830724,ABZ99438,ABZ99438.1,B0SRE6,B0SRE6_LEPBP,Conserved hypothetical protein,LEPBI_I3374,NC_010602.1,Uncharacterized protein,WP_012390294.1,lbi:LEPBI_I3374
ABZ99485.1	LEPBI_I3424	Putative transcriptional regulator; Evidence 3 : Function proposed based on presence of conserved amino acid motif, structural feature or limited homology; Product type pr : putative regulator	domain annotation not available for this species	ABZ99485,ABZ99485.1,B0SRV0,B0SRV0_LEPBP,LEPBI_I3424,Putative transcriptional regulator,TetR/AcrR family transcriptional regulator, lmrAB and yxaGH operons repressor,lbi:LEPBI_I3424
ABZ99499.1	LEPBI_I3438	Uncharacterized protein; Evidence 5 : No homology to any previously reported sequences	domain annotation not available for this species	35830265,ABZ99499,ABZ99499.1,B0SRW4,B0SRW4_LEPBP,Ca-activated chloride channel homolog,Hypothetical protein,Hypothetical protein; putative von Willebrand factor, type A,LEPBI_I3438,NC_010602.1,Putative von Willebrand factor, type A,Uncharacterized protein,WP_012390355.1,lbi:LEPBI_I3438
ABZ99647.1	LEPBI_II0111	Putative dehydrogenase; Evidence 3 : Function proposed based on presence of conserved amino acid motif, structural feature or limited homology; Product type pe : putative enzyme	domain annotation not available for this species	35831887,ABZ99647,ABZ99647.1,B0STW3,B0STW3_LEPBP,LEPBI_II0111,NC_010843.1,Putative dehydrogenase,Uncharacterized protein,WP_012476585.1,lbi:LEPBI_II0111
ABZ99648.1	LEPBI_II0112	Uncharacterized protein; Evidence 4 : Homologs of previously reported genes of unknown function	domain annotation not available for this species	35831907,ABZ99648,ABZ99648.1,B0STW4,B0STW4_LEPBP,Conserved hypothetical protein,LEPBI_II0112,NC_010843.1,Uncharacterized protein,WP_012476586.1,lbi:LEPBI_II0112
ABZ99742.1	LEPBI_II0209	Putative cyclopropane-fatty-acyl-phospholipid synthase; Evidence 2a : Function of homologous gene experimentally demonstrated in an other organism; Product type pe : putative enzyme	domain annotation not available for this species	2.1.1.79,35831853,ABZ99742,ABZ99742.1,B0SU58,B0SU58_LEPBP,Cyclopropane-fatty-acyl-phospholipid synthase,EC 2.1.1.79,LEPBI_II0209,NC_010843.1,Putative cyclopropane-fatty-acyl-phospholipid synthase,WP_012476679.1,lbi:LEPBI_II0209
ABZ99774.1	LEPBI_II0241	Uncharacterized protein; Evidence 5 : No homology to any previously reported sequences	domain annotation not available for this species	35831780,ABZ99774,ABZ99774.1,B0SU90,B0SU90_LEPBP,Hypothetical protein,LEPBI_II0241,NC_010843.1,Periplasmic divalent cation tolerance protein,Uncharacterized protein,WP_012476711.1,lbi:LEPBI_II0241
amtB2	LEPBI_I2408	Ammonium transporter; Evidence 2a : Function of homologous gene experimentally demonstrated in an other organism; Product type t : transporter	domain annotation not available for this species	ABZ98498,ABZ98498.1,Ammonium transporter,Ammonium transporter, Amt family,Ammonium transporter; putative membrane protein; putative signal peptide,AmtB2,B0SL05,B0SL05_LEPBP,LEPBI_I2408,amtB2,lbi:LEPBI_I2408
arsR1	LEPBI_I2871	Arsenical resistance operon repressor; Evidence 2a : Function of homologous gene experimentally demonstrated in an other organism; Product type r : regulator	domain annotation not available for this species	ABZ98940,ABZ98940.1,ArsR1,Arsenical resistance operon repressor,B0SNH3,B0SNH3_LEPBP,LEPBI_I2871,arsR1,lbi:LEPBI_I2871
cfa	LEPBI_II0113	Cyclopropane-fatty-acyl-phospholipid synthase; Evidence 2a : Function of homologous gene experimentally demonstrated in an other organism; Product type e : enzyme	domain annotation not available for this species	2.1.1.79,ABZ99649,ABZ99649.1,B0STW5,B0STW5_LEPBP,Cfa,Cyclopropane-fatty-acyl-phospholipid synthase,EC 2.1.1.79,LEPBI_II0113,cfa,lbi:LEPBI_II0113
cueR	LEPBI_I2741	Transcriptional activator/repressor,heavy-metal dependent, MerR family; Evidence 2a : Function of homologous gene experimentally demonstrated in an other organism; Product type pr : putative regulator	domain annotation not available for this species	35829680,ABZ98819,ABZ98819.1,B0SMU5,B0SMU5_LEPBP,CueR,LEPBI_I2741,MerR family transcriptional regulator, copper efflux regulator,NC_010602.1,Transcriptional activator/repressor,heavy-metal dependent, MerR family,WP_012389679.1,cueR,lbi:LEPBI_I2741
czcA	LEPBI_II0173	RND divalent metal cation efflux transporter; Evidence 3 : Function proposed based on presence of conserved amino acid motif, structural feature or limited homology; Product type pt : putative transporter; Belongs to the resistance-nodulation-cell division (RND) (TC 2.A.6) family.	domain annotation not available for this species	35831785,ABZ99708,ABZ99708.1,B0SU24,B0SU24_LEPBP,Copper/silver efflux system protein,CzcA,LEPBI_II0173,NC_010843.1,RND divalent metal cation efflux transporter,WP_012476646.1,czcA,lbi:LEPBI_II0173
eutB	LEPBI_I2493	Ethanolamine ammonia-lyase, heavy chain (Ethanolamine ammonia-lyase large subunit); Evidence 2a : Function of homologous gene experimentally demonstrated in an other organism; Product type e : enzyme	domain annotation not available for this species	35829069,4.3.1.7,ABZ98580,ABZ98580.1,B0SLJ4,B0SLJ4_LEPBP,EC 4.3.1.7,Ethanolamine ammonia-lyase large subunit,Ethanolamine ammonia-lyase, heavy chain (Ethanolamine ammonia-lyase large subunit),EutB,LEPBI_I2493,NC_010602.1,WP_012389441.1,eutB,lbi:LEPBI_I2493
eutC	LEPBI_I2492	Ethanolamine ammonia-lyase light chain; Evidence 2a : Function of homologous gene experimentally demonstrated in an other organism; Product type e : enzyme; Belongs to the EutC family.	domain annotation not available for this species	35831129,4.3.1.7,ABZ98579,ABZ98579.1,B0SLJ3,B0SLJ3_LEPBP,EC 4.3.1.7,Ethanolamine ammonia-lyase light chain,Ethanolamine ammonia-lyase small subunit,Ethanolamine ammonia-lyase, light chain (Ethanolamine ammonia-lyase small subunit),EutC,LEPBI_I2492,NC_010602.1,WP_012389440.1,eutC,lbi:LEPBI_I2492
fadD1	LEPBI_I2934	Long-chain acyl-CoA synthetase (AMP-forming); Evidence 2a : Function of homologous gene experimentally demonstrated in an other organism; Product type e : enzyme	domain annotation not available for this species	35830454,6.2.1.3,ABZ99003,ABZ99003.1,B0SNZ1,B0SNZ1_LEPBP,EC 6.2.1.3,FadD1,LEPBI_I2934,Long-chain acyl-CoA synthetase,Long-chain acyl-CoA synthetase (AMP-forming),NC_010602.1,WP_012389861.1,fadD1,lbi:LEPBI_I2934
fadD2	LEPBI_I1111	Long-chain acyl-CoA synthetase, AMP-forming (Acyl-CoA synthetase); Evidence 2a : Function of homologous gene experimentally demonstrated in an other organism; Product type e : enzyme	domain annotation not available for this species	6.2.1.3,ABZ97230,ABZ97230.1,B0SN43,B0SN43_LEPBP,EC 6.2.1.3,FadD2,LEPBI_I1111,Long-chain acyl-CoA synthetase,Long-chain acyl-CoA synthetase, AMP-forming (Acyl-CoA synthetase),fadD2,lbi:LEPBI_I1111
ggtB	LEPBI_I3178	Gamma-glutamyltranspeptidase (Precursor); Evidence 2a : Function of homologous gene experimentally demonstrated in an other organism; Product type pe : putative enzyme	domain annotation not available for this species	2.3.2.2,3.4.19.13,ABZ99243,ABZ99243.1,B0SQ91,B0SQ91_LEPBP,EC 2.3.2.2,EC 3.4.19.13,Gamma-glutamyltranspeptidase (Precursor),Gamma-glutamyltranspeptidase / glutathione hydrolase,GgtB,LEPBI_I3178,ggtB,lbi:LEPBI_I3178
mapA	LEPBI_I0342	Methionine aminopeptidase; Removes the N-terminal methionine from nascent proteins. The N-terminal methionine is often cleaved when the second residue in the primary sequence is small and uncharged (Met-Ala-, Cys, Gly, Pro, Ser, Thr, or Val). Requires deformylation of the N(alpha)-formylated initiator methionine before it can be hydrolyzed; Belongs to the peptidase M24A family. Methionine aminope…	domain annotation not available for this species	3.4.11.18,35832645,ABZ96485,ABZ96485.1,B0SKD6,B0SKD6_LEPBP,EC 3.4.11.18,LEPBI_I0342,MAP,MapA,MetAP,Methionine aminopeptidase,Methionine aminopeptidase (MAP,Methionine aminopeptidase (MAP; Peptidase M),Methionyl aminopeptidase,NC_010602.1,Peptidase M,WP_012387373.1,lbi:LEPBI_I0342,map,mapA
trpE	LEPBI_I0028	Anthranilate synthase component I; Evidence 2a : Function of homologous gene experimentally demonstrated in an other organism; Product type e : enzyme	domain annotation not available for this species	4.1.3.27,ABZ96175,ABZ96175.1,Anthranilate synthase component I,B0SK57,B0SK57_LEPBP,EC 4.1.3.27,LEPBI_I0028,TrpE,lbi:LEPBI_I0028,trpE
