# Supplementary material for: Evolutionary insights into the emergence of virulent Leptospira spirochetes
Source: PLoS Pathog. 2024 Jul 17;20(7):e1012161. doi: 10.1371/journal.ppat.1012161 (PMC11285912; doi:10.1371/journal.ppat.1012161)
Supplement: S6 Table — (XLSX) [file ppat.1012161.s006.xlsx]

## Sheet: Feuil1
		M7 vs M8 (χ 2 )	M7 vs M8 (p-value)	% sites with ω > 1	avg(ω)	M8 BEB(P P > 0.95)
LIMLP_03665	F61	12.62	0.002	3.47	2.82	L101; S125; M206; H223; H225; F584; G654; A718; F734; E738
	F1X4	13.36	0.001	5.57	2.34	L101; H223; A718; E738
	F3X4	19.58	<0.001	6.44	2.28	L101; A718
LIMLP_03505	F61	10.66	0.005	10.28	1.57	W4; S25; S27; G30; K42; N53; Q71; Q73; D77; P80; K106; V112; V150; N151; K161; Y163; E188; P197; S198; A229; L232; Y249; A328; G333; K348; A349; R376; T379; Y380; E381; Q384; S431; E436; L440; T442; A446; A449; V454; Y457; E468; S471; A473; P474; R486; N490; L500; I510; S511; R528; N530; T533; T534; D538; E550; A554; G558; V565; T567; S574; V578; M582; I603; G612
	F1X4	8.11	0.017	9.89	1.4	W4; S25; S27; G30; K42; N44; Y57; Q71; Q73; D77; P80; K106; K109; V112; N136; V150; N151; K161; Y163; E188; S198; A229; L232; Y249; V258; K273; A328; K348; A349; R376; T379; Y380; E381; Q384; S431; E436; L440; A446; A449; V454; Y457; E468; S471; A473; R486; L500; I510; S511; R528; T533; T534; D538; E550; G558; G560; V565; T567; S574; E576; V578; I603; G612
	F3X4	14.8	0.001	13.15	1.31	none
LIMLP_11655	F61	7.82	0.02	7.81	1.75	H38; R117; T134; N176; S215; P233; A544; V554
	F1X4	6.94	0.031	9.78	1.37	none
	F3X4	12.45	0.002	9.05	1.41	N1; S4; H38; Q44; Q47; Q101; R117; T134; Y136; N176; R180; A210; S215; Y230; A232; P233; I375; I422; T451; T534; A544; L546; V554; Q559; L595
LIMLP_10965	F61	14.77	0.001	6.11	2.41	L9; L30; I32; D33; S34; K53; Y55; R75; A82; A83; R113; T115; R133; T140; K142; S159; K160; E168; I170; Q172; L179; N187; N189; R216; Q224; I231; N238; P254; D259; A282; N283; Y287; D288; T311; K318; R328; I340; G342; F343; L344; E346; E348; S350; N381; N436; T438
	F1X4	13.48	0.001	5.68	2.37	L9; N23; L30; I32; D33; S34; K53; Y55; D74; A82; A83; R113; T115; R133; T140; K142; S159; E168; I170; Q172; L179; V185; N187; N189; S199; R216; Q224; I231; N238; P254; D259; E260; A282; N283; Y287; D288; T311; G314; T316; K318; R328; I340; G342; F343; L344; E346; E348; S350; S365; N380; N381; N402; I412; K414; N436; T438
	F3X4	18.38	<0.001	7.09	2.37	R113; Q172; Q224
LIMLP_13525	F61	4.36	0.113	NA	NA	NA
	F1X4	20.8	<0.001	5.65	5.12	none
	F3X4	24.54	<0.001	6.18	5.74	D205; V297; Y324
LIMLP_13605	F61	5.74	0.057	1.61	4.98	none
	F1X4	6.7	0.035	1.62	4.91	none
	F3X4	8.21	0.016	4.78	2.33	none
LIMLP_09380	F61	7.6	0.020	0.5	7.08	N247; E258
	F1X4	8.61	0.010	1.4	2.77	Q94; L181; N247; Q250; E258; I268; Q292
	F3X4	10.17	0.006	0.94	3.91	N247
