# Supplementary material for: Evolutionary insights into the emergence of virulent Leptospira spirochetes
Source: PLoS Pathog. 2024 Jul 17;20(7):e1012161. doi: 10.1371/journal.ppat.1012161 (PMC11285912; doi:10.1371/journal.ppat.1012161)
Supplement: S8 Table — (XLSX) [file ppat.1012161.s008.xlsx]

## Sheet: Feuil1
Gene	Strain	Cq	Cq flab2
LIMLP_03665	L. interrogans	31.28±0.24	25.35±0.24
	L. adleri	nd	24.34±0.23
	L. adleri pLIMLP_03665	29.38±0.47	25.56±0.46
	L. yasudae	nd	24.72±0.12
	L. yasudae pLIMLP_03665	27.56±0.79	25.12±0.55
LIMLP_11655	L. interrogans	27.91±0.50	25.35±0.24
	L. adleri	nd	24.34±0.23
	L. adleri pLIMLP_11655	24.43±0.16	25.15±0.32
	L. yasudae	nd	24.72±0.12
	L. yasudae pLIMLP_11655	23.69±0.85	23.77±0.57
LIMLP_09380	L. interrogans	28.45±0.35	25.35±0.24
	L. adleri	nd	24.34±0.23
	L. adleri pLIMLP_09380	26.81±0.82	25.76±0.34
	L. yasudae	nd	24.72±0.12
	L. yasudae pLIMLP_09380	25.79±0.15	25.98±0.29
